# Supplementary material for: Regulation of signaling genes by TGFβ during entry into dauer diapause in C. elegans
Source: BMC Dev Biol. 2004 Sep 20;4:11. doi: 10.1186/1471-213X-4-11 (PMC524168; doi:10.1186/1471-213X-4-11)
Supplement: Additional File 2 — Strongly regulated genes. Table S2 may be found online at: Table S2 has data identical to table 1, except that only genes for which the regulation was greater than 2.145 fold, with a p value less than 0.01 are shown. [file 1471-213X-4-11-S2.xls]

## Sheet: Sheet1
SMD gene	wormbase							physical map position			daf-16	daf-16				calculation New SD		GIP calc		daf7-1				daf7-2				daf7-3				daf7-4				daf8-1				daf8-2				daf8-3				daf14-1
name	gene name	locus	other locus names	wormpepID	remarks	brief identification	prominent motifs	chromosome	start codon	stop codon	coordinates	coordinates	profile	profile	Mountain	Average	fold regulation	Stringency	EXP-No	CH1D_MEAN	CH2DN_MEAN	CORR	FLAG	CH1D_MEAN	CH2DN_MEAN	CORR	FLAG	CH1D_MEAN	CH2DN_MEAN	CORR	FLAG	CH1D_MEAN	CH2DN_MEAN	CORR	FLAG	CH1D_MEAN	CH2DN_MEAN	CORR	FLAG	CH1D_MEAN	CH2DN_MEAN	CORR	FLAG	CH1D_MEAN	CH2DN_MEAN	CORR	FLAG	CH1D_MEAN	CH2DN_MEAN
F53F4.7	F53F4.7	n/a		WP:CE10966	n/a	n/a	Protein of unknown function (DUF271),Protein of unknown function DUF271	V	13616566	13615038					17	4.7854	27.5771	5.57207e-07	10	209	11034	0.81	0	110	11026	0.82	0	192	4047	0.88	0	184	3258	0.88	0	109	472	0.61	0	115	3148	0.77	0	307	10350	0.83	0	109	472
ZK355.E	ZK355.3	n/a		WP:CE23458	n/a	n/a	n/a	II	2927627	2927054					15	4.2827	19.4635	7.41962e-06	10	76	1202	0.73	0	121	5247	0.85	0	77	1835	0.65	0	200	2066	0.88	0	452	904	0.78	0	257	2176	0.83	0	394	10649	0.91	0	452	904
C05C8.8	C05C8.8	n/a		WP:CE07926	contains similarity to Pfam domain PF02356 ()	n/a	,Protein of unknown function DUF23	V	7257757	7254925					17	4.27071	19.3025	2.09176e-05	7	122	1304	0.79	0	118	6667	0.83	0	138	2781	0.71	0	72	186	0.36	-50	75	70	0.26	-50	63	203	0.19	-50	200	323	0.45	0	75	70
K09E2.1	K09E2.1	n/a		WP:CE02814	contains similarity to Pfam domain PF00092 (von Willebrand factor type A domain)	n/a	von Willebrand factor type A domain,Von Willebrand factor, type A	X	8682337	8685454					17	4.244	18.9483	0.000290547	8	159	1402	0.64	0	167	10274	0.86	0	144	4280	0.74	0	403	643	0.78	0	217	124	0.26	-50	80	41	0.12	-50	239	2194	0.82	0	217	124
K03B8.7	K03B8.7	n/a		WP:CE06081	n/a	n/a	n/a	V	11413573	11415364	-944		signaling	hog--ground-like	17	4.2409	18.9077	0.000338779	10	240	11101	0.92	0	192	22662	0.88	0	285	5170	0.88	0	550	2605	0.93	0	498	222	0.47	0	323	2090	0.78	0	1070	27845	0.79	0	498	222
C13A2.1	C13A2.1	n/a		WP:CE08113	contains similarity to Pfam domain PF01697 (Domain of unknown function)	n/a	Domain of unknown function,Protein of unknown function DUF23	V	7292055	7294431					17	4.1764	18.081	5.33972e-07	10	114	4719	0.8	0	94	3539	0.72	0	194	2857	0.8	0	138	1686	0.81	0	306	1336	0.88	0	219	1628	0.67	0	213	4262	0.8	0	306	1336
F07G11.4	F07G11.4	n/a		WP:CE09225	contains similarity to Pfam domain PF01697 (Domain of unknown function)	n/a	Domain of unknown function,Protein of unknown function DUF23	V	7297399	7295354					17	4.1135	17.3096	3.27587e-06	10	91	1611	0.68	0	104	4392	0.76	0	162	2110	0.76	0	213	1157	0.83	0	388	1261	0.86	0	258	2834	0.8	0	332	7991	0.89	0	388	1261
C13A2.3	C13A2.3	n/a		WP:CE08115	contains similarity to Pfam domain PF03269 (Caenorhabditis protein of unknown function, DUF268)	n/a	Caenorhabditis protein of unknown function, DUF268,Caenorhabditis protein of unknown function DUF268	V	7286004	7287267					17	3.9807	15.7874	3.37788e-06	10	362	10562	0.9	0	141	10957	0.86	0	237	3554	0.81	0	231	1005	0.85	0	415	2025	0.91	0	285	3659	0.75	0	665	8718	0.91	0	415	2025
F26D11.2	F26D11.2	n/a		WP:CE17706	contains similarity to Podocoryne carnea MYOSIN HEAVY CHAIN (FRAGMENT).; SW:MYS_PODCA	n/a	n/a	V	7961929	7963556					17	3.90667	14.9977	0.000150155	9	151	7082	0.82	0	164	4128	0.85	0	188	968	0.72	0	195	1231	0.84	0	323	407	0.64	0	328	1559	0.72	-50	583	11856	0.91	0	323	407
C13A2.9	C13A2.9	n/a		WP:CE08120	contains similarity to Pfam domain PF01482 (Domain of unknown function DUF13)	n/a	Domain of unknown function DUF13,Protein of unknown function DUF13	V	7266646	7265185					17	3.9041	14.971	0.000291548	10	426	11550	0.93	0	110	19074	0.86	0	268	8727	0.87	0	351	738	0.8	0	335	424	0.64	0	231	1848	0.79	0	346	7812	0.9	0	335	424
C13A2.4	C13A2.4	n/a		WP:CE08116	contains similarity to Pfam domain PF01482 (Domain of unknown function DUF13)	n/a	Domain of unknown function DUF13,Protein of unknown function DUF13	V	7281998	7283117					17	3.902	14.9492	8.99896e-05	10	172	3202	0.87	0	116	10269	0.87	0	158	2244	0.74	0	209	947	0.72	0	395	546	0.73	0	245	934	0.41	0	200	4477	0.73	0	395	546
D2023.7	D2023.7	n/a		WP:CE09077	contains similarity to Pfam domain: PF01391 (Collagen triple helix repeat (20 copies)), Score=73.0, E-value=2e-18, N=2; PF01484 (Nematode cuticle collagen N-terminal domain), Score=65.7, E-value=3.1e-16, N=1	collagen	Nematode cuticle collagen N-terminal domain,Collagen triple helix repeat (20 copies),Protein prenyltransferase, alpha subunit,Nematode cuticle collagen, N-terminal,Collagen triple helix repeat	V	11832190	11833798			collagen		17	3.858	14.5002	0.00158362	8	859	33824	0.95	0	391	49368	0.95	0	5704	76410	0.95	0	8325	6051	0.97	0	-4	-22	-1	-50	2	-17	-1	-50	5490	48132	0.93	0	-4	-22
C13A2.11	C13A2.11	n/a		WP:CE08122	contains similarity to Pfam domain PF01697 (Domain of unknown function)	n/a	Domain of unknown function,Protein of unknown function DUF23	V	7284572	7283475					17	3.82538	14.176	0.000178916	8	73	1056	0.58	0	67	3612	0.69	0	106	1022	0.52	0	80	131	0.42	-50	363	605	0.78	0	129	290	0.35	-50	118	1144	0.53	0	363	605
F48F7.3	F48F7.3	n/a		WP:CE05890	contains similarity to Pfam domain: PF01762 (Galactosyltransferase), Score=303.6, E-value=7.8e-88, N=1	n/a	Galactosyltransferase,Glycosyl transferase, family 31	X	13964353	13965619					17	3.8165	14.089	5.3995e-06	8	181	3567	0.88	0	134	3718	0.43	0	160	1146	0.71	0	109	518	0.73	0	150	217	0.38	-50	86	407	0.36	-50	290	3374	0.84	0	150	217
F39G3.6	F39G3.6	n/a		WP:CE32186	contains similarity to Pfam domain PF01757 (Acyltransferase family)	n/a	Acyltransferase family	V	4710742	4714305	-529	-1141,-1059	NRF-6 related--acyltransferase only		17	3.75744	13.5239	0.000603551	9	202	4381	0.83	0	198	19515	0.91	0	268	5924	0.85	0	261	449	0.7	0	368	424	0.6	0	1968	23086	0.82	-100	320	3918	0.84	0	368	424
F07G11.1	F07G11.1	n/a		WP:CE09222	contains similarity to Pfam domain PF01482 (Domain of unknown function DUF13)	n/a	Domain of unknown function DUF13,Protein of unknown function DUF13	V	7309989	7312156					17	3.7405	13.366	0.000404945	10	192	3192	0.88	0	76	9584	0.7	0	113	3835	0.65	0	186	266	0.5	0	410	446	0.78	0	231	1041	0.53	0	187	2938	0.67	0	410	446
C13A2.10	C13A2.10	n/a		WP:CE08121	contains similarity to Pfam domain PF01482 (Domain of unknown function DUF13)	n/a	Domain of unknown function DUF13,Protein of unknown function DUF13	V	7277506	7276459					9	3.70578	13.0482	5.14882e-05	9	80	1510	0.73	0	68	1425	0.69	0	147	832	0.63	0	71	328	0.51	0	119	258	0.64	0	101	269	0.23	-50	74	1345	0.48	0	119	258
ZK637.13	ZK637.13	n/a		WP:CE00431	similar to globins	Globin	Globin,Globin,Erythrocruorin	III	8923199	8922308					17	3.6719	12.7454	1.8247e-07	10	389	8136	0.92	0	337	4564	0.93	0	271	2941	0.88	0	327	5847	0.86	0	554	9471	0.93	0	759	10855	0.85	0	1179	11393	0.93	0	554	9471
Y38E10A.K	Y38E10A.11	n/a		WP:CE21591	n/a	n/a	n/a	II	12613558	12613831					15	3.6225	12.3163	1.35033e-06	10	209	3363	0.84	0	136	2211	0.77	0	225	986	0.73	0	119	1589	0.86	0	190	667	0.75	0	196	1314	0.65	0	414	9652	0.9	0	190	667
F53F4.4	F53F4.4	n/a		WP:CE10960	n/a	n/a	n/a	V	13597094	13600580					17	3.6203	12.2976	0.001003	10	299	5594	0.91	0	210	33168	0.9	0	351	10425	0.88	0	269	412	0.58	0	354	437	0.61	0	281	714	0.57	0	401	3228	0.91	0	354	437
K08D9.2	K08D9.2	n/a		WP:CE19982	contains similarity to Pfam domain PF02356 ()	n/a	,Myb DNA-binding domain,Protein of unknown function DUF23	V	3227623	3229955			transcription--MYB		17	3.5845	11.9962	0.000174171	10	89	1691	0.69	0	88	8929	0.79	0	123	1475	0.65	0	138	274	0.56	0	221	375	0.72	0	182	1007	0.67	0	158	1733	0.78	0	221	375
F57B1.7	F57B1.7	n/a		WP:CE11298	n/a	n/a	n/a	V	13226043	13225228					17	3.5829	11.9829	3.7806e-08	10	596	7462	0.91	0	734	10431	0.93	0	443	7127	0.85	0	245	3115	0.9	0	355	2514	0.9	0	299	2097	0.78	0	632	6139	0.95	0	355	2514
F15B9.1	F15B9.1	far-3	n/a	WP:CE09406	Similarity to Onchocerca antigen peptide (TR:G443683)	O.volvulus antigen peptide like	n/a	V	13000122	12999478	-410					3.5645	11.831	5.37647e-07	10	3255	47759	0.96	0	2081	32395	0.96	0	5071	57090	0.98	0	2507	28278	0.93	0	4573	13155	0.74	0	3983	52186	0.85	0	3740	68030	0.97	0	4573	13155
F07G11.2	F07G11.2	n/a		WP:CE09223	contains similarity to Pfam domain PF01482 (Domain of unknown function DUF13)	n/a	Domain of unknown function DUF13,Protein of unknown function DUF13	V	7305299	7308395					17	3.56212	11.8115	1.56298e-07	15	84	2352	0.62	0	62	2746	0.69	0	93	984	0.63	0	40	64	0.34	-50	148	270	0.48	-50	73	134	0.06	-50	179	2016	0.74	0	148	270
C13A2.7	C13A2.7	n/a		WP:CE08119	contains similarity to Pfam domain PF03269 (Caenorhabditis protein of unknown function, DUF268)	n/a	Caenorhabditis protein of unknown function, DUF268,Caenorhabditis protein of unknown function DUF268	V	7268971	7271406					17	3.55857	11.7825	1.08524e-07	11	56	869	0.59	0	79	1082	0.7	0	98	577	0.55	0	41	84	0.15	-50	82	108	0.21	-50	135	352	0.16	-50	95	402	0.36	0	82	108
Y9C9A_54.A	Y9C9A.16	n/a		WP:CE25650	contains similarity to Acidianus ambivalens Ambineela (Fragment).; SW:AMBI_ACIAM	n/a	n/a	IV	4976310	4974194	-280	-704			15	3.528	11.5354	2.20658e-05	10	139	2272	0.82	0	130	2966	0.77	0	182	876	0.62	0	124	969	0.8	0	175	370	0.61	0	216	759	0.56	0	377	7370	0.91	0	175	370
F07G11.3	F07G11.3	n/a		WP:CE09224	contains similarity to Pfam domain PF01697 (Domain of unknown function)	n/a	Domain of unknown function,Protein of unknown function DUF23	V	7301371	7304072					17	3.4516	10.9404	1.6864e-06	10	400	3719	0.9	0	296	4305	0.91	0	181	1782	0.74	0	178	1403	0.83	0	235	647	0.78	0	167	897	0.59	0	318	4568	0.92	0	235	647
K08D9.6	K08D9.6	n/a		WP:CE32199	contains similarity to Pfam domain PF01697 (Domain of unknown function)	n/a	Domain of unknown function	V	3234777	3231225					17	3.43722	10.832	0.000219787	9	87	1834	0.63	0	93	4776	0.73	0	241	3276	0.74	0	71	85	0.33	-50	210	259	0.53	0	204	914	0.52	0	359	2707	0.85	0	210	259
T05A8.6	T05A8.6	n/a		WP:CE18202	contains similarity to Gallus gallus SYNDECAN-3 PRECURSOR.; SW:SDC3_CHICK	n/a	n/a	II	2739640	2738669					17	3.43557	10.8196	0.000226631	7	62	59	0.33	-100	150	156	0.69	0	154	182	0.29	-50	37	64	0.22	-50	679	650	0.77	0	287	490	0.4	0	148	204	0.58	0	679	650
F58E6.4	F58E6.4	n/a		WP:CE06019	n/a	n/a	n/a	V	9752996	9752559					17	3.3466	10.1725	5.57779e-05	10	169	2215	0.86	0	114	504	0.8	0	144	629	0.84	0	106	1685	0.85	0	224	3637	0.61	0	219	3283	0.89	0	451	9046	0.9	0	224	3637
F45D11.O	F45D11.2	n/a		WP:CE23737	n/a	n/a	n/a	II	1019443	1020808					17	3.3333	10.0791	2.34139e-05	10	699	28291	0.92	0	1718	16353	0.94	0	2546	6323	0.94	0	1394	18255	0.92	0	1500	31938	0.92	0	2468	31414	0.75	0	2431	35287	0.95	0	1500	31938
C13A2.6	C13A2.6	n/a		WP:CE08118	contains similarity to Pfam domain PF01697 (Domain of unknown function)	n/a	Domain of unknown function,Protein of unknown function DUF23	V	7272344	7275370					17	3.33244	10.0732	0.000111096	9	77	1612	0.76	0	86	2478	0.8	0	124	773	0.58	0	117	336	0.55	0	378	675	0.72	0	104	400	0.41	-50	135	1524	0.78	0	378	675
K09D9.9	K09D9.9	n/a		WP:CE21063	n/a	n/a	n/a	V	3993952	3992468					17	3.3235	10.0109	0.000361438	8	53	291	0.5	0	67	2423	0.68	0	83	323	0.46	0	50	111	0.21	-50	182	378	0.69	0	6869	160793	0.89	-100	84	921	0.43	0	182	378
F45D11.D	F45D11.16	n/a		WP:CE20794	contains similarity to Saccharomyces cerevisiae coiled-coil protein, contains a purine-binding domain, two heptad repeats and a hydrophobic tail; SGD:YNL250W	n/a	n/a	II	1018105	1016267					17	3.3088	9.90942	2.94453e-05	10	1594	49041	0.94	0	4440	40607	0.96	0	4870	13059	0.95	0	2502	31268	0.95	0	4271	74307	0.95	0	7062	114941	0.94	0	4364	61428	0.96	0	4271	74307
B0284.2	B0284.2	n/a		WP:CE00651	n/a	n/a	n/a	III	4381708	4384131	-405	-1969			15	3.2875	9.76419	1.89703e-05	10	174	1363	0.83	0	115	1694	0.83	0	197	676	0.77	0	106	872	0.72	0	176	575	0.76	0	166	510	0.41	0	427	5487	0.92	0	176	575
F45D11.R	F45D11.1	n/a		WP:CE32665	contains similarity to Streptococcus pyogenes Hypothetical protein-phage associated.; TR:Q8K680	n/a	n/a	II	1021513	1023525					8	3.282	9.72703	0.000693159	7	2	5	-0.11	-100	-2	-4	0.26	-100	6	57	-0.03	-50	2405	32550	0.93	0	2266	62592	0.96	0	3653	38331	0.95	0	4062	57615	0.97	0	2266	62592
B0507.8	B0507.8	n/a		WP:CE28876	contains similarity to Saccharomyces cerevisiae Mediator of the Replication Checkpoint; required for full activation of Rad53p in response to replication stress.; SGD:YCL061C	n/a	n/a	V	8765346	8763281					15	3.2604	9.58249	3.28173e-05	10	143	790	0.77	0	191	5505	0.88	0	152	738	0.66	0	178	1826	0.83	0	354	907	0.85	0	328	845	0.58	0	586	5443	0.95	0	354	907
F20D6.2	F20D6.2	n/a		WP:CE07107	contains similarity to Pfam domain PF01482 (Domain of unknown function DUF13)	n/a	Domain of unknown function DUF13,Protein of unknown function DUF13	V	8188637	8189917					17	3.25611	9.55404	0.000844006	9	202	844	0.77	0	198	11845	0.91	0	146	2008	0.73	0	248	528	0.65	0	393	621	0.69	0	99	190	0.25	-50	227	1498	0.77	0	393	621
R07E3.3	R07E3.3	n/a		WP:CE02297	n/a	cuticulin	Endoglin/CD105 antigen	X	10335987	10333941			cuticlin		9	3.25122	9.52172	0.00157919	9	76	787	0.67	0	106	5016	0.83	0	113	2051	0.69	0	430	230	0.13	0	347	537	0.79	0	71	352	0.37	-50	214	2249	0.75	0	347	537
C17H1.7	C17H1.7	n/a		WP:CE15629	n/a	n/a	n/a	I	13146570	13144635					9	3.2466	9.49126	2.62382e-06	10	276	4722	0.91	0	178	5480	0.86	0	237	1114	0.77	0	329	2888	0.91	0	496	1493	0.86	0	487	3710	0.84	0	878	5159	0.92	0	496	1493
C43F9.4	C43F9.4	n/a		WP:CE19732	n/a	n/a	n/a	IV	10589125	10587531					17	3.20962	9.2511	0.000784185	8	76	550	0.71	0	113	6176	0.79	0	120	1453	0.68	0	75	104	0.25	-50	209	312	0.58	0	136	397	0.31	-50	138	730	0.6	0	209	312
B0284.1	B0284.1	n/a		WP:CE00650	n/a	n/a	n/a	III	4376996	4379191	-654				15	3.1793	9.05867	1.27263e-05	12	221	1738	0.86	0	263	9117	0.89	0	296	1225	0.81	0	312	1458	0.88	0	760	1559	0.89	0	769	1938	0.83	0	1090	9170	0.93	0	760	1559
T05E11.8	T05E11.8	n/a		WP:CE06367	n/a	n/a	Domain of unknown function DUF148,Immunodominant hypodermal antigen-related	IV	11105796	11104791						3.12989	8.75368	0.000186108	9	368	2401	0.91	0	238	8499	0.91	0	165	1139	0.77	0	316	1016	0.86	0	272	492	0.72	0	157	252	0.26	-50	800	5040	0.95	0	272	492
F01G10.4	F01G10.4	n/a		WP:CE09166	n/a	n/a	n/a	IV	10232529	10231352					10	3.12457	8.72147	8.59377e-05	7	138	579	0.79	0	103	1193	0.67	0	117	257	0.39	-50	55	255	0.17	0	198	274	0.68	-50	79	210	0.21	-50	249	2032	0.78	0	198	274
K03D3.2	K03D3.2	n/a		WP:CE16208	n/a	n/a	n/a	IV	16328580	16328101					17	3.1122	8.647	9.46169e-05	10	146	1428	0.33	0	86	1290	0.79	0	203	937	0.77	0	89	766	0.77	0	541	511	0.69	0	567	1955	0.79	0	627	9357	0.91	0	541	511
C06E7.6	C06E7.6	spe-27	n/a	WP:CE03962	C. elegans SPE-27 protein	n/a	n/a	IV	5865866	5864536	-1786				17	3.1121	8.6464	0.000111352	10	257	3877	0.9	0	169	5502	0.61	0	310	7697	0.88	0	131	581	0.79	0	391	396	0.58	0	354	1600	0.71	0	297	2155	0.68	0	391	396
C10G8.3	C10G8.3	n/a		WP:CE20494	contains similarity to Pfam domain PF00014 (Kunitz/Bovine pancreatic trypsin inhibitor domain)	n/a	Kunitz/Bovine pancreatic trypsin inhibitor domain,Pancreatic trypsin inhibitor (Kunitz)	V	5312702	5314101					17	3.039	8.21921	0.00248985	6	47	646	0.4	0	65	1233	0.69	0	70	162	0.14	-50	52	108	0.32	-50	162	229	0.49	0	124	497	0.37	-50	91	707	0.44	0	162	229
C08E8.4	C08E8.4	n/a		WP:CE17378	n/a	n/a	n/a	V	18374418	18375367	-48				17	3.0337	8.18907	2.78932e-06	10	636	6828	0.91	0	274	6563	0.92	0	647	2976	0.89	0	202	2004	0.86	0	362	749	0.73	0	574	3824	0.81	0	644	4904	0.92	0	362	749
R03H4.5	R03H4.5	n/a		WP:CE07408	contains similarity to Pfam domain PF01757 (Acyltransferase family)	n/a	Acyltransferase family,Acyltransferase 3 family	V	9024645	9022189			NRF-6 related--acyltransferase only		17	3.02775	8.15537	0.00346266	8	62	226	0.51	0	79	4845	0.73	0	93	2013	0.72	0	90	74	0.2	-50	441	734	0.39	0	161	221	0.23	-50	66	190	0.53	0	441	734
H14N18.2	H14N18.2	n/a		WP:CE17974	n/a	n/a	n/a	V	8935233	8936859					6	3.02111	8.11793	2.87982e-05	9	52	325	0.54	0	52	779	0.63	0	128	580	0.66	0	220	2230	0.88	0	264	507	0.75	0	102	376	0.34	-50	113	691	0.44	0	264	507
T14B1.1	T14B1.1	n/a		WP:CE01662	n/a	n/a	n/a	X	9668685	9664427	-946	-1548,-1094			17	3.0189	8.10549	4.71369e-08	10	253	4132	0.89	0	554	4563	0.92	0	378	2386	0.85	0	356	4132	0.91	0	1648	12076	0.94	0	1413	8466	0.82	0	721	6471	0.92	0	1648	12076
C08E3.8	C08E3.8	n/a		WP:CE08011	contains similarity to Pfam domains PF00646 (F-box domain), PF01827 (FTH domain)	n/a	F-box domain,FTH domain,Cyclin-like F-box,Protein of unknown function DUF38	II	1616466	1614796					17	2.9813	7.89697	3.69249e-05	10	184	1246	0.85	0	126	3121	0.82	0	163	1280	0.74	0	165	847	0.84	0	435	534	0.78	0	373	1638	0.75	0	724	5813	0.95	0	435	534
F23B2.10	F23B2.10	n/a		WP:CE09590	n/a	n/a	Zn-finger, RING	IV	9154307	9152806					9	2.98067	7.89351	0.00021005	9	68	681	0.63	0	76	1962	0.76	0	112	327	0.44	0	117	324	0.56	0	356	641	0.68	0	133	366	0.31	-50	191	1687	0.8	0	356	641
C08A9.1	C08A9.1	sod-3	MnSOD	WP:CE08002	C. elegans SOD-3 protein; contains similarity to Pfam domains PF00081 (Iron/manganese superoxide dismutases (SODM)), PF02777 (Iron/manganese superoxide dismutases, C-terminal domain)	superoxide dismutase	Iron/manganese superoxide dismutases (SODM),Iron/manganese superoxide dismutases, C-terminal domain,Manganese and iron superoxide dismutase	X	17088226	17089713	-130	-393	defense		15	2.969	7.82993	7.6561e-13	20	159	2040	0.83	0	85	1303	0.73	0	206	699	0.71	0	146	1482	0.87	0	463	1784	0.85	0	629	2186	0.81	0	824	5787	0.93	0	463	1784
F44A2.7	F44A2.7	n/a		WP:CE04574	contains similarity to Synechocystis sp Hypothetical protein sll1469.; TR:P73419	n/a	n/a	V	9324093	9325596					9	2.96844	7.82692	1.99429e-05	9	142	3507	0.77	0	109	1588	0.75	0	133	476	0.6	0	71	289	0.55	-50	346	1037	0.87	0	206	1007	0.66	0	309	3201	0.83	0	346	1037
F45D11.S	F45D11.1	n/a		WP:CE32665	contains similarity to Streptococcus pyogenes Hypothetical protein-phage associated.; TR:Q8K680	n/a	n/a	II	1021513	1023525					17	2.9619	7.79149	5.21052e-05	10	487	14752	0.93	0	1209	7532	0.94	0	1498	2895	0.92	0	1155	12641	0.93	0	1470	27409	0.92	0	1833	20672	0.79	0	2089	24791	0.95	0	1470	27409
F44G3.10	F44G3.10	n/a		WP:CE16041	n/a	n/a	n/a	V	16142206	16141436					17	2.9483	7.71839	9.79521e-07	10	93	1921	0.77	0	124	935	0.84	0	202	1224	0.8	0	67	426	0.65	0	172	805	0.71	0	275	4166	0.76	0	223	2040	0.51	0	172	805
H12D21.1	H12D21.1	n/a		WP:CE15223	n/a	n/a	n/a	V	14889503	14889399	-143				4	2.92325	7.58553	0.000160008	8	71	316	0.63	0	54	240	0.47	0	51	262	0.42	-50	238	299	0.59	0	147	308	0.38	0	66	155	0.12	-50	980	1002	0.89	0	147	308
F45D11.P	F45D11.2	n/a		WP:CE23737	n/a	n/a	n/a	II	1019443	1020808					17	2.9217	7.57738	3.65402e-05	10	661	18869	0.93	0	1983	13621	0.97	0	1862	4291	0.92	0	1028	9750	0.96	0	2133	33634	0.94	0	3181	37431	0.85	0	2481	25767	0.95	0	2133	33634
F58E2.2	F58E2.2	n/a		WP:CE17130	n/a	n/a	n/a	IV	3470045	3470714					3	2.909	7.51097	0.00128901	5	41	109	0.31	-100	50	189	0.57	0	101	154	0.33	-50	56	168	0.32	-50	154	139	0.32	-50	104	293	0.31	-50	180	1951	0.73	0	154	139
C08E3.7	C08E3.7	n/a		WP:CE08010	contains similarity to Pfam domains PF00646 (F-box domain), PF01827 (FTH domain)	n/a	F-box domain,FTH domain,Ribosomal protein S2,Cyclin-like F-box,Protein of unknown function DUF38	II	1614005	1612837					17	2.88689	7.39674	1.69351e-05	9	167	1045	0.78	0	139	1283	0.79	0	151	510	0.64	0	91	591	0.62	0	233	551	0.74	0	119	431	0.35	-50	238	1889	0.81	0	233	551
F47C12.1	F47C12.1	n/a		WP:CE10670	contains similarity to Pfam domains PF00008 (EGF-like domain), PF02494 (HYR domain), PF00754 (F5/8 type C domain), PF00431 (CUB domain), PF00084 (Sushi domain)	n/a	CUB domain,Sushi domain,EGF-like domain,F5/8 type C domain,HYR domain,Sushi domain/SCR domain/CCP module,Hyalin,Coagulation factor 5/8 type C domain (FA58C),EGF-like domain,EGF-like calcium-binding,CUB domain,Aspartic acid and asparagine hydroxylation site	IV	3998620	4005266			signaling	notch pathway--notch	0	2.87983	7.36065	0.00027163	6	84	508	0.69	0	97	1251	0.75	0	118	977	0.58	0	61	77	0.28	-50	96	108	0.31	-50	82	224	0.13	-50	106	170	0.39	-50	96	108
C54D10.7	C54D10.7	n/a		WP:CE05503	n/a	n/a	n/a	V	12446357	12440094					17	2.8749	7.33552	8.07789e-05	10	929	4294	0.9	0	181	8143	0.83	0	679	3206	0.91	0	539	4366	0.92	0	973	2449	0.9	0	849	1669	0.79	0	2500	14456	0.96	0	973	2449
C40H1.4	C40H1.4	elo-4	n/a	WP:CE00112	similar to yeast hypothetical protein YCR34W	Yeast hypothetical YCR34W	GNS1/SUR4 family,GNS1/SUR4 membrane protein	III	9334161	9332222			lipid metabolism--fatty acid--elongation		17	2.8661	7.29092	0.0024236	10	2855	18765	0.96	0	779	29024	0.95	0	1359	21706	0.94	0	1385	2685	0.92	0	1753	733	0.81	0	1297	1817	0.76	0	2129	13551	0.95	0	1753	733
W06A7.5	W06A7.5	n/a		WP:CE14672	n/a	n/a	n/a	V	14829666	14829511					4	2.866	7.29041	1.94103e-05	9	144	1043	0.81	0	135	572	0.77	0	159	832	0.7	0	171	1086	0.84	0	609	1276	0.84	0	181	341	0.24	-50	331	2744	0.87	0	609	1276
C49G7.7	C49G7.7	n/a		WP:CE08865	contains similarity to Pfam domain PF02408 (Domain of unknown function DUF141)	n/a	Domain of unknown function DUF141,Protein of unknown function DUF141	V	4034372	4039662					3	2.8649	7.28485	3.04145e-06	10	215	1853	0.87	0	308	2366	0.93	0	232	614	0.67	0	243	1315	0.91	0	357	997	0.82	0	309	3317	0.76	0	674	9401	0.95	0	357	997
C13A2.2	C13A2.2	n/a		WP:CE08114	contains similarity to Pfam domain PF02356 ()	n/a	,Protein of unknown function DUF23	V	7288785	7289999					17	2.86433	7.28199	0.000352415	9	44	596	0.5	0	36	529	0.51	0	111	392	0.42	0	666	623	0.8	0	95	268	0.14	0	73	359	0.27	-50	48	620	0.34	0	95	268
C08E3.4	C08E3.4	n/a		WP:CE32119	contains similarity to Pfam domain PF01827 (FTH domain)	n/a	FTH domain	II	1607609	1606593	-1087				15	2.8364	7.14236	4.28702e-06	10	110	1147	0.78	0	111	976	0.78	0	200	670	0.61	0	67	643	0.73	0	127	228	0.39	0	144	876	0.52	0	168	1546	0.68	0	127	228
C08E3.6	C08E3.6	n/a		WP:CE08009	contains similarity to Pfam domains PF00646 (F-box domain), PF01827 (FTH domain)	n/a	F-box domain,FTH domain,Cyclin-like F-box,Protein of unknown function DUF38	II	1610718	1609319					15	2.8346	7.13345	1.93473e-05	10	375	2208	0.82	0	232	1981	0.89	0	310	837	0.76	0	154	1778	0.9	0	190	378	0.56	0	241	1017	0.73	0	522	7112	0.93	0	190	378
K08F4.11	K08F4.11	gst-3	n/a	WP:CE25050	Similarity to Ascaris glutathione-S-transferase (SW:GTS_ASCSU)	glutathione S-transferase	Glutathione S-transferase, N-terminal domain,Glutathione S-transferases.,Glutathione S-transferase, N-terminal,Glutathione S-transferase, C-terminal	IV	10140220	10139357			defen--GST	GST domain--Nem	15	2.833	7.12554	4.85314e-09	20	286	1956	0.88	0	253	7179	0.92	0	226	1751	0.84	0	187	774	0.41	0	455	613	0.56	0	752	1138	0.68	0	658	4927	0.87	0	455	613
K11G9.6	K11G9.6	mtl-1	n/a	WP:CE07379	C. elegans MTL-1 protein; contains similarity to Interpro domain IPR000853 (Nematoda metallothionein, family 6)	n/a	Nematoda metallothionein, family 6	V	6694449	6693972			defense		15	2.7889	6.91103	5.20039e-05	10	1325	7431	0.96	0	356	9880	0.95	0	518	3178	0.91	0	713	6204	0.94	0	4972	8736	0.95	0	3968	14266	0.93	0	2860	18833	0.95	0	4972	8736
C27H5.5	C27H5.5	col-36	n/a	WP:CE06893	C. elegans COL-36 protein; contains similarity to Pfam domains PF01391 (Collagen triple helix repeat (20 copies)), PF01484 (Nematode cuticle collagen N-terminal domain)	cuticular collagen	Nematode cuticle collagen N-terminal domain,Collagen triple helix repeat (20 copies),Collagen triple helix repeat,Nematode cuticle collagen, N-terminal	II	7168577	7167447			collagen		17	2.7761	6.84998	0.00769763	10	1215	46714	0.91	0	420	62943	0.94	0	15869	81539	0.97	0	10108	12849	0.88	0	7961	2572	0.9	0	6396	10597	0.88	0	7377	53680	0.97	0	7961	2572
W08D2.6	W08D2.6	n/a		WP:CE06561	contains similarity to Pfam domain: PF01391 (Collagen triple helix repeat (20 copies)), Score=73.1, E-value=1.9e-18, N=2; PF01484 (Nematode cuticle collagen N-terminal domain), Score=67.8, E-value=7.3e-17, N=1	collagen	,,,Nematode cuticle collagen N-terminal domain,Collagen triple helix repeat (20 copies)	IV	9821875	9823092			collagen		17	2.77	6.82108	1.06547e-07	30	1065	21203	0.28	0	405	34336	0.68	0	1518	28600	0.5	0	2998	3253	0.92	0	1766	736	0.76	0	1088	1152	0.68	0	4161	24595	0.97	0	1766	736
ZC196.2	ZC196.2	n/a		WP:CE15068	contains similarity to Pfam domain PF00635 (MSP (Major sperm protein) domain)	n/a	Major sperm protein (MSP) domain,MSP (Major sperm protein) domain	V	8742032	8744590	-143				15	2.76	6.77396	5.7859e-06	10	499	2497	0.88	0	198	3065	0.86	0	373	1039	0.84	0	189	1634	0.88	0	258	672	0.7	0	303	1445	0.75	0	843	4590	0.89	0	258	672
F32G8.2	F32G8.2	n/a		WP:CE05791	n/a	n/a	n/a	V	10552624	10556647					17	2.74962	6.72542	0.00369195	8	95	138	0.56	0	120	4458	0.21	0	110	915	0.68	0	175	893	0.71	-100	322	608	0.62	0	125	203	0.26	-50	215	639	0.72	0	322	608
F20E11.5	F20E11.5	n/a		WP:CE18614	n/a	n/a	Domain of unknown function (DUF281),Protein of unknown function DUF281	V	17465016	17463397					0	2.74933	6.72406	0.000267144	6	42	553	0.4	0	55	187	0.57	0	100	206	0.18	-50	22	39	0.41	-50	54	74	0.25	-50	74	248	0.22	-50	86	674	0.43	0	54	74
C03G6.6	C03G6.6	n/a		WP:CE07880	contains similarity to Pfam domain PF01482 (Domain of unknown function DUF13)	n/a	Domain of unknown function DUF13,Protein of unknown function DUF13	V	7360051	7361482	-1025				17	2.7476	6.71599	0.000145595	10	280	2770	0.86	0	317	5587	0.87	0	380	1484	0.81	0	185	505	0.69	0	711	1117	0.87	0	555	1166	0.69	0	593	5880	0.88	0	711	1117
F57H12.6	F57H12.6	n/a		WP:CE32447	contains similarity to Pfam domain PF02520 (Domain of unknown function DUF148)	n/a	Domain of unknown function DUF148	IV	7976285	7975486	-675		signaling		16	2.7319	6.6433	7.58101e-06	10	1507	13116	0.95	0	1072	8024	0.96	0	596	2775	0.9	0	1262	3943	0.93	0	3364	5732	0.93	0	2392	23717	0.84	0	921	11350	0.94	0	3364	5732
T26F2.2	T26F2.2	n/a		WP:CE14203	n/a	n/a	n/a	V	13985566	13982166					6	2.7216	6.59604	2.44118e-06	10	182	1331	0.77	0	184	1356	0.84	0	169	611	0.68	0	204	932	0.82	0	713	1624	0.9	0	2498	37510	0.82	0	715	4579	0.92	0	713	1624
K02E2.4	K02E2.4	ins-35	n/a	WP:CE18839	n/a	n/a	n/a	V	20373594	20374359			signaling	dauer--insulin	6	2.698	6.48902	2.90681e-06	10	194	2122	0.8	0	234	618	0.89	0	334	1003	0.79	0	1031	3755	0.92	0	980	5236	0.96	0	896	7917	0.89	0	413	3349	0.88	0	980	5236
D2062.11	D2062.10	sri-76	n/a	n/a	C. elegans chemoreceptor pseudogene sri-76	chemoreceptor	n/a	II	2608557	2606773	-74		GPCR--OLF--pseudogene	sri--ps	8	2.6966	6.48272	0.000298455	10	236	1607	0.9	0	265	5804	0.91	0	529	2147	0.9	0	385	1635	0.88	0	545	509	0.68	0	353	1379	0.79	0	665	6098	0.95	0	545	509
E04F6.9	E04F6.9	n/a		WP:CE01221	n/a	n/a	n/a	II	7212082	7211606						2.6921	6.46253	8.55729e-06	10	691	7505	0.91	0	629	5880	0.93	0	2924	12086	0.95	0	1991	29538	0.93	0	1657	3189	0.91	0	2281	12397	0.85	0	3476	18111	0.92	0	1657	3189
D1086.3	D1086.3	n/a		WP:CE09061	contains similarity to Pfam domain: PF01579 (Domain of unknown function), Score=155.2, E-value=1e-52, N=1	n/a	Domain of unknown function DUF19,Protein of unknown function DUF19	V	14095478	14096517	-193				19	2.6829	6.42145	9.67579e-05	10	729	20120	0.94	0	932	7576	0.94	0	802	2187	0.92	0	2103	5755	0.91	0	1469	2266	0.85	0	2250	22817	0.86	0	1651	14118	0.95	0	1469	2266
W03D2.9	W03D2.9	n/a		WP:CE14522	n/a	n/a	n/a	IV	4074693	4073469					12	2.666	6.34667	0.00166673	8	73	272	0.58	0	73	1715	0.67	0	95	427	0.52	0	65	112	0.27	-50	101	95	0.2	-50	89	1159	0.34	0	146	265	0.54	0	101	95
C08F11.4	C08F11.4	sru-21	n/a	WP:CE17382	n/a	n/a	Domain of unknown function DUF215,Protein of unknown function DUF215	IV	13631513	13632671			GPCR--OLF	sru	0	2.64886	6.2717	0.000657588	7	46	221	0.47	0	69	210	0.58	0	88	89	0.06	-50	42	99	0.18	-50	182	341	0.62	0	126	410	0.36	-50	163	1302	0.71	0	182	341
T07D10.4	T07D10.4	n/a		WP:CE13381	contains similarity to Pfam domain: PF00059 (Lectin C-type domain), Score=59.0, E-value=3.3e-14, N=2; PF00431 (CUB domain), Score=72.6, E-value=2.6e-18, N=1	C-type lectin	Lectin C-type domain short and long forms,CUB domain,C-type lectin,CUB domain	I	12640605	12639235					17	2.6459	6.25886	1.32954e-05	10	2721	20416	0.95	0	1411	19576	0.96	0	2022	4992	0.68	0	694	6688	0.93	0	3279	15039	0.97	0	3868	23562	0.9	0	6326	33595	0.97	0	3279	15039
ZC412.7	ZC412.7	n/a		WP:CE15223	n/a	n/a	n/a	V	14883135	14883031	-143				4	2.62737	6.17901	3.49862e-07	13	23	86	0.36	0	67	97	0.55	0	34	47	0.15	-50	47	155	0.41	-50	124	409	0.4	0	64	83	-1	-50	76	299	0.31	-50	124	409
F44C8.7	F44C8.7	n/a		WP:CE30797	contains similarity to Pfam domain PF00892 (Integral membrane protein DUF6)	n/a	Integral membrane protein DUF6,UDP-galactose transporter,Protein of unknown function DUF6	V	2215552	2217919	-1087				0	2.61533	6.12765	0.000392842	9	141	1738	0.81	0	184	2644	0.9	0	162	744	0.69	0	117	230	0.41	0	213	228	0.44	0	672	11421	0.86	-100	343	2052	0.9	0	213	228
C34B2.4	C34B2.4	n/a		WP:CE16892	contains similarity to Pfam domain PF00412 (LIM domain containing proteins)	n/a	LIM domain containing proteins,Zn-binding protein, LIM	I	10680639	10679595					0	2.61456	6.12435	6.22897e-06	9	104	1075	0.76	0	143	907	0.86	0	114	411	0.57	0	30	38	0.29	-50	213	486	0.66	0	163	679	0.52	0	31	49	0.26	-50	213	486
T27F6.2	T27F6.2	n/a		WP:CE16512	contains similarity to Pfam domain: PF00059 (Lectin C-type domain), Score=64.5, E-value=7.2e-16, N=2; PF00431 (CUB domain), Score=98.2, E-value=5.2e-26, N=1	CUB domain, Lectin C-type domain short and long forms (2 domains)	C-type lectin,,Lectin C-type domain short and long forms,CUB domain	I	12486638	12484735					17	2.61111	6.10974	1.81264e-06	9	166	1691	0.84	0	130	764	0.84	0	3254	4991	0.9	-100	96	1262	0.82	0	352	1418	0.86	0	280	1400	0.73	0	287	2480	0.85	0	352	1418
F45D11.Q	F45D11.2	n/a		WP:CE23737	n/a	n/a	n/a	II	1019443	1020808					17	2.6075	6.09447	6.16808e-05	10	1603	37037	0.96	0	3316	22335	0.97	0	4421	9759	0.96	0	1570	14488	0.95	0	2053	31236	0.94	0	1609	8459	0.9	0	3609	29770	0.95	0	2053	31236
C14F5.2	C14F5.2	zig-3	n/a	WP:CE01781	C. elegans ZIG-3 protein; contains similarity to Pfam domain PF00047 (IG (immunoglobulin) superfamily)	IG-like C2-type domain	IG (immunoglobulin) superfamily,Immunoglobulin/major histocompatibility complex,Immunoglobulin C-2 type,Immunoglobulin-like	X	7930738	7931594					17	2.5991	6.05909	9.24682e-05	10	105	1723	0.73	0	139	734	0.73	0	176	595	0.59	0	127	1004	0.76	0	258	466	0.6	0	376	2514	0.81	0	367	3146	0.88	0	258	466
F17E9.1	F17E9.1	n/a		WP:CE07069	contains similarity to Pfam domains PF01391 (Collagen triple helix repeat (20 copies)), PF01484 (Nematode cuticle collagen N-terminal domain)	n/a	Nematode cuticle collagen N-terminal domain,Collagen triple helix repeat (20 copies),Nematode cuticle collagen, N-terminal,Collagen triple helix repeat	IV	8356764	8357842			collagen		22	2.5965	6.04818	0.000562562	10	102	1398	0.84	0	102	2290	0.81	0	239	1880	0.77	0	168	364	0.66	0	450	339	0.47	0	437	721	0.53	0	503	3433	0.91	0	450	339
F45F2.1	F45F2.1	n/a		WP:CE10518	contains similarity to Pfam domain PF03189 (Protein of unknown function, DUF270)	n/a	Protein of unknown function, DUF270,Protein of unknown function DUF270	V	8540065	8542209	-246				0	2.59117	6.02586	0.00156263	6	54	72	0.33	-100	77	821	0.69	0	100	727	0.42	0	121	958	0.32	-100	164	303	0.49	0	180	641	0.19	0	88	49	0.13	-50	164	303
C40H5.1	C40H5.1	n/a		WP:CE08649	n/a	n/a	n/a	X	11738970	11739074					4	2.5865	6.0064	0.000166141	8	98	371	0.75	0	109	410	0.77	0	152	522	0.49	0	74	434	0.62	0	87	153	0.24	-50	73	166	0.15	-50	167	818	0.66	0	87	153
F07C4.6	F07C4.6	n/a		WP:CE09205	contains similarity to Pfam domain PF01549 (ShTK domain)	n/a	ShTK domain,Metridin-like ShK toxin	V	7629449	7630319	-162				17	2.58386	5.9954	8.42431e-05	7	72	1105	0.61	0	112	526	0.73	0	79	161	0.37	-50	69	450	0.54	0	154	566	0.73	0	90	317	0.32	-50	163	452	0.68	-50	154	566
D1053.5	C40H5.1	n/a		WP:CE08649	n/a	n/a	n/a	X	11738970	11739074					4	2.562	5.90526	0.000877347	6	44	210	0.51	0	50	163	0.53	0	124	191	0.46	-50	45	105	0.35	-50	77	95	0.18	-50	101	338	0.27	-50	177	702	0.74	0	77	95
B0019.1	B0019.1	n/a		WP:CE32294	contains similarity to Pfam domain: PF01593 (Flavin containing amine oxidase), Score=-77.6, E-value=1.2e-05, N=1	n/a	Flavin containing amine oxidoreductase	I	12773012	12767648			amine oxidase--flavin containing		1	2.5588	5.89217	9.91561e-05	10	233	1647	0.83	0	327	1092	0.85	0	717	3203	0.9	0	213	1461	0.71	0	340	263	0.31	0	350	2183	0.8	0	447	3293	0.89	0	340	263
F37C4.3	F37C4.3	n/a		WP:CE17046	contains similarity to Pfam domain PF01757 (Acyltransferase family)	n/a	Acyltransferase family,Acyltransferase 3 family	IV	3881852	3884613			NRF-6 related--acyltransferase only		4	2.54986	5.85576	0.000600894	7	73	351	0.62	0	74	756	0.53	0	96	318	0.3	0	57	66	0.16	-50	103	75	0.31	-50	70	176	0.03	-50	116	317	0.46	0	103	75
F47B8.4	F47B8.4	n/a		WP:CE10638	Weak similarity to Yeast hypothetical protein YE04 (SW:YE04_YEAST)	n/a	n/a	V	14327037	14326202	-174				15	2.546	5.84013	5.00776e-09	20	1896	8197	0.92	0	412	4388	0.92	0	667	2084	0.85	0	301	2936	0.9	0	1242	2258	0.88	0	939	2083	0.81	0	1586	13056	0.93	0	1242	2258
T21D9.1	T21D9.1	n/a		WP:CE04989	contains similarity to Pfam domains PF01391 (Collagen triple helix repeat (20 copies)), PF01484 (Nematode cuticle collagen N-terminal domain)	procollagen alpha	,,Nematode cuticle collagen N-terminal domain,Collagen triple helix repeat (20 copies)	X	2093483	2094775			collagen		17	2.538	5.80783	0.000611857	20	760	8321	0.87	0	294	42789	0.92	0	2273	35858	0.87	0	2110	988	0.87	0	1831	743	0.83	0	1657	838	0.56	0	2101	7420	0.89	0	1831	743
R09D1.11	R09D1.11	n/a		WP:CE06282	contains similarity to Pfam domain: PF00704 (Glycosyl hydrolases family 18), Score=33.8, E-value=5.8e-10, N=2	chitinase	Glycosyl hydrolases family 18,Glycoside hydrolase, family 18	II	9468375	9466863					17	2.5244	5.75334	2.56701e-05	10	689	2133	0.94	0	354	3125	0.91	0	387	952	0.74	0	1398	26059	0.88	0	572	1349	0.88	0	361	1203	0.68	0	540	3543	0.87	0	572	1349
F07G11.5	F07G11.5	srj-32	n/a	WP:CE25852	C. elegans SRJ-32 protein; contains similarity to Pfam domain PF01461 (7TM chemoreceptor)	chemoreceptor	7TM chemoreceptor,Nematode 7TM chemoreceptor (probably olfactory),7TM chemoreceptor, subfamily 1	V	7300294	7298900			GPCR--OLF	srj	3	2.52425	5.75274	0.0016162	8	79	928	0.63	0	108	1514	0.76	0	133	1227	0.64	0	65	115	0.33	-50	174	221	0.58	0	110	238	0.17	-50	200	1343	0.64	0	174	221
F36G9.7	F36G9.7	n/a		WP:CE15984	n/a	n/a	n/a	V	15972343	15970412	-54				15	2.51843	5.72958	0.00342607	7	322	603	0.83	0	219	3442	0.89	0	199	952	0.68	0	64	149	0.39	-50	99	159	0.23	-50	85	276	0.11	-50	163	423	0.58	0	99	159
C47G2.1	C47G2.1	cut-1	vmp-1	WP:CE02165	n/a	cuticulin	Endoglin/CD105 antigen	II	11269023	11271498			cuticlin		17	2.5177	5.72668	0.00313586	12																	3112	2479	0.91	0	2081	1941	0.78	0					3112	2479
C29F9.2	C29F9.2	n/a		WP:CE08450	contains similarity to Bacillus halodurans GRPE PROTEIN (HSP-70 COFACTOR).; SW:GRPE_BACHD	n/a	n/a	III	130944	131753					17	2.5076	5.68673	0.000991647	10	2327	7581	0.94	0	407	16035	0.93	0	579	4354	0.93	0	585	1589	0.84	0	1665	1462	0.9	0	1321	2162	0.85	0	2762	12730	0.97	0	1665	1462
C54D10.8	C54D10.8	n/a		WP:CE05504	n/a	n/a	n/a	V	12449281	12447898					17	2.5068	5.68358	6.25634e-05	10	113	357	0.74	0	90	1829	0.79	0	151	375	0.51	0	123	532	0.61	0	374	939	0.7	0	207	607	0.55	0	239	1010	0.8	0	374	939
F47H4.10/skr-5	F47H4.10	skr-5	n/a	WP:CE20827	contains similarity to Pfam domain: PF01466 (Skp1 family), Score=123.7, E-value=1.1e-33, N=1	n/a	Skp1 family, dimerisation domain,SKP1 component	V	17350506	17351298			signaling--cell cycle		15	2.486	5.60223	4.8846e-09	20	547	3190	0.94	0	343	11407	0.93	0	411	1844	0.88	0	135	1028	0.77	0	235	589	0.75	0	256	1079	0.65	0	571	2015	0.91	0	235	589
H16D19.1	H16D19.1	n/a		WP:CE13381	contains similarity to Pfam domain: PF00059 (Lectin C-type domain), Score=59.0, E-value=3.3e-14, N=2; PF00431 (CUB domain), Score=72.6, E-value=2.6e-18, N=1	Lectin C-type domain short and long forms (2 domains), CUB domain	Lectin C-type domain short and long forms,CUB domain,C-type lectin,CUB domain	I	12643222	12644592					17	2.4782	5.57202	0.000105823	10	2928	19745	0.94	0	1475	18024	0.97	0	2142	4961	0.94	0	601	7865	0.94	0	3858	15707	0.94	0	3580	11672	0.9	0	5813	29543	0.98	0	3858	15707
ZC412.6	ZC412.6	n/a		WP:CE15221	n/a	n/a	n/a	V	14880920	14881110	-143				4	2.473	5.55197	0.000201124	9	98	317	0.72	0	87	276	0.71	0	137	400	0.41	0	100	408	0.6	0	178	362	0.51	0	110	166	0.05	-50	251	1676	0.84	0	178	362
M142.2	M142.2	n/a		WP:CE06204	contains similarity to Pfam domain: PF00092 (von Willebrand factor type A domain), Score=155.0, E-value=4.3e-43, N=1	cuticulin	von Willebrand factor type A domain,Von Willebrand factor, type A,Endoglin/CD105 antigen	III	10911299	10915288	-328		cuticlin		17	2.4662	5.52586	1.27993e-05	19	125	975	0.78	0	164	3776	0.83	0	240	3070	0.82	0	213	304	0.61	0	385	387	0.55	0	418	459	0.4	0	421	1491	0.9	0	385	387
ZC239.14	ZC239.14	n/a		WP:CE29150	contains similarity to Pfam domain PF02214 (K+ channel tetramerisation domain)	n/a	K+ channel tetramerisation,BTB/POZ domain,K+ channel tetramerisation domain	II	3222003	3221387					8	2.4625	5.51171	5.40666e-06	10	188	920	0.87	0	134	1500	0.83	0	163	567	0.7	0	100	441	0.7	0	508	932	0.85	0	421	1641	0.7	0	385	2929	0.91	0	508	932
EEED8.2	EEED8.2	n/a		WP:CE01886	contains similarity to Pyrococcus furiosus DNA DOUBLE-STRAND BREAK REPAIR RAD50 ATPASE.; SW:RA50_PYRFU	n/a	n/a	II	5416695	5418350					12	2.44644	5.45071	6.30923e-06	9	121	1255	0.8	0	158	1185	0.68	0	142	189	0.25	-50	204	700	0.54	0	338	797	0.78	0	278	1007	0.52	0	526	3483	0.9	0	338	797
K02D3.1	K02D3.1	n/a		WP:CE06069	n/a	n/a	n/a	X	13706846	13707555					17	2.4236	5.36508	7.06035e-07	10	104	404	0.73	0	91	477	0.71	0	121	551	0.65	0	131	464	0.64	0	128	388	0.58	0	209	866	0.46	0	163	1668	0.72	0	128	388
F08H9.3	F08H9.3	n/a		WP:CE09267	Similarity to C.elegans heat shock protein HSP16 (SW:HS12_CAEEL)	heat shock protein	Heat shock hsp20 proteins,Heat shock protein Hsp20	V	14465364	14464640	-1205	74	defen--heat shock--HSP20--Hsp16 group		15	2.38714	5.2312	0.000599462	7	25	105	0.31	0	61	191	0.48	0	159	363	0.5	0	52	154	0.39	-50	94	93	0.3	-50	123	303	0.29	-50	113	574	0.6	0	94	93
F58E6.2	F58E6.1a	n/a		WP:CE25921	n/a	SH2 domain	SH2 motif	V	9742304	9748864			signaling		14	2.3865	5.22887	0.00692533	8	262	902	0.92	0	214	4409	0.91	0	150	1310	0.68	0	354	249	0.39	0	371	136	0.35	-50	333	331	0.31	-50	753	1134	0.82	0	371	136
Y49G5A.1	Y49G5A.1	n/a		WP:CE22273	contains similarity to Pfam domain PF00014 (Kunitz/Bovine pancreatic trypsin inhibitor domain)	trypsin inhibitor	Pancreatic trypsin inhibitor (Kunitz),Kunitz/Bovine pancreatic trypsin inhibitor domain	V	5287172	5286219					16	2.384	5.21982	0.000115385	9	68	521	0.64	0	96	359	0.76	0	113	152	0.29	-50	193	441	0.65	0	326	1305	0.83	0	245	1752	0.63	0	227	1606	0.82	0	326	1305
F49E11.9	F49E11.9	n/a		WP:CE05905	Similarity to Human testis-specific protein TPX-1 (SW:TPX1_HUMAN)	testis-specific protein TPX-1 like	SCP-like extracellular Proteins,Allergen V5/Tpx-1 related	IV	13056366	13057236	-112			SCP domain--scl-1 "family"	17	2.3744	5.1852	0.00638181	5	53	307	0.5	0	44	716	0.54	0	110	77	0.12	-50	41	18	0.11	-50	102	113	0.35	-50	120	245	0.21	-50	117	177	0.41	-50	102	113
T07D10.5	T07D10.5	n/a		WP:CE13383	contains similarity to Pfam domain: PF00059 (Lectin C-type domain), Score=44.0, E-value=1.1e-09, N=2	C-type lectin	Lectin C-type domain short and long forms,C-type lectin	I	12638865	12637553					17	2.3741	5.18412	4.42678e-05	10	1062	8722	0.95	0	537	6636	0.95	0	971	2244	0.9	0	290	2247	0.92	0	1153	5341	0.84	0	1351	6238	0.93	0	910	3587	0.92	0	1153	5341
Y50E8.C	Y50E8A.3	oig-3	n/a	WP:CE22305	n/a	n/a	Immunoglobulin-like	V	14732253	14733674					6	2.3734	5.18161	0.000596967	10	84	644	0.7	0	113	1260	0.87	0	110	542	0.47	0	200	372	0.66	0	355	317	0.49	0	292	572	0.39	0	432	2085	0.89	0	355	317
T28A11.4	T28A11.4	n/a		WP:CE14287	contains similarity to Medicago sativa subsp sativa Vestitone reductase.; TR:Q40316	n/a	n/a	V	3273881	3274201					6	2.3723	5.17766	4.37903e-05	10	492	1800	0.89	0	429	1527	0.9	0	290	1185	0.78	0	168	912	0.82	0	371	634	0.83	0	348	1048	0.63	0	505	3918	0.9	0	371	634
Y57G11B.1	Y57G11B.1	n/a		WP:CE16665	n/a	n/a	n/a	IV	14551928	14549798	-548	-883			9	2.35922	5.13094	7.46402e-05	9	166	672	0.79	0	142	854	0.81	0	220	433	0.5	0	130	623	0.67	0	206	480	0.58	0	160	452	0.53	-50	342	1239	0.84	0	206	480
	R10D12.7	n/a		WP:CE12684	contains similarity to Pfam domain: PF01679 (Uncharacterized protein family), Score=90.2, E-value=1.4e-23, N=1	n/a	Uncharacterized protein family UPF0057,Protein of unknown function UPF0057	V	13952617	13952990						2.3571	5.12341	0.0064159	4	23	-5	0.05	-100	2	18	-0.1	-100	4	78	-0.13	-100	169	623	0.84	0	109	143	0.31	-50	97	124	-1	-50	550	2682	0.94	0	109	143
H12I19.5	H12I19.5a	n/a		WP:CE16177	contains similarity to Pfam domain: PF01757 (Domain of unknown function), Score=400.8, E-value=4.4e-117, N=1	n/a	Acyltransferase family,Acyltransferase 3 family	IV	14153301	14150503			NRF-6 related--acyltransferase only		17	2.35517	5.11653	0.00824664	6	66	101	0.09	0	67	1132	0.67	0	124	728	0.65	0	48	62	0.1	-50	72	61	0.28	-50	62	124	0.04	-50	59	28	0.23	-50	72	61
Y116A8C.43	Y116A8C.43	n/a		WP:CE28699	n/a	n/a	n/a	IV	17088813	17090608					17	2.34625	5.08501	8.69352e-05	8	74	293	0.61	0	106	721	0.79	0	125	313	0.43	0	13317	26480	0.83	0	100	196	0.55	-50	127	648	0.5	-50	48	449	0.31	0	100	196
Y116F11A.B	F55C9.5	n/a		WP:CE18737	n/a	n/a	Cytochrome c heme-binding site	V	19293559	19293245					12	2.34317	5.07415	0.000352863	6	74	269	0.58	0	79	345	0.75	0	76	167	0.24	-50	54	238	0.37	-50	96	236	0.43	-50	26	152	0.24	-50	234	1232	0.85	0	96	236
K02E7.7	K02E7.7	n/a		WP:CE11634	n/a	n/a	n/a	II	1055029	1056019					17	2.323	5.00372	2.44266e-07	20	1896	44807	0.93	0	3053	17514	0.94	0	6535	12532	0.98	0	1578	13731	0.94	0	2204	35992	0.91	0	3141	40741	0.94	0	2671	17245	0.95	0	2204	35992
F34D6.4	F34D6.4	n/a		WP:CE31800	contains similarity to Interpro domains IPR003606 (Nuclear protein Zn2+-binding), IPR001214 (Nuclear protein SET)	n/a	Nuclear protein Zn2+-binding,Nuclear protein SET	II	2694309	2690470	-1691				3	2.3221	5.0006	0.000182826	10	79	497	0.71	0	145	1396	0.85	0	234	866	0.67	0	164	458	0.73	0	725	678	0.79	0	399	1686	0.68	0	151	1176	0.71	0	725	678
C06B3.7	C06B3.7	n/a		WP:CE28430	n/a	n/a	n/a	V	13912343	13914120					8	2.30611	4.94548	0.000530818	9	216	1199	0.85	0	97	228	0.64	-100	380	314	0.44	0	234	841	0.8	0	349	971	0.84	0	318	2176	0.78	0	383	6771	0.89	0	349	971
R07E3.7	R07E3.7	n/a		WP:CE02301	n/a	n/a	n/a	X	10343980	10342198					1	2.2875	4.88209	0.000191362	10	134	1571	0.8	0	179	938	0.87	0	254	839	0.74	0	194	676	0.73	0	283	220	0.4	0	299	886	0.43	0	377	1938	0.9	0	283	220
F55C9.5	F55C9.5	n/a		WP:CE18737	n/a	n/a	Cytochrome c heme-binding site	V	19293559	19293245					12	2.28575	4.87618	7.68967e-05	8	53	192	0.44	0	81	278	0.64	0	84	205	0.36	-50	63	181	0.47	-100	226	626	0.8	0	157	1269	0.35	0	195	1173	0.75	0	226	626
K08D9.5	K08D9.5	n/a		WP:CE19985	contains similarity to Pfam domain PF01697 (Domain of unknown function)	n/a	Domain of unknown function,Protein of unknown function DUF23	V	3226885	3223441					3	2.274	4.83662	0.00013288	7	34	199	0.37	0	44	126	0.42	0	98	97	0.18	-50	35	22	-1	-50	185	462	0.56	0	113	407	0.41	-50	53	234	0.32	0	185	462
C56A3.1	C56A3.1	n/a		WP:CE09029	Weak similarity to Human calcium-dependent proetase (SW:CANS_HUMAN)	n/a	Eggshell protein	V	13566512	13564704	23		signaling	hog--ground-like	17	2.271	4.82658	0.000130726	20	1388	10119	0.97	0	657	25488	0.91	0	2432	22803	0.94	0	1068	584	0.73	0	2952	2020	0.69	0	1769	1048	0.67	0	2059	5696	0.92	0	2952	2020
K09A11.2	K09A11.2	n/a		WP:CE03473	contains similarity to Pfam domain: PF00067 (Cytochrome P450), Score=377.1, E-value=5.9e-110, N=1	cytochrome p450	Cytochrome P450,Cytochrome P450	X	13267257	13265000	-1049		defen--p450	C.e. clan	9	2.2693	4.82089	1.09617e-05	10	242	2515	0.88	0	358	1298	0.9	0	239	432	0.58	0	151	586	0.71	0	275	789	0.8	0	248	1148	0.69	0	314	3556	0.84	0	275	789
F44G3.8	F44G3.8	n/a		WP:CE16039	contains similarity to Pfam domain: PF00646 (F-box domain.), Score=119.4, E-value=2.1e-32, N=3; PF01827 (Domain of unknown function), Score=575.8, E-value=8.9e-170, N=7	F-box domain.	,,FTH domain,F-box domain	V	16135873	16128401					17	2.24562	4.74243	0.00671394	8	97	159	0.51	0	135	1876	0.85	0	166	592	0.6	0	75	74	0.16	-50	286	283	0.52	0	98	255	0.25	-50	167	660	0.7	0	286	283
D1044.2	D1044.2a	n/a		WP:CE29242	contains similarity to Pfam domain PF00008 (EGF-like domain)	n/a	EGF-like domain,Nidogen, extracellular region,EGF-like domain,EGF-like calcium-binding,Aspartic acid and asparagine hydroxylation site	III	5526059	5535427					1	2.2443	4.73807	0.000279654	10	309	2301	0.87	0	303	4820	0.93	0	398	1529	0.81	0	218	705	0.76	0	636	693	0.76	0	437	803	0.59	0	487	2488	0.9	0	636	693
ZK666.7	ZK666.7	n/a		WP:CE02392	contains similarity to Pfam domain: PF00059 (Lectin C-type domain), Score=-6.5, E-value=0.025, N=1; PF00092 (von Willebrand factor type A domain), Score=-6.8, E-value=0.001, N=1	Lectin C-type domain short and long forms, von Willebrand factor type A domain	,C-type lectin,von Willebrand factor type A domain,Lectin C-type domain short and long forms	II	10490417	10488648					17	2.2237	4.6709	0.000434306	10	563	2260	0.93	0	651	4373	0.93	0	920	1281	0.87	0	254	843	0.83	0	1222	1246	0.88	0	1049	3117	0.75	0	1137	13902	0.94	0	1222	1246
T27E7.6	T27E7.6	n/a		WP:CE16509	n/a	n/a	n/a	IV	14542574	14539734					15	2.22171	4.66447	0.00467033	7	86	163	0.53	0	47	602	0.61	0	90	277	0.23	0	49	122	0.27	-50	77	133	0.31	-50	74	117	0.09	-50	132	220	0.29	0	77	133
T07H3.3	T07H3.3	n/a		WP:CE19564	contains similarity to Pfam domain PF00917 (MATH domain)	n/a	MATH domain,Meprin/TRAF-like MATH	II	1579976	1577483					8	2.2214	4.66346	9.83804e-06	10	135	897	0.67	0	108	692	0.8	0	71	241	0.14	0	68	403	0.57	0	732	1647	0.92	0	702	1745	0.76	0	930	3565	0.91	0	732	1647
R13D7.7	R13D7.7	n/a		WP:CE28770	contains similarity to Pfam domains PF02798 (Glutathione S-transferase, N-terminal domain), PF00043 (Glutathione S-transferases.)	glutathione S-transferase	Glutathione S-transferase, N-terminal domain,Glutathione S-transferases.,Glutathione S-transferase, N-terminal,Glutathione S-transferase, C-terminal	V	7401901	7401064	-170		defen--GST	GST domain--Pi	17	2.215	4.64282	0.00815475	9	315	581	0.88	0	162	3626	0.83	0	185	3991	0.82	0	138	241	0.49	0	276	254	0.55	0	224	224	0.16	-50	296	379	0.67	0	276	254
Y43C5A.3	Y43C5A.3	n/a		WP:CE19152	n/a	n/a	n/a	IV	10274047	10275380					15	2.169	4.49712	2.85727e-10	20	407	4541	0.93	0	384	3655	0.91	0	677	4556	0.93	0	376	918	0.85	0	1230	1667	0.8	0	2304	6397	0.88	0	1341	4507	0.93	0	1230	1667
Y51A2B.1	Y51A2B.1	n/a		WP:CE16655	n/a	n/a	Aldehyde dehydrogenase	V	18375704	18376057	-1334				8	2.169	4.49712	1.54939e-08	20	736	3417	0.93	0	1476	7504	0.93	0	1261	2476	0.93	0	850	1145	0.89	0	2250	2076	0.91	0	2050	4200	0.74	0	3760	12472	0.95	0	2250	2076
K07B1.4	K07B1.4a	n/a		WP:CE27391	contains similarity to Interpro domain IPR007130 (Diacylglycerol acyltransferase)	n/a	Diacylglycerol acyltransferase	V	9331558	9334047	-627				2	2.1624	4.47659	3.39857e-05	10	853	6430	0.96	0	1735	22063	0.97	0	1013	2934	0.92	0	571	1738	0.9	0	1908	3311	0.93	0	2215	5183	0.87	0	2387	10106	0.96	0	1908	3311
B0213.15	B0213.15	n/a		WP:CE30582	contains similarity to Pfam domain PF00067 (Cytochrome P450)	cytochrome P450	Cytochrome P450,Cytochrome P450	V	3970327	3967958	174		defen--p450	C.e. clan	8	2.1458	4.42538	3.67299e-05	10	1188	4771	0.94	0	1244	5241	0.95	0	506	1463	0.82	0	352	1486	0.87	0	722	1868	0.88	0	737	1359	0.71	0	1588	7248	0.95	0	722	1868
C08E3.12	C08E3.12	n/a		WP:CE08015	contains similarity to Pfam domain PF01827 (FTH domain)	n/a	FTH domain,Protein of unknown function DUF38	II	1624675	1623910	-412				17	2.1422	4.41435	6.93934e-05	10	113	348	0.68	0	105	666	0.82	0	146	391	0.47	0	101	419	0.55	0	260	378	0.66	0	196	617	0.58	0	307	1532	0.84	0	260	378
F32G8.3	F32G8.3	n/a		WP:CE05792	n/a	n/a	n/a	V	10557827	10557205					6	2.14129	4.41155	0.00454552	7	60	136	0.48	0	60	1047	0.7	0	100	276	0.31	0	87	118	0.33	-50	127	204	0.37	-50	157	314	0.34	-50	197	455	0.45	0	127	204
F20B6.1	F20B6.1	n/a		WP:CE04423	contains similarity to Pfam domain PF00102 (Protein-tyrosine phosphatase)	protein tyrosine phosphatase	Protein-tyrosine phosphatase,Tyrosine specific protein phosphatase,Tyrosine specific protein phosphatase and dual specificity protein phosphatase	X	4200326	4201525			signaling		4	2.13057	4.37891	0.00489391	7	52	105	0.19	0	56	89	0.47	0	91	161	0.27	-50	65	159	0.45	-50	199	370	0.59	0	94	45	0.08	-50	172	779	0.76	0	199	370
C31B8.4	C31B8.4	n/a		WP:CE08484	contains similarity to Mus musculus GOLGIN-160 (MALE-ENHANCED ANTIGEN-2) (MEA-2).; SW:G160_MOUSE	n/a	n/a	V	2896464	2898244					15	2.118	4.34092	0.00129936	10	291	1190	0.84	0	255	7370	0.87	0	239	561	0.66	0	198	750	0.8	0	609	586	0.77	0	706	1097	0.66	0	1308	3532	0.92	0	609	586
C26C6.4	C26C6.4	n/a		WP:CE05313	n/a	n/a	Protein of unknown function (DUF271),Protein of unknown function DUF271	I	7540374	7544056					0	2.1175	4.33941	0.00508876	6	117	224	0.63	0	145	713	0.81	0	166	535	0.53	0	85	149	0.37	-50	126	139	0.32	-50	102	376	0.28	-50	237	484	0.68	0	126	139
F58F12.2	F58F12.2	n/a		WP:CE07305	n/a	n/a	n/a	II	6388185	6387468					4	2.1168	4.33731	5.60109e-06	10	222	1444	0.86	0	257	833	0.77	0	154	328	0.45	0	84	389	0.42	0	210	417	0.49	0	228	724	0.56	0	384	2194	0.88	0	210	417
C37A5.8	C37A5.8	n/a		WP:CE17532	n/a	n/a	n/a	I	14165694	14166008					15	2.10544	4.3033	0.000173704	9	137	1121	0.8	0	157	618	0.82	0	143	273	0.23	0	86	441	0.67	0	288	801	0.72	0	172	403	0.48	-50	410	4189	0.92	0	288	801
EGAP4.1	EGAP4.1	n/a		WP:CE07012	contains similarity to Xenorhabdus nematophilus Transposase.; TR:Q93RP1	n/a	n/a	X	8727323	8726934	-1929					2.1038	4.2984	0.000209979	10	83	420	0.6	0	118	247	0.69	0	259	646	0.68	0	188	2264	0.83	0	190	1566	0.82	0	264	1945	0.75	0	384	2116	0.87	0	190	1566
H16D19.2	H16D19.2	n/a		WP:CE13383	contains similarity to Pfam domain: PF00059 (Lectin C-type domain), Score=44.0, E-value=1.1e-09, N=2	Lectin C-type domain short and long forms	Lectin C-type domain short and long forms,C-type lectin	I	12644962	12646274					17	2.1029	4.29572	3.62712e-05	10	461	2838	0.94	0	404	4550	0.95	0	547	1337	0.83	0	227	1093	0.88	0	1508	4596	0.92	0	1636	4803	0.81	0	1374	4634	0.96	0	1508	4596
F57F5.3	F57F5.3	n/a		WP:CE06001	n/a	n/a	n/a	V	12009125	12007227					17	2.0894	4.25571	2.07255e-05	10	834	4337	0.96	0	1233	4363	0.96	0	1473	4057	0.95	0	380	1289	0.89	0	771	2005	0.91	0	1134	3838	0.88	0	1496	9527	0.95	0	771	2005
T23E1.1	T23E1.1	n/a		WP:CE17257	contains similarity to Pfam domain PF02995 (Protein of unknown function (DUF229))	n/a	Protein of unknown function DUF229,Protein of unknown function (DUF229)	IV	3151379	3155989					0	2.0844	4.24099	0.000178691	10	225	890	0.85	0	335	1185	0.93	0	394	959	0.72	0	97	388	0.58	0	399	371	0.68	0	319	855	0.6	0	426	2749	0.88	0	399	371
K09C6.5	K09C6.5	n/a		WP:CE11996	contains similarity to Pfam domain PF01838 (Domain of unknown function DUF40)	n/a	Domain of unknown function DUF40,Protein of unknown function DUF40	V	846545	848688			GPCR--OLF	srb	0	2.062	4.17565	0.00273701	5	42	213	0.37	0	52	176	0.46	0	110	120	0.34	-50	32	111	0.19	-50	167	343	0.45	0	133	276	0.33	-50	29	60	0.25	-50	167	343
K09A11.3	K09A11.3	n/a		WP:CE03474	contains similarity to Pfam domain: PF00067 (Cytochrome P450), Score=385.0, E-value=2.4e-112, N=1	Cytochrome P450	Cytochrome P450,Cytochrome P450	X	13269592	13267524	-730		defen--p450	C.e. clan	9	2.0557	4.15745	1.41277e-05	10	255	1342	0.87	0	443	1698	0.93	0	288	591	0.62	0	232	532	0.76	0	476	967	0.83	0	352	1210	0.69	0	614	3607	0.94	0	476	967
W03G1.7	W03G1.7	n/a		WP:CE31626	contains similarity to Pfam domain PF00149 (Ser/Thr protein phosphatases)	sphingomyelin phosphodiesterase	,Metallo-phosphoesterase,Ser/Thr protein phosphatases	IV	523751	520224					17	2.0469	4.13217	6.7953e-05	10	213	548	0.79	0	193	1020	0.86	0	222	267	0.27	0	145	996	0.81	0	190	979	0.81	0	213	697	0.52	0	446	2751	0.9	0	190	979
	R52.9	n/a		WP:CE12840	contains similarity to Pfam domain PF00917 (MATH domain)	n/a	MATH domain,Meprin/TRAF-like MATH	II	2122181	2120738						2.03514	4.09862	2.79633e-05	10	181	1178	0.89	0	257	2761	0.91	0	148	739	0.65	0	149	289	0.53	0	413	749	0.81	0	263	955	0.64	0	341	1306	0.75	0	413	749
F56C11.1/F53G12.2	F56C11.1	n/a		WP:CE28463	contains similarity to Pfam domains PF00036 (EF hand), PF03098 (Animal haem peroxidase), PF01794 (Ferric reductase like transmembrane component)	n/a	Animal haem peroxidase,EF hand,Ferric reductase like transmembrane component,Ferric reductase-like transmembrane component,Calcium-binding EF-hand,Animal haem peroxidase	I	154819	146499			defens--perox.--dual oxidase		7	2.027	4.07556	1.5385e-08	20	731	2716	0.91	0	1392	3969	0.96	0	999	3805	0.9	0	236	264	0.53	0	1080	1288	0.84	0	524	1179	0.66	0	517	1352	0.86	0	1080	1288
C18H7.3	C18H7.3	n/a		WP:CE17428	contains similarity to Pfam domains PF01391 (Collagen triple helix repeat (20 copies)), PF01484 (Nematode cuticle collagen N-terminal domain)	cuticular collagen	Nematode cuticle collagen N-terminal domain,Collagen triple helix repeat (20 copies),Nematode cuticle collagen, N-terminal,Collagen triple helix repeat	IV	604450	605882			collagen		17	2.0047	4.01305	4.99376e-05	10	526	3027	0.91	0	366	2454	0.87	0	1151	2247	0.9	0	178	912	0.81	0	694	4203	0.82	0	814	2045	0.75	0	600	1818	0.9	0	694	4203
C08E3.5	C08E3.5	n/a		WP:CE08008	contains similarity to Pfam domains PF00646 (F-box domain), PF01827 (FTH domain)	n/a	F-box domain,FTH domain,Cyclin-like F-box,Protein of unknown function DUF38	II	1609004	1607966					15	2.0014	4.00388	7.02884e-09	18	40	213	0.43	0	106	494	0.8	0	114	309	0.35	0	56	49	0.23	-50	240	305	0.55	0	180	303	0.21	-50	331	1382	0.77	0	240	305
W08A12.4	W08A12.4	n/a		WP:CE14702	contains similarity to Mus musculus Intersectin 1 (EH and SH3 domains protein 1).; SW:ITN1_MOUSE	n/a	n/a	V	3674430	3676447					15	2.00133	4.0037	0.000323814	9	114	405	0.65	0	112	1450	0.83	0	135	428	0.3	0	88	269	0.53	0	382	578	0.77	0	163	255	0.29	-50	633	1051	0.89	0	382	578
T09F5.1	T09F5.1	n/a		WP:CE13521	contains similarity to Pfam domain: PF01762 (Galactosyltransferase), Score=381.4, E-value=3e-111, N=1	n/a	Galactosyltransferase,Glycosyl transferase, family 31	V	15151751	15153263					9	1.9938	3.98285	0.0001106	10	2064	8050	0.96	0	1174	7160	0.94	0	2755	6262	0.95	0	379	1461	0.84	0	556	499	0.69	0	969	2910	0.79	0	1469	5998	0.94	0	556	499
F22B7.9	F22B7.9	n/a		WP:CE29771	contains similarity to Mus musculus 2810422O20Rik protein.; TR:Q9CZ09	n/a	n/a	III	8653805	8652473					15	1.9932	3.98119	6.83294e-06	10	732	3466	0.91	0	1186	4834	0.46	0	5129	9310	0.96	0	471	3057	0.92	0	1401	6078	0.93	0	1825	3803	0.86	0	3455	17961	0.96	0	1401	6078
R03H4.1	R03H4.1	n/a		WP:CE17199	contains similarity to Pfam domain PF01757 (Acyltransferase family)	n/a	Acyltransferase family,Acyltransferase 3 family	V	9019524	9021903			NRF-6 related--acyltransferase only		10	1.98812	3.96721	0.00646729	8	206	368	0.78	0	312	2772	0.89	0	338	2804	0.87	0	40	70	0.04	-50	540	486	0.73	0	225	455	0.31	0	137	272	0.68	0	540	486
R03H4.4	R03H4.4	n/a		WP:CE07407	contains similarity to Pfam domain PF01748 (Domain of unknown function DUF32)	n/a	Domain of unknown function DUF32,Proteiin of unknown function DUF32	V	9017922	9017002	-724				0	1.98743	3.9653	0.000742117	7	102	204	0.52	0	82	266	0.56	0	145	581	0.66	0	44	115	0.21	-50	50	11	0.17	-50	60	45	-1	-50	158	456	0.66	0	50	11
F40G12.5	F40G12.5	n/a		WP:CE10184	n/a	n/a	Domain of unknown function DUF263,Domain of unknown function DUF263	V	14273231	14271865					15	1.98629	3.96216	0.00105459	7	113	115	0.53	0	205	163	0.68	0	125	147	0.19	-50	107	86	0.26	-50	927	1125	0.85	0	459	462	0.44	0	513	517	0.79	0	927	1125
C08E3.11	C08E3.11	n/a		WP:CE08014	n/a	n/a	n/a	II	1622850	1621645					17	1.986	3.96137	9.01251e-05	10	68	331	0.58	0	82	661	0.74	0	137	389	0.38	0	70	234	0.37	0	292	422	0.68	0	216	424	0.49	0	232	916	0.77	0	292	422
C17C3.3	C17C3.3	n/a		WP:CE04023	contains similarity to Pfam domain PF02551 (Acyl-CoA thioesterase)	n/a	Acyl-CoA thioesterase,Acyl-CoA thioesterase	II	5561730	5563524					6	1.98414	3.95628	0.00689271	7	129	197	0.66	0	135	1242	0.86	0	207	443	0.53	0	264	1984	0.61	-100	6340	22226	0.64	-100	194	321	0.27	-50	339	601	0.7	0	6340	22226
F42H10.5	F42H10.5	n/a		WP:CE00167	contains similarity to Arabidopsis thaliana YUP8H12.26 protein.; TR:O23054	n/a	n/a	III	8474551	8477658					13	1.9841	3.95616	1.89825e-05	10	157	530	0.79	0	230	1646	0.87	0	244	1238	0.72	0	210	605	0.65	0	249	379	0.62	0	149	490	0.09	0	278	940	0.81	0	249	379
W09C5.4	W09C5.4	ins-33	n/a	WP:CE20166	n/a	n/a	n/a	I	13647351	13646031			signaling	dauer--insulin	17	1.9717	3.9223	0.000337848	10	681	3233	0.92	0	320	863	0.87	0	162	657	0.74	0	213	927	0.8	0	347	2193	0.8	0	338	2103	0.79	0	930	5965	0.95	0	347	2193
F32D8.8	F32D8.8	n/a		WP:CE05787	n/a	n/a	Caenorhabditis protein of unknown function, DUF268,Caenorhabditis protein of unknown function DUF268	V	10905376	10904074					17	1.9676	3.91117	0.000682605	11	171	244	0.56	0	86	2013	0.76	0	150	422	0.28	0	111	354	0.54	0	286	624	0.74	0	120	241	0.22	-50	173	532	0.29	0	286	624
W02C12.1	W02C12.1	n/a		WP:CE14412	contains similarity to Pfam domains PF00008 (EGF-like domain), PF02494 (HYR domain)	EGF-like protein	,Laminin-type EGF-like domain,,,,EGF-like calcium-binding,,,EGF-like domain,HYR domain	IV	4008019	4014195	-482		signaling	notch pathway--notch	1	1.96375	3.90075	0.000696885	8	60	307	0.67	0	71	557	0.68	0	166	328	0.5	0	60	111	0.26	-50	232	337	0.55	0	232	676	0.57	-50	125	273	0.57	0	232	337
D2062.6	D2062.6	n/a		WP:CE09093	contains similarity to Pseudopleuronectes americanus ANTIFREEZE PROTEIN PRECURSOR (AFP).; SW:ANPY_PSEAM	n/a	n/a	II	2616927	2619747					4	1.9535	3.87313	0.00867221	4	43	111	0.21	0	85	327	0.69	0	88	119	0.29	-50	44	61	0.21	-50	163	232	0.51	-50	103	31	0.07	-50	122	160	0.45	-50	163	232
	F45D11.13	n/a		WP:CE23735	contains similarity to Saccharomyces cerevisiae 107 kDa component of the Exocyst complex; required for exocytosis.; SGD:YDR166C	n/a	n/a	II	1001449	1000479						1.95066	3.8655	0.000488274	10	99	1590	0.72	0	206	1013	0.9	0	683	1306	0.84	0	128	1170	0.85	0	633	884	0.87	0	266	476	0.42	0	257	1088	0.65	0	633	884
F20G2.1	F20G2.1	n/a		WP:CE09504	contains similarity to Pfam domain: PF00106 (short chain dehydrogenase), Score=108.4, E-value=4.3e-29, N=1	dehydrogenase	Alcohol/other dehydrogenases, short chain type,Short-chain dehydrogenase/reductase SDR	V	13756161	13754932						1.9302	3.81108	0.000296983	10	456	2618	0.92	0	549	1127	0.92	0	767	997	0.84	0	364	3608	0.91	0	392	1991	0.89	0	496	2538	0.65	0	1129	5826	0.93	0	392	1991
C30E1.6	C30E1.6	n/a		WP:CE08473	contains similarity to Trypanosoma brucei Hypothetical 22.7 kDa protein.; TR:Q9N8J2	n/a	n/a	X	16911334	16912293	-1393	-1417			6	1.9266	3.80158	0.00624458	5	22	54	0.17	-100	52	175	0.45	0	17	61	0.11	-50	220	747	0.82	0	122	193	0.41	-50	98	197	0.19	-50	694	2941	0.92	0	122	193
F46H5.6	F46H5.6	grd-7	n/a	WP:CE10614	C. elegans GRD-7 protein; contains similarity to Interpro domains IPR002965 (Proline-rich extensin), IPR003882 (Pistil-specific extensin-like protein)	n/a	Proline-rich extensin,Pistil-specific extensin-like protein	X	7269424	7267934			signaling	hog--ground only	13	1.9182	3.77951	0.000270185	10	251	1231	0.87	0	587	7290	0.95	0	409	2456	0.9	0	425	882	0.81	0	680	734	0.85	0	614	1155	0.75	0	1448	4779	0.87	0	680	734
T22F7.4	T22F7.4	n/a		WP:CE01418	contains similarity to Ceratitis capitata Mariner transposase.; TR:Q17312	n/a	n/a	III	527770	525382					0	1.9162	3.77428	1.06405e-05	10	181	1273	0.79	0	204	748	0.88	0	239	378	0.48	0	47	84	0.1	-50	161	770	0.72	0	154	703	0.35	0	58	52	0.18	-50	161	770
T08G5.10	T08G5.10	mtl-2	n/a	WP:CE25109	n/a	n/a	Nematoda metallothionein, family 6	V	14021235	14020867			defense		8	1.9131	3.76617	0.000123013	10	1270	3111	0.92	0	572	2344	0.94	0	1329	2892	0.9	0	730	5204	0.91	0	823	1226	0.84	0	921	1634	0.78	0	1251	6966	0.87	0	823	1226
C35E7.9	C35E7.9	n/a		WP:CE17522	contains similarity to Pfam domain PF00635 (MSP (Major sperm protein) domain)	n/a	MSP (Major sperm protein) domain,Major sperm protein (MSP) domain,Histone H5	I	10814972	10816274					4	1.91063	3.75972	0.00237501	8	119	250	0.65	0	127	754	0.76	0	169	519	0.56	0	1240	2172	0.84	0	-1	-7	0.05	-50	7	28	0.03	-50	1951	3948	0.96	0	-1	-7
R10D12.9	R10D12.9	n/a		WP:CE12688	n/a	n/a	MtN3/saliva family,MtN3 and saliva related transmembrane protein	V	13957998	13959048					8	1.9087	3.75471	0.000143267	10	1026	8429	0.94	0	1279	7828	0.96	0	1225	2209	0.9	0	90	180	0.17	0	915	1334	0.9	0	735	2759	0.79	0	74	20	0.41	-50	915	1334
F53G2.2	F53G2.2	n/a		WP:CE10992	n/a	n/a	n/a	II	2481937	2485901					3	1.9052	3.74561	0.0082911	5	75	177	0.55	0	78	492	0.59	0	163	271	0.15	0	78	57	0.12	-50	143	175	0.51	-50	141	228	0.23	-50	128	252	0.49	-50	143	175
F15B9.6	F15B9.6	n/a		WP:CE09411	Similarity to Worm phospholipase A2 (WP:F35C11.5)	phospholipase A2	Phospholipase A2	V	13016740	13019236	-334		signaling	Phospholipase A2	8	1.9043	3.74327	0.000135831	10	93	375	0.75	0	97	464	0.79	0	176	234	0.29	0	195	700	0.78	0	488	963	0.79	0	417	2145	0.84	0	275	982	0.63	0	488	963
C13A2.5	C13A2.5	n/a		WP:CE08117	contains similarity to Pfam domain PF01697 (Domain of unknown function)	n/a	Domain of unknown function,Protein of unknown function DUF23	V	7278452	7281044					17	1.8877	3.70045	0.00457911	10	58	1076	0.57	0	58	1948	0.54	0	169	757	0.65	0	168	247	0.36	0	1194	2232	0.9	0	1136	3748	0.85	0	559	1016	0.83	0	1194	2232
C03G6.12	C03G6.12	n/a		WP:CE07886	contains similarity to Pfam domains PF00105 (Zinc finger, C4 type (two domains)), PF00104 (Ligand-binding domain of nuclear hormone receptors)	C4-type zinc finger protein	Zinc finger, C4 type (two domains),Ligand-binding domain of nuclear hormone receptors,Zn-finger, C4-type steroid receptor,Ligand-binding domain of nuclear hormone receptor	V	7352667	7350877			transcription--NHR		0	1.8868	3.69814	0.00709118	5	87	224	0.63	0	102	237	0.72	0	110	153	0.19	-50	53	64	0.19	-50	186	333	0.59	-50	135	372	0.25	-50	117	438	0.61	0	186	333
C07D10.5	C07D10.5	n/a		WP:CE01152	contains similarity to Borrelia burgdorferi Exonuclease SBCC (SBCC).; TR:O51770	n/a	n/a	II	7378810	7383401					12	1.8783	3.67642	0.000279978	10	217	708	0.82	0	244	1433	0.91	0	279	567	0.68	0	482	903	0.87	0	944	1247	0.83	0	883	1952	0.64	0	926	3537	0.93	0	944	1247
C23G10.11	C23G10.11	n/a		WP:CE04057	n/a	n/a	n/a	III	6215481	6215102					8	1.87589	3.67028	0.0031769	9	162	420	0.83	0	158	733	0.84	0	103	135	0.22	-50	141	796	0.81	0	1039	1346	0.89	0	954	952	0.65	0	1445	6851	0.95	0	1039	1346
F10G2.2	F10G2.2	n/a		WP:CE09330	n/a	n/a	n/a	V	7333841	7334248					11	1.87433	3.66632	0.000253838	9	107	606	0.65	0	129	708	0.79	0	153	346	0.48	0	60	132	0.4	-50	265	471	0.69	0	224	293	0.31	0	323	1699	0.86	0	265	471
R148.7	R148.7	n/a		WP:CE12860	contains similarity to Platichthys flesus Putative chromosome condensation protein (Fragment).; TR:Q98TL5	n/a	n/a	III	3197357	3195577					4	1.8651	3.64293	0.000301911	10	204	1419	0.82	0	273	736	0.89	0	192	371	0.39	0	144	353	0.61	0	438	379	0.65	0	411	1238	0.6	0	655	3061	0.93	0	438	379
F11E6.4	F11E6.4	n/a		WP:CE31167	n/a	n/a	n/a	IV	17470299	17469457					11	1.84989	3.60472	8.10619e-06	9	238	838	0.89	0	344	1277	0.87	0	151	346	0.44	0	92	141	0.49	-50	1127	4086	0.7	0	385	1090	0.99	0	575	2609	0.91	0	1127	4086
K05F6.4	K05F6.4	n/a		WP:CE17162	contains similarity to Pfam domain PF00646 (F-box domain)	n/a	F-box domain,Cyclin-like F-box	II	1543505	1546996					12	1.84629	3.59573	0.00464136	7	92	133	0.52	0	93	509	0.73	0	128	252	0.32	0	72	111	0.33	-50	136	104	0.3	-50	147	193	0.13	-50	245	628	0.75	0	136	104
F57H12.4	F57H12.4	n/a		WP:CE17125	contains similarity to Pfam domain PF00001 (7 transmembrane receptor (rhodopsin family))	seven trans-membrane receptor	7 transmembrane receptor (rhodopsin family),Rhodopsin-like GPCR superfamily,Asp/Glu racemase	IV	7970204	7973794	-784		GPCR	srt-FMRFamide?	6	1.8462	3.59552	0.000115203	10	107	237	0.67	0	154	1051	0.78	0	160	880	0.44	0	75	153	0.24	0	178	209	0.37	0	229	576	0.46	0	220	979	0.72	0	178	209
T14B4.9	T14B4.9	n/a		WP:CE04955	contains similarity to Pfam domain PF02485 (Core-2/I-Branching enzyme)	n/a	Glycosyl transferase, family 14,Core-2/I-Branching enzyme	II	6733715	6732331					3	1.844	3.59004	0.000361158	7	128	773	0.78	0	197	680	0.89	0	249	399	0.67	0	99	141	0.25	-50	109	220	0.54	-50	172	359	0.94	-50	376	1310	0.8	0	109	220
C34D1.1	C34D1.1	n/a		WP:CE08569	Weak similarity to Drosophila doublesex protein (SW:DSXF_DROME)	DM DNA binding domain	DM DNA binding domain,DM DNA-binding	V	13228539	13228182			transcription		3	1.84125	3.5832	3.12862e-05	8	68	207	0.56	0	89	511	0.66	0	69	259	0.37	0	123	389	0.67	0	344	595	0.79	0	142	490	0.45	-50	145	571	0.39	0	344	595
T07G12.5	T07G12.5	n/a		WP:CE13395	Similarity to Bacillus xanthine permease (SW:P42086)	permease	Permease family,Xanthine/uracil/vitamin C permease family	IV	10545049	10541473					8	1.838	3.57514	0.00117051	10	258	506	0.86	0	170	736	0.83	0	172	411	0.45	0	82	607	0.71	0	234	216	0.35	0	281	507	0.42	0	510	4217	0.89	0	234	216
ZK899.4	ZK899.4	tba-8	n/a	WP:CE03837	contains similarity to Pfam domain: PF00091 (Tubulin/FtsZ family), Score=949.7, E-value=2.5e-282, N=1	alpha-tubulin	,Tubulin family,Tubulin	X	9458135	9455492					16	1.8362	3.57068	2.10694e-05	10	1379	8681	0.91	0	2517	6048	0.96	0	4354	6068	0.95	0	1018	3959	0.89	0	1535	3166	0.91	0	2254	14321	0.94	0	2187	8834	0.92	0	1535	3166
B0213.10	B0213.10	n/a		WP:CE16781	contains similarity to Pfam domain PF00067 (Cytochrome P450)	cytochrome P450	Cytochrome P450,Cytochrome P450	V	3957495	3955579			defen--p450	C.e. clan	0	1.83367	3.56442	0.000323849	6	135	364	0.67	0	139	415	0.79	0	92	153	0.24	-50	70	162	0.45	-50	114	150	0.28	-50	91	107	0.09	-50	140	471	0.39	0	114	150
T04H1.9	T04H1.9	tbb-6	n/a	WP:CE13183	contains similarity to Pfam domain: PF00091 (Tubulin/FtsZ family), Score=576.9, E-value=4.2e-170, N=1	Tubulin (2 domains)	Tubulin,Tubulin/FtsZ protein,Tubulin family	V	12264399	12265963					8	1.8279	3.5502	0.000131105	10	298	2146	0.88	0	586	1900	0.95	0	374	718	0.7	0	216	968	0.85	0	472	601	0.8	0	547	1069	0.74	0	709	3772	0.94	0	472	601
B0294.1	B0294.1	n/a		WP:CE19656	n/a	n/a	n/a	X	1897337	1896848					6	1.82222	3.53625	2.37134e-05	9	257	642	0.78	0	264	666	0.86	0	104	270	0.3	0	141	865	0.46	0	234	874	0.82	0	116	110	0.07	-50	219	927	0.83	0	234	874
C17H1.2	C17H1.2	n/a		WP:CE15624	n/a	n/a	n/a	I	13111108	13110840	-407				0	1.81929	3.52906	0.00522054	7	75	132	0.4	0	70	172	0.91	0	109	146	0.24	-50	53	142	0.42	-50	166	291	0.57	0	138	407	0.39	-50	155	450	0.67	0	166	291
C56A3.8	C56A3.8	n/a		WP:CE15739	n/a	n/a	Phosphatidylinositol 3- and 4-kinase	V	13563209	13564580	115	161	signaling		4	1.8185	3.52714	0.00682916	10	321	2802	0.91	0	575	10881	0.94	0	360	3487	0.87	0	389	316	0.63	0	781	987	0.78	0	518	1045	0.58	0	737	826	0.9	0	781	987
F47B10.9	F47B10.9	n/a		WP:CE03359	n/a	n/a	n/a	X	10914005	10912090	171				7	1.81657	3.52243	0.00411878	7	539	1615	0.94	0	146	1368	0.85	0	240	1058	0.78	0	61	54	0.05	-50	-5	4	0.16	-50	-3	-17	0.04	-50	251	263	0.65	0	-5	4
T05F1.10	T05F1.10	dhs-4	n/a	WP:CE26900	contains similarity to Pfam domain: PF00106 (short chain dehydrogenase), Score=164.7, E-value=5.1e-46, N=1	Alcohol/other dehydrogenases, short chain type	Alcohol/other dehydrogenases, short chain type,Short-chain dehydrogenase/reductase SDR	I	9657249	9655661					8	1.8088	3.50351	5.66041e-05	10	661	4177	0.94	0	1035	1610	0.92	0	930	1618	0.89	0	567	2070	0.89	0	1072	2222	0.91	0	1113	2631	0.87	0	1728	11011	0.96	0	1072	2222
F54B11.9	F54B11.9	n/a		WP:CE05933	n/a	n/a	n/a	X	13607309	13608160					0	1.80367	3.49106	8.46958e-05	9	97	307	0.64	0	175	277	0.72	0	126	322	0.4	0	117	351	0.56	0	190	434	0.55	0	161	352	0.32	-50	283	2327	0.85	0	190	434
K02E2.7	K02E2.7	n/a		WP:CE18842	n/a	n/a	n/a	V	20383414	20382827					15	1.7958	3.47208	6.0271e-05	10	161	381	0.68	0	135	685	0.75	0	233	477	0.49	0	92	336	0.53	0	281	382	0.52	0	160	472	0.37	0	1021	2546	0.94	0	281	382
F42C5.3	F42C5.3	n/a		WP:CE04556	contains similarity to Plasmodium yoelii yoelii 235 kDa rhoptry protein (Fragment).; TR:Q9BJY0	n/a	n/a	IV	7287357	7286172						1.7898	3.45767	8.9964e-05	10	435	1190	0.91	0	445	2215	0.95	0	423	456	0.69	0	207	1216	0.78	0	542	972	0.84	0	517	1172	0.67	0	357	1727	0.84	0	542	972
	Y65B4A.8	n/a		WP:CE31383	contains similarity to Pfam domains PF01467 (Cytidylyltransferase), PF01121 (Dephospho-CoA kinase)	n/a	Cytidylyltransferase,Dephospho-CoA kinase	I	663597	659571						1.78467	3.44539	0.00160645	5	83	259	0.52	0	97	432	0.68	0	118	499	0.43	0	22	7	0.11	-50	110	162	0.34	-50	144	269	0.26	-50	28	46	0.13	-50	110	162
K09D9.1	K09D9.1	n/a		WP:CE21055	n/a	n/a	n/a	V	4024917	4026017					25	1.78456	3.44512	0.000200266	9	440	1525	0.89	0	356	956	0.93	0	6	18	0.05	-50	253	1258	0.88	0	406	826	0.83	0	352	900	0.6	0	1025	5635	0.93	0	406	826
C02A12.4	C02A12.4	lys-7	n/a	WP:CE07828	C. elegans LYS-7 protein; contains similarity to Clostridium acetobutylicum N-acetylmuramidase, autolytic enzyme, family 25 of glycosylshydrolases , peptodoglycan-binding domain.; TR:Q97HY0	n/a	n/a	V	3482428	3481281					8	1.7804	3.43521	0.000788876	10	1459	5807	0.92	0	1935	7734	0.94	0	2230	3886	0.96	0	3829	4927	0.96	0	5504	7624	0.93	0	4506	10841	0.76	0	5186	22365	0.98	0	5504	7624
B0213.11	B0213.11	n/a		WP:CE16782	contains similarity to Pfam domain PF00067 (Cytochrome P450)	cytochrome P-450	Cytochrome P450,Cytochrome P450,Cytochrome c heme-binding site	V	3961002	3958077			defen--p450	C.e. clan	10	1.77622	3.42528	1.15556e-05	9	114	399	0.75	0	99	331	0.78	0	162	161	0.31	-50	110	269	0.41	0	555	1053	0.87	0	276	638	0.47	0	234	876	0.8	0	555	1053
B0024.2	B0024.2	n/a		WP:CE05147	contains similarity to Pfam domain: PF01391 (Collagen triple helix repeat (20 copies)), Score=60.6, E-value=1.1e-14, N=2; PF01484 (Nematode cuticle collagen N-terminal domain), Score=87.7, E-value=7.5e-23, N=1	collagen	Nematode cuticle collagen N-terminal domain,Collagen triple helix repeat (20 copies),Nematode cuticle collagen, N-terminal,Collagen triple helix repeat	V	10297193	10296221	-291		collagen		16	1.7757	3.42404	0.000694448	12	2057	23725	0.95	0	4738	9347	0.96	0	11500	10508	0.97	0	5543	23473	0.96	0	4854	26911	0.95	0	4402	56238	0.79	0	6616	34162	0.98	0	4854	26911
K07A1.7	K07A1.7	n/a		WP:CE11852	n/a	n/a	n/a	I	9605221	9603924	-1327		signaling		17	1.76162	3.3908	0.00410844	8	164	288	0.62	0	180	2195	0.87	0	123	987	0.56	0	466	6232	0.8	-100	200	218	0.45	0	120	238	0.26	-50	292	773	0.63	0	200	218
Y67D8A_376.A	Y48G9A.10	n/a		WP:CE25326	contains similarity to Pfam domain PF00755 (Choline/Carnitine o-acyltransferase)	n/a	Choline/Carnitine o-acyltransferase,Eukaryotic thiol (cysteine) protease,Acyltransferase ChoActase/COT/CPT	III	2082813	2088225					0	1.75886	3.3843	0.000411348	7	66	110	0.43	0	73	244	0.61	0	92	135	0.15	-50	36	77	0.17	-50	164	543	0.73	0	128	879	0.25	0	110	213	0.44	-50	164	543
W07G9.1	W07G9.1	n/a		WP:CE17298	contains similarity to Marchantia polymorpha Hypothetical 259.9 kDa protein ycf2 (ORF 2136).; SW:YCF2_MARPO	n/a	n/a	IV	3785436	3784929					0	1.75683	3.37956	0.00312345	6	112	304	0.67	0	158	789	0.83	0	146	405	0.46	0	62	85	0.13	-50	92	45	0.08	-50	76	134	0.16	-50	128	179	0.34	-50	92	45
Y66A7A.6	Y66A7A.6	gly-8	n/a	WP:CE15691	contains similarity to Pfam domain: PF00535 (Glycosyl transferases), Score=31.8, E-value=5e-06, N=1	Glycosyl transferases	Glycosyl transferase,Glycosyl transferase, family 2,Endoplasmic reticulum targeting sequence	III	11624818	11628065					0	1.7556	3.37667	8.72145e-05	10	3024	26068	0.96	0	4846	18406	0.94	0	3964	6790	0.97	0	3406	6547	0.94	0	5927	8750	0.95	0	5205	13972	0.88	0	6803	38421	0.98	0	5927	8750
	C29F9.1	n/a		WP:CE08449	contains similarity to Saccharomyces cerevisiae involved in translocation of macromolecules between the nucleoplasm and the NPC; SGD:YKR095W	n/a	n/a	III	132424	134369						1.75334	3.37138	0.00665022	4	112	121	0.42	0	137	118	0.62	0	191	146	0.34	-50	27	12	0.03	-50	65	132	0.14	-50	63	-10	0.05	-50	103	448	0.37	0	65	132
ZC487.4	ZC487.4	n/a		WP:CE07606	contains similarity to Interpro domains IPR002965 (Proline-rich extensin), IPR006209 ()	n/a	,	V	6734295	6732882			signaling	hog--ground-like	17	1.7518	3.36778	0.00902708	10	1764	2209	0.95	0	2058	28263	0.94	0	1917	16771	0.95	0	1292	2386	0.95	0	4021	4155	0.94	0	2749	2400	0.86	0	1024	1862	0.93	0	4021	4155
K03H6.2	K03H6.2	n/a		WP:CE18012	contains similarity to Pfam domain PF01764 (Lipase (class 3))	n/a	Lipase (class 3),Zinc carboxypeptidase A metalloprotease (M14),Lipase, class 3,Lipase	IV	1512710	1515232					8	1.7379	3.33549	0.000176499	10	993	2012	0.94	0	940	2429	0.94	0	1371	1251	0.89	0	350	1369	0.86	0	894	3286	0.92	0	775	2283	0.84	0	1172	6515	0.93	0	894	3286
ZK666.6	ZK666.6	n/a		WP:CE02391	contains similarity to Pfam domain: PF00092 (von Willebrand factor type A domain), Score=-8.8, E-value=0.0014, N=1	von Willebrand factor type A domain	,C-type lectin,von Willebrand factor type A domain,Lectin C-type domain short and long forms	II	10481720	10480055	-1398				17	1.7356	3.33018	0.000171236	10	2475	4152	0.94	0	1201	6047	0.95	0	2901	14094	0.96	0	646	1961	0.89	0	4018	9454	0.93	0	4527	10493	0.77	0	6706	19826	0.96	0	4018	9454
Y119D3_465.G	Y82E9BL.7	n/a		WP:CE27549	contains similarity to Pfam domains PF00646 (F-box domain), PF01827 (FTH domain)	n/a	F-box domain,FTH domain,Cyclin-like F-box,Protein of unknown function DUF38	III	1342484	1340606	-198				8	1.733	3.32418	5.34266e-05	10	481	1390	0.91	0	316	1100	0.89	0	302	499	0.62	0	221	735	0.81	0	478	558	0.71	0	466	1686	0.78	0	985	4027	0.95	0	478	558
W09G10.6	W09G10.6	n/a		WP:CE24045	contains similarity to Pfam domain PF00059 (Lectin C-type domain short and long forms)	n/a	C-type lectin,Lectin C-type domain short and long forms	II	3516454	3518846					26	1.73133	3.32035	0.00124579	6	88	83	0.36	-100	56	113	0.46	0	104	152	0.16	-50	32	38	0.09	-50	529	503	0.66	0	214	266	0.35	-50	81	215	0.54	-50	529	503
C43D7.5	C43D7.5	n/a		WP:CE18549	n/a	n/a	n/a	V	19323204	19323783					0	1.72986	3.31695	0.0014792	7	78	406	0.65	0	84	137	0.69	0	103	142	0.2	-50	59	139	0.3	-50	133	333	0.53	0	85	210	0.24	-50	215	551	0.58	0	133	333
F53G12.3	F53G12.3	n/a		WP:CE24999	contains similarity to Pfam domains PF00036 (EF hand), PF03098 (Animal haem peroxidase), PF01794 (Ferric reductase like transmembrane component)	n/a	Animal haem peroxidase,EF hand,Ferric reductase like transmembrane component,Ferric reductase-like transmembrane component,Calcium-binding EF-hand,Animal haem peroxidase	I	137845	144565			defens--perox.--dual oxidase		3	1.7298	3.31682	0.000197631	10	288	1133	0.88	0	818	2696	0.95	0	398	1701	0.8	0	254	389	0.69	0	504	647	0.71	0	386	707	0.52	0	372	1584	0.87	0	504	647
Y38F2A_6126.C	Y38F2AR.10	n/a		WP:CE29375	contains similarity to Pfam domain PF00635 (MSP (Major sperm protein) domain)	n/a	MSP (Major sperm protein) domain,Major sperm protein (MSP) domain	IV	2399424	2396261					8	1.724	3.30351	0.00276845	7	247	673	0.84	0	243	1457	0.88	0	169	385	0.42	0	82	149	0.33	-50	113	311	0.46	-50	92	138	0.12	-50	235	478	0.63	0	113	311
C52D10.6	C52D10.6	skr-12	n/a	WP:CE17590	C. elegans SKR-12 protein; contains similarity to Pfam domain PF01466 (Skp1 family, dimerisation domain)	cyclin A-associated protein	Skp1 family, dimerisation domain,SKP1 component	IV	17167219	17167886			signaling--cell cycle??		12	1.7032		0.00661527	5	46	112	0.27	0	823	1057	0.96	-100	89	156	0.03	-50	43	39	0.07	-50	122	171	0.41	-50	101	200	0.76	-50	576	2910	0.44	0	122	171
ZC47.4	ZC47.4	n/a		WP:CE15002	contains similarity to Pfam domain: PF00646 (F-box domain.), Score=55.5, E-value=3.8e-13, N=1; PF01827 (Domain of unknown function), Score=273.2, E-value=1.1e-78, N=1	n/a	,,F-box domain,FTH domain	III	1275578	1274504					8	1.6934	3.23418	5.1001e-05	10	361	1084	0.9	0	361	1241	0.88	0	316	782	0.68	0	125	428	0.61	0	511	662	0.76	0	522	938	0.57	0	671	2549	0.93	0	511	662
C06E4.8	C06E4.8	n/a		WP:CE03956	contains similarity to Sulfolobus tokodaii Hypothetical protein ST1273.; TR:Q971V5	n/a	n/a	IV	7285510	7284209					15	1.68578	3.21714	0.000231273	9	260	592	0.84	0	118	647	0.83	0	220	308	0.46	0	113	527	0.62	0	283	384	0.63	0	266	314	0.22	-50	832	2522	0.95	0	283	384
C55A6.5	C55A6.5	n/a		WP:CE09002	contains similarity to Pfam domain: PF00106 (short chain dehydrogenase), Score=109.0, E-value=2.9e-29, N=1	alcohol dehydrogenase	Alcohol/other dehydrogenases, short chain type,Short-chain dehydrogenase/reductase SDR	V	11518774	11517749					6	1.6844	3.21407	8.47458e-05	10	205	1927	0.88	0	407	1186	0.93	0	343	442	0.62	0	197	262	0.51	0	558	1617	0.89	0	547	1976	0.68	0	474	593	0.8	0	558	1617
C32D5.1	C32D5.1	n/a		WP:CE29207	n/a	n/a	n/a	II	6344168	6345300	-1230	-1322			15	1.68087	3.20622	9.25989e-05	8	394	900	0.91	0	309	1108	0.52	0	244	272	0.47	-50	213	673	0.74	0	357	737	0.8	0	191	290	0.2	-50	714	1972	0.91	0	357	737
E04F6.7	E04F6.7	dhs-7	n/a	WP:CE01219	contains similarity to Pfam domain PF00106 (Alcohol/other dehydrogenases, short chain type)	Ribitol dehydrogenase	Alcohol/other dehydrogenases, short chain type,Short-chain dehydrogenase/reductase SDR	II	7208113	7206952					8	1.6802	3.20472	0.000113372	10	815	2617	0.93	0	1033	6365	0.95	0	603	1999	0.84	0	364	926	0.82	0	586	791	0.81	0	439	745	0.56	0	1405	3090	0.96	0	586	791
Y119D3_465.X	Y82E9BL.17	n/a		WP:CE27545	contains similarity to Pfam domain PF01827 (FTH domain)	n/a	FTH domain,Cyclin-like F-box,Protein of unknown function DUF38	III	1342986	1344682					8	1.6764	3.19629	0.000158752	10	348	868	0.88	0	271	582	0.86	0	274	380	0.51	0	215	704	0.8	0	277	384	0.51	0	186	600	0.37	0	661	3176	0.92	0	277	384
F47B8.3	F47B8.3	n/a		WP:CE10636	n/a	n/a	n/a	V	14325471	14324074	-1740				15	1.6743	3.19164	9.7297e-06	10	1331	3700	0.97	0	940	3070	0.94	0	692	1235	0.85	0	421	1830	0.92	0	1210	2745	0.94	0	1389	2359	0.84	0	3247	17129	0.98	0	1210	2745
K07C6.4	K07C6.4	n/a		WP:CE17175	contains similarity to Pfam domain PF00067 (Cytochrome P450)	cytochrome P450	Cytochrome P450,Cytochrome P450	V	3938940	3940997			defen--p450	C.e. clan	22	1.6713	3.18501	0.000243304	10	905	4518	0.96	0	1432	4053	0.96	0	745	1462	0.87	0	601	2895	0.94	0	2372	2014	0.81	0	3409	9566	0.79	0	2687	9537	0.94	0	2372	2014
C08F11.3	C08F11.3	n/a		WP:CE17381	n/a	n/a	n/a	IV	13620258	13621487	-857				17	1.6647	3.17048	0.000134234	10	281	1282	0.9	0	115	850	0.81	0	154	338	0.47	0	103	318	0.51	0	460	559	0.69	0	696	1083	0.06	0	429	1018	0.86	0	460	559
ZK105.F	ZK105.1	n/a		WP:CE27646	contains similarity to Pfam domain PF01579 (Domain of unknown function DUF19)	n/a	Domain of unknown function DUF19,Protein of unknown function DUF19	V	7716599	7717259					22	1.66367	3.16821	0.0024366	6	166	553	0.84	0	57	280	0.64	0	129	232	0.49	-50	52	97	0.22	-50	4	51	0.03	-50	2	28	0.03	-50	211	779	0.75	0	4	51
F08H9.4	F08H9.4	n/a		WP:CE09268	Similarity to C.elegans heat shock protein HSP16 (SW:HS12_CAEEL)	heat shock protein	Heat shock hsp20 proteins,Heat shock protein Hsp20,Alpha crystallin	V	14466970	14466184			defen--heat shock--HSP20--Hsp16 group			1.66171	3.16392	0.00157149	7	60	150	0.57	0	70	332	0.62	0	77	113	0.21	-50	47	76	0.26	-50	138	233	0.48	0	144	341	0.34	-50	184	549	0.73	0	138	233
F07G6.7	F07G6.7	n/a		WP:CE07040	contains similarity to Pfam domain PF01827 (FTH domain)	n/a	FTH domain,Protein of unknown function DUF38	X	1717104	1716492					6	1.6605	3.16126	0.000201776	10	229	616	0.87	0	201	1509	0.89	0	277	629	0.65	0	199	261	0.52	0	643	1003	0.84	0	753	1607	0.79	0	648	2985	0.93	0	643	1003
Y53C10A.2	Y53C10A.2	n/a		WP:CE22370	n/a	n/a	n/a	I	11976594	11976073					7	1.658	3.15579	0.00053094	12	94	332	0.63	0	113	267	0.73	0	88	323	0.4	0	111	395	0.6	0	108	139	0.25	-50	99	79	0.04	-50	277	1706	0.87	0	108	139
R10D12.4	R10D12.4	n/a		WP:CE12678	n/a	G-protein coupled receptor	n/a	V	13949018	13947974	-1598		GPCR		3	1.6425	3.12206	0.000355533	10	230	970	0.84	0	211	1039	0.88	0	472	1308	0.84	0	148	251	0.52	0	309	329	0.65	0	272	407	0.51	0	428	2365	0.9	0	309	329
F20E11.7	F20E11.7	n/a		WP:CE18616	n/a	n/a	Domain of unknown function (DUF281),Thioredoxin type domain,Protein of unknown function DUF281	V	17467162	17469211					3	1.63787	3.11207	6.98265e-05	12	54	222	0.39	0	51	98	0.48	0	85	95	0.06	-50	56	123	0.17	-50	198	337	0.54	0	123	372	0.3	-50	125	649	0.65	0	198	337
C02C2.3	C02C2.3	n/a		WP:CE30416	contains similarity to Pfam domain PF02931 (Neurotransmitter-gated ion-channel ligand binding domain)	Acetylcholine receptor	Neurotransmitter-gated ion-channel ligand binding domain,Neurotransmitter-gated ion-channel	III	7866430	7868614					8	1.63563	3.10722	0.00135843	8	1371	4083	0.96	0	2878	15667	0.98	0	928	3961	0.93	0	621	643	0.85	0	2	32	0.07	-50	0	83	0.03	-50	2039	4288	0.95	0	2	32
C15A11.2	C15A11.2	n/a		WP:CE08170	n/a	n/a	n/a	I	7396170	7396776					4	1.61914	3.07192	0.00783224	7	79	131	0.45	0	83	474	0.89	0	101	267	0.32	0	72	108	0.22	-50	124	147	0.21	-50	115	283	0.22	-50	304	363	0.67	0	124	147
T09A5.2	T09A5.2	klp-3	n/a	WP:CE01083	contains similarity to Pfam domain: PF00225 (Kinesin motor domain), Score=277.9, E-value=4.1e-80, N=1	kinesin like protein	Kinesin motor domain,Kinesin, motor region	II	7842334	7845527						1.6154	3.06397	5.35252e-05	10	1880	11407	0.96	0	1898	9628	0.94	0	1489	1681	0.86	0	1085	3643	0.9	0	1092	3392	0.93	0	1122	3776	0.82	0	2534	6344	0.95	0	1092	3392
K08C7.5	K08C7.5	fmo-12	n/a	WP:CE06138	Similarity to Rabbit dimethylaniline monooxygenase (SW:FMO5_RABIT)	flavin-containing monoxygenase	Flavin-binding monooxygenase-like,Flavin-containing monooxygenase FMO,FAD-dependent pyridine nucleotide-disulphide oxidoreductase	IV	10682502	10684363					8	1.6143	3.06163	0.00049174	10	833	4232	0.94	0	856	4058	0.93	0	626	978	0.83	0	599	880	0.61	0	1010	1603	0.89	0	928	1586	0.73	0	947	3413	0.94	0	1010	1603
B0286.5	B0286.5	fkh-6	n/a	WP:CE03865	contains similarity to Pfam domain PF00250 (Fork head domain, eukaryotic transcription factors)	fork head DNA-binding protein	Fork head domain, eukaryotic transcription factors,Fork head transcription factor	II	4383278	4379874			transcription--FKH		8	1.6126	3.05802	0.000152761	10	131	673	0.79	0	127	772	0.81	0	514	2284	0.91	0	228	308	0.53	0	549	709	0.8	0	559	969	0.7	0	343	917	0.84	0	549	709
C43D7.4	C43D7.4	n/a		WP:CE18548	n/a	n/a	n/a	V	19325067	19324481					3	1.61229	3.05736	0.00164698	7	52	151	0.52	0	74	134	0.44	0	113	72	0.18	-50	47	66	0.21	-50	178	462	0.66	0	189	1117	0.35	0	173	462	0.67	0	178	462
W01C9.2	W01C9.2	n/a		WP:CE02368	weak similarity with yeast transcription initiation factor IIA (Swiss Prot accession number P32773)	n/a	n/a	II	8536276	8538426	-17	-1025			17	1.6089	3.05019	0.00520729	10	612	735	0.9	0	883	2365	0.87	0	240	567	0.64	0	362	418	0.65	0	444	1207	0.82	0	311	1155	0.67	0	263	326	0.56	0	444	1207
C49G7.11	C49G7.11	n/a		WP:CE08869	contains similarity to Pfam domain PF01965 (DJ-1/PfpI family)	n/a	DJ-1/PfpI family,Family of unknown function ThiJ/PfpI,DJ-1 protein	V	4054922	4054004						1.60537	3.04275	0.00043583	8	60	149	0.43	0	95	978	0.85	-100	99	286	0.36	0	59	238	0.63	-50	315	536	0.72	0	211	697	0.6	0	282	1065	0.85	0	315	536
F20D6.11	F20D6.11	n/a		WP:CE27373	contains similarity to Pfam domains PF00355 (Rieske iron-sulfur protein), PF00070 (Pyridine nucleotide-disulphide oxidoreductases class-I)	oxidoreductase	Rieske iron-sulfur protein,Pyridine nucleotide-disulphide oxidoreductases class-I,Rieske [2Fe-2S] domain,Pyridine nucleotide-disulphide oxidoreductase, class I,FAD-dependent pyridine nucleotide-disulphide oxidoreductase	V	8201694	8199383	-579	-862			15	1.6053	3.04259	1.04992e-05	10	429	2062	0.9	0	1366	4625	0.95	0	811	2390	0.89	0	639	1215	0.88	0	1153	1817	0.92	0	1188	2338	0.79	0	1802	5639	0.95	0	1153	1817
AH10.1	AH10.1	n/a		WP:CE07655	Similarity to Tobacco coumarate:coenzyme A ligase (TR:Q42943)	4-coumarate:coenzyme A ligase	AMP-binding enzymes,AMP-dependent synthetase and ligase	V	14149244	14151379	-957				4	1.60275	3.03722	0.00174966	8	229	390	0.82	0	190	650	0.87	0	188	408	0.61	0	65	114	0.4	-50	381	603	0.73	0	157	517	0.42	-50	162	478	0.69	0	381	603
C33D9.8	C33D9.8	n/a		WP:CE03048	Similarity to Human microtubule-vesicle linker CLIP-170 protein (PIR Acc. No. A43336)	Human CLIP-170 like protein	Tropomyosin	IV	8786638	8783365					12	1.601	3.03354	0.000725902	10	442	875	0.82	0	274	1443	0.9	0	204	149	0.28	0	204	1011	0.84	0	296	533	0.7	0	249	407	0.33	0	676	3393	0.89	0	296	533
T10B11.1	T10B11.1	n/a		WP:CE18240	contains similarity to Pfam domain PF01329 (Pterin 4 alpha carbinolamine dehydratase)	n/a	Pterin 4 alpha carbinolamine dehydratase,Transcriptional coactivator/pterin dehydratase	I	6959197	6959958					8	1.5971	3.02535	0.000372302	10	1160	4939	0.95	0	1307	2085	0.94	0	1908	2884	0.93	0	1109	9391	0.94	0	1733	4126	0.91	0	1460	3624	0.84	0	1229	4809	0.91	0	1733	4126
C09B8.5	C09B8.5	n/a		WP:CE02465	n/a	n/a	n/a	X	6022415	6021008					12	1.59613	3.0233	0.000277902	8	244	323	0.77	0	183	524	0.76	0	147	87	0.25	-50	97	423	0.65	0	433	812	0.79	0	228	141	0.1	-50	372	1261	0.86	0	433	812
C55A6.7	C55A6.7	n/a		WP:CE09004	contains similarity to Pfam domain: PF00106 (short chain dehydrogenase), Score=89.6, E-value=2.1e-23, N=1	alcohol dehydrogenase	Alcohol/other dehydrogenases, short chain type,Basic helix-loop-helix dimerization domain bHLH,Short-chain dehydrogenase/reductase SDR	V	11523060	11521931	160				8	1.5828	2.99551	1.17183e-05	10	1988	4497	0.91	0	999	3386	0.94	0	1452	2001	0.92	0	671	2665	0.71	0	844	2316	0.87	0	1196	6145	0.88	0	1955	6232	0.92	0	844	2316
ZK112.3	ZK112.3	n/a		WP:CE00374	contains similarity to Mycobacterium tuberculosis Single-strand binding protein (SSB) (Helix-destabilizing protein).; SW:SSB_MYCTU	n/a	n/a	III	7726094	7727780					1	1.57529	2.97995	0.000874913	7	2	14	-0.09	-100	4	-4	0.47	-100	0	11	0.03	-100	917	3216	0.92	0	1453	2341	0.93	0	1622	2717	0.76	0	2416	11180	0.95	0	1453	2341
F53B6.1	F53B6.1	tsp-15	n/a	WP:CE26464	Similarity to Human platelet-endothelial tetraspan antigen (SWLPET3_HUMAN)	tetraspanin	4 transmembrane segments integral membrane proteins,CD9/CD37/CD63 antigen	I	8936811	8939108					6	1.57513	2.97961	0.00882375	8	318	376	0.84	0	371	1956	0.91	0	280	1406	0.83	0	212	334	0.53	0	288	313	0.64	0	191	245	0.2	-50	321	407	0.8	-50	288	313
F26G1.4	F26G1.4	n/a		WP:CE02696	n/a	n/a	n/a	II	4766356	4764173					8	1.5731	2.97543	0.000893852	10	407	1220	0.93	0	770	1496	0.93	0	407	799	0.79	0	345	815	0.81	0	822	797	0.85	0	844	1266	0.77	0	1437	6465	0.95	0	822	797
B0507.6	B0507.6	n/a		WP:CE07765	contains similarity to Pyrococcus horikoshii DNA double-strand break repair rad50 ATPase.; SW:RA50_PYRHO	n/a	n/a	V	8748757	8755661					15	1.5713	2.97172	7.25655e-05	10	221	513	0.84	0	216	1448	0.89	0	288	587	0.59	0	175	384	0.73	0	278	457	0.64	0	280	531	0.48	0	727	1899	0.94	0	278	457
R90.4	R90.4	n/a		WP:CE06328	contains similarity to Pfam domain: PF01060 (Transthyretin-like family), Score=247.7, E-value=5.4e-71, N=1	Transthyretin-like family	Transthyretin-like family,Transthyretin-like	V	12909229	12908780					17	1.5696	2.96822	0.00119451	10	510	4148	0.93	0	320	1569	0.92	0	137	235	0.33	0	193	464	0.68	0	242	243	0.57	0	335	369	0.18	0	892	1827	0.93	0	242	243
F47B10.8	F47B10.8	n/a		WP:CE32424	n/a	n/a	n/a	X	10906502	10905170					6	1.56412	2.95698	0.000377476	8	80	208	0.54	0	149	449	0.82	0	93	300	0.44	0	57	96	0.18	-50	199	378	0.48	0	144	245	0.25	-50	296	665	0.7	0	199	378
ZC410.5	ZC410.5	n/a		WP:CE15209	Similarity to microfilarial surface antigen (PIR Acc. No. A45649)	microfilarial antigen like	n/a	IV	9088597	9092179					15	1.5609	2.95038	3.77732e-05	10	1199	5047	0.93	0	1336	3731	0.94	0	1974	5232	0.94	0	477	2136	0.87	0	2588	6236	0.91	0	2316	6103	0.74	0	1412	5606	0.95	0	2588	6236
ZC443.2	ZC443.2	n/a		WP:CE06586	n/a	n/a	n/a	V	12813754	12813089					6	1.5584	2.94527	0.00409133	10	333	461	0.86	0	224	2719	0.9	0	324	1382	0.83	0	201	218	0.51	0	355	401	0.7	0	380	679	0.29	0	797	1537	0.89	0	355	401
ZK1251.8	ZK1251.8	twk-21	n/a	WP:CE03855	Similarity to Drosophila potassium channel protein (PIR Acc. No. JH0697)	potassium channel protein	K+ channel, pore region,K+ channel, two pore,Ion transport protein,Ion transport proteins	IV	9693162	9696214					6	1.55711	2.94264	6.95117e-08	17	223	378	0.54	0	264	557	0.85	0	261	449	0.62	0	211	781	0.74	0	290	703	0.75	0	175	279	0.28	-50	446	1083	0.87	0	290	703
F55C9.3	F55C9.3	n/a		WP:CE18735	contains similarity to Pfam domain: PF02170 (ZAP domain), Score=2.6, E-value=0.00077, N=1	n/a	PAZ domain,Argonaute and Dicer protein, PAZ	V	19290192	19289589					12	1.55611	2.9406	0.000875033	9	65	130	0.43	0	73	240	0.64	0	98	194	0.24	-50	72	143	0.12	0	551	963	0.86	0	275	762	0.49	0	182	1039	0.71	0	551	963
F41C3.7	F41C3.7	n/a		WP:CE02735	n/a	n/a	n/a	II	4730820	4731253					14	1.5528	2.93386	0.000264086	10	1523	5794	0.97	0	2066	7581	0.96	0	856	1746	0.88	0	128	170	0.39	-50	1224	1238	0.89	0	1063	1986	0.8	0	315	474	0.78	0	1224	1238
F26D11.4	F26D11.4	n/a		WP:CE17708	n/a	n/a	n/a	V	7951213	7949829					9	1.551	2.9302	0.00992294	6	105	122	0.33	0	82	222	0.63	0	91	282	0.32	0	56	111	0.31	-50	103	780	0.56	-50	63	252	0.35	-50	89	87	0.24	-50	103	780
K02H11.4	K02H11.4	n/a		WP:CE18002	contains similarity to Pfam domain PF01697 (Domain of unknown function)	n/a	Domain of unknown function,Protein of unknown function DUF23	V	1530609	1528653					9	1.54533	2.91871	0.00161452	9	87	220	0.65	0	145	193	0.76	0	130	128	0.14	-50	116	291	0.08	0	243	203	0.52	0	198	776	0.33	0	182	1432	0.78	0	243	203
Y46C8_100.B	Y46C8AL.8	n/a		WP:CE21960	contains similarity to Pfam domain PF00059 (Lectin C-type domain short and long forms)	n/a	Lectin C-type domain short and long forms,C-type lectin	IV	3957030	3959488					0	1.54487	2.91779	0.00328971	8	63	153	0.37	0	79	74	0.2	0	138	125	0.24	-50	39	69	0.2	-50	114	334	0.54	0	131	597	0.27	0	135	800	0.59	0	114	334
R05G9R.A	R05G9R.1	n/a		WP:CE27589	contains similarity to Mus musculus Zonadhesin precursor.; SW:ZAN_MOUSE	n/a	n/a	II	6512922	6509499					10	1.54388	2.91577	0.000692341	8	242	1351	0.86	0	253	816	0.89	0	389	877	0.68	0	130	214	0.48	0	1	-13	0.06	-50	20	169	0.32	-50	382	722	0.81	0	1	-13
K03D3.3	K03D3.3	n/a		WP:CE16209	n/a	n/a	Domain of unknown function DUF,Protein of unknown function DUF216	IV	16327931	16326684					0	1.54129	2.91054	0.00118795	7	82	233	0.65	0	108	233	0.72	0	98	246	0.1	0	57	50	0.13	-50	72	84	0.14	-50	62	207	0.16	-50	162	584	0.68	0	72	84
F08F1.8	F08F1.8	n/a		WP:CE27929	contains similarity to Pfam domain PF01290 (Thymosin beta-4 family)	n/a	Thymosin beta-4 family,Thymosin beta-4	X	8423669	8422415					8	1.5398	2.90754	5.19276e-05	10	291	912	0.87	0	320	1716	0.9	0	549	1123	0.84	0	356	742	0.55	0	905	1449	0.9	0	943	1372	0.67	0	874	2996	0.94	0	905	1449
C43G2.3	C43G2.3	n/a		WP:CE08692	n/a	n/a	n/a	IV	6578229	6579350	-312				4	1.535	2.89788	0.0053772	6	45	60	0.11	-100	48	90	0.23	0	100	114	0.11	-50	36	73	0.13	-50	281	458	0.59	0	111	217	0.26	-50	150	801	0.62	0	281	458
C40C9.4	C40C9.4	n/a		WP:CE05401	n/a	n/a	n/a	X	13651166	13651655					17	1.53125	2.89036	0.00118486	8	54	70	0.31	0	58	256	0.6	0	112	138	0.28	-50	69	108	0.27	-50	258	425	0.64	0	169	390	0.35	0	181	376	0.62	0	258	425
T07H3.4	T07H3.4	n/a		WP:CE19565	contains similarity to Pfam domains PF00431 (CUB domain), PF00059 (Lectin C-type domain short and long forms)	n/a	Lectin C-type domain short and long forms,CUB domain,C-type lectin,CUB domain	II	1584244	1580781					17	1.52725	2.88236	0.00612845	7	57	91	0.26	-100	77	487	0.68	0	94	76	0.04	-50	69	23	0.1	-50	567	642	0.72	0	178	224	0.3	-50	102	130	0.41	-50	567	642
Y73F4A.3	Y73F4A.3	n/a		WP:CE20369	n/a	n/a	DOMON domain,DOMON domain	IV	9040479	9039558						1.52422	2.87632	0.000205581	9	218	1156	0.89	0	258	715	0.92	0	71	116	0.24	-50	149	304	0.59	0	292	551	0.68	0	235	621	0.49	0	496	1609	0.91	0	292	551
Y6E2A.4	Y6E2A.4	n/a		WP:CE31125	n/a	n/a	n/a	V	15718241	15714839					15	1.5204	2.86871	0.000910524	10	255	326	0.83	0	301	1853	0.93	0	503	820	0.74	0	183	345	0.55	0	487	764	0.84	0	449	731	0.5	0	543	1412	0.89	0	487	764
F47C12.2	F47C12.2	n/a		WP:CE10672	contains similarity to Pfam domains PF00057 (Low-density lipoprotein receptor domain class A), PF00431 (CUB domain), PF00059 (Lectin C-type domain short and long forms)	n/a	Lectin C-type domain short and long forms,Low-density lipoprotein receptor domain class A,CUB domain,C-type lectin,Low density lipoprotein-receptor, class A domain,CUB domain	IV	3989132	3991521					1	1.5195	2.86692	0.000783235	10	155	267	0.69	0	277	808	0.87	0	419	1072	0.78	0	181	339	0.57	0	531	450	0.68	0	306	593	0.3	0	150	596	0.63	0	531	450
ZK353.4	ZK353.4	n/a		WP:CE00388	contains similarity to Haemophilus influenzae Immunoglobulin A1 protease precursor (EC 3.4.21.72) (IGA1 protease).; SW:IGA2_HAEIN	n/a	n/a	III	8389551	8388419					4	1.5182	2.86433	2.51086e-05	10	567	715	0.88	0	365	1225	0.89	0	612	1029	0.84	0	131	531	0.55	0	264	595	0.64	0	266	866	0.56	0	418	1309	0.82	0	264	595
ZK863.1	ZK863.1	n/a		WP:CE15435	n/a	7 transmembrane receptor (rhodopsin family)	Rhodopsin-like GPCR superfamily	V	12172005	12170977			GPCR--hormone	adenosine A3 receptor??	13	1.5171	2.86215	0.00124959	10	181	327	0.66	0	240	288	0.8	0	290	461	0.65	0	132	1895	0.24	0	172	382	0.61	0	205	966	0.61	0	178	528	0.61	0	172	382
Y38C9B.C	Y38C9B.1	n/a		WP:CE24218	contains similarity to Pfam domain PF00067 (Cytochrome P450)	cytochrome P450	Cytochrome P450,Cytochrome P450	V	59095	63258			defen--p450	clan 4	21	1.50022	2.82886	0.00668451	9	583	2185	0.91	0	337	4212	0.93	0	355	1125	0.76	0	144	157	0.2	-50	428	509	0.74	0	350	876	0.6	0	284	334	0.76	0	428	509
C29F9.13	C29F9.13	n/a		WP:CE08461	contains similarity to Pfam domain PF00104 (Ligand-binding domain of nuclear hormone receptors)	n/a	Ligand-binding domain of nuclear hormone receptors,Ligand-binding domain of nuclear hormone receptor	III	130749	130179			transcription--NHR		3	1.497	2.82255	0.00615039	8	49	74	0.36	-100	86	227	0.7	0	119	162	0.26	0	69	122	0.33	-50	308	333	0.58	0	250	600	0.61	0	225	432	0.7	0	308	333
F55G7.2	F55G7.2	n/a		WP:CE03424	n/a	n/a	SAM (and some other nucleotide) binding motif	X	11931566	11929819					12	1.493	2.81474	0.00544308	6	79	225	0.35	0	96	170	0.7	0	126	128	0.13	-50	62	122	0.25	-50	94	163	0.38	-50	85	93	0.16	-50	148	349	0.58	0	94	163
C31B8.12	C31B8.12	n/a		WP:CE08492	contains similarity to Pfam domain PF01482 (Domain of unknown function DUF13)	n/a	Domain of unknown function DUF13,Protein of unknown function DUF13	V	2925020	2926842					0	1.49278	2.8143	0.00123631	9	270	348	0.79	0	152	973	0.85	0	332	385	0.65	0	127	282	0.26	0	204	455	0.48	0	188	279	0.27	-50	724	1598	0.85	0	204	455
T01G9.3	T01G9.3	n/a		WP:CE06340	contains similarity to Pfam domain: PF00560 (Leucine Rich Repeat), Score=104.9, E-value=4.9e-28, N=12; PF01463 (Leucine rich repeat C-terminal domain), Score=58.3, E-value=5.2e-14, N=1	leucine rich repeats	Leucine Rich Repeat,Leucine rich repeat C-terminal domain,Leucine-rich repeat, typical subtype,Cysteine-rich flanking region, C-terminal,Leucine-rich repeat	I	8290121	8292515					1	1.4871	2.80325	2.32812e-05	10	188	820	0.83	0	375	810	0.9	0	250	581	0.67	0	229	562	0.66	0	557	688	0.82	0	448	1141	0.69	0	467	2265	0.68	0	557	688
H17B01.3	H17B01.3	n/a		WP:CE11594	contains similarity to Pfam domain PF01674 (Lipase (class 2))	n/a	Lipase (class 2),Lipase, class 2	II	1485956	1484129					28	1.48322	2.79572	0.000165102	9	202	946	0.84	0	179	580	0.85	0	186	365	0.52	0	109	109	0.36	-50	221	357	0.54	0	419	776	0.58	0	584	1985	0.92	0	221	357
F58E6.7	F58E6.7	n/a		WP:CE06022	n/a	n/a	n/a	V	9759131	9760150					24	1.4814	2.7922	0.000165935	10	109	224	0.63	0	347	591	0.91	0	106	189	0.29	0	109	270	0.57	0	307	492	0.72	0	258	890	0.55	0	459	2090	0.9	0	307	492
T06E6.5	T06E6.5	n/a		WP:CE16365	contains similarity to Pfam domain: PF01827 (Domain of unknown function), Score=148.9, E-value=2.8e-41, N=2	n/a	F-box domain,FTH domain,Cyclin-like F-box,Protein of unknown function DUF38	V	15404683	15407034					9	1.47656	2.78284	0.00124002	9	389	681	0.87	0	364	2053	0.92	0	278	396	0.74	0	218	315	0.33	0	302	584	0.8	0	179	348	0.41	-50	382	804	0.83	0	302	584
C25E10.2	C25E10.2	n/a		WP:CE06864	contains similarity to Pfam domain PF00067 (Cytochrome P450)	cytochrome P450	Cytochrome P450,Cytochrome P450	V	9043924	9046271			defen--p450	C.e. clan	3	1.472	2.77406	0.00632626	6	63	61	0.24	-100	79	214	0.64	0	107	176	0.12	-50	47	93	0.23	-50	399	480	0.74	0	323	910	0.32	0	156	321	0.63	0	399	480
R04B5.6	R04B5.6	n/a		WP:CE06216	contains similarity to Pfam domain: PF00107 (Zinc-binding dehydrogenases), Score=367.1, E-value=6e-107, N=1	sorbitol dehydrogenase	Zinc-binding dehydrogenases,NAD binding site,Zinc-containing alcohol dehydrogenase superfamily,Zinc-containing alcohol dehydrogenase	V	10087868	10089900					13	1.4672	2.76485	0.000110315	10	360	1321	0.91	0	438	2264	0.91	0	685	1166	0.87	0	263	682	0.77	0	365	568	0.81	0	555	845	0.61	0	1069	3583	0.94	0	365	568
B0024.1	B0024.1	n/a		WP:CE05146	contains similarity to Pfam domain: PF01391 (Collagen triple helix repeat (20 copies)), Score=74.0, E-value=1e-18, N=2; PF01484 (Nematode cuticle collagen N-terminal domain), Score=89.4, E-value=2.4e-23, N=1	collagen	Nematode cuticle collagen N-terminal domain,Collagen triple helix repeat (20 copies),Nematode cuticle collagen, N-terminal,Collagen triple helix repeat	V	10295455	10294297			collagen		16	1.4661	2.76274	0.00156163	12																	4896	22355	0.92	0	11124	58428	0.89	0					4896	22355
C18D4.6	C18D4.6a	n/a		WP:CE32310	n/a	n/a	n/a	V	17540963	17539485	-193	-495			15	1.46313	2.75705	0.000627592	8	93	140	0.51	0	85	321	0.67	0	149	153	0.37	-50	89	708	0.4	-100	291	442	0.7	0	237	500	0.38	0	357	1370	0.84	0	291	442
Y17G9A.G	Y17G9A.2	n/a		WP:CE27467	n/a	n/a	n/a	IV	4856267	4854441					6	1.46044	2.75193	0.00436068	9	112	294	0.57	0	137	846	0.81	0	120	256	0.42	0	80	107	0.37	-50	170	389	0.61	0	111	228	0.31	0	244	311	0.22	0	170	389
Y116F11A.A	F55C9.3	n/a		WP:CE18735	contains similarity to Pfam domain: PF02170 (ZAP domain), Score=2.6, E-value=0.00077, N=1	n/a	PAZ domain,Argonaute and Dicer protein, PAZ	V	19290192	19289589					12	1.45175	2.7354	0.000443067	8	51	176	0.49	0	82	170	0.6	0	115	147	0.33	-50	61	157	0.43	-50	168	334	0.66	0	397	783	0.5	0	218	852	0.72	0	168	334
F44C4.5	F44C4.5	ppt-1	n/a	WP:CE07253	C. elegans PPT-1 protein; contains similarity to Pfam domain PF02089 (Palmitoyl protein thioesterase)	palmitoyl-protein thioesterase precursor	Palmitoyl protein thioesterase,Palmitoyl protein thioesterase	V	6628821	6627377					6	1.4511	2.73416	0.00071015	10	417	1147	0.91	0	501	4184	0.9	0	447	771	0.76	0	227	488	0.76	0	1064	1230	0.87	0	809	921	0.37	0	1795	5541	0.96	0	1064	1230
E02A10.3	E02A10.3	n/a		WP:CE27751	Similarity to C.elegans calmodulins	calmodulin-like protein	EF hand,Calcium-binding EF-hand,Flagellar calcium-binding protein (calflagin)	V	12587712	12590540			signaling		6	1.4505	2.73303	0.000143636	10	450	1922	0.94	0	338	989	0.86	0	679	875	0.79	0	242	562	0.75	0	604	1001	0.83	0	504	710	0.55	0	1096	4995	0.92	0	604	1001
T09A12.2	T09A12.2	n/a		WP:CE31060	contains similarity to Pfam domain PF00255 (Glutathione peroxidases)	glutathione peroxidase	Glutathione peroxidases,Glutathione peroxidase	IV	8222191	8223341			defens--perox.--glutathione--phospholipid		17	1.4489	2.73	3.30155e-05	10	316	672	0.9	0	213	1088	0.92	0	132	210	0.34	0	98	281	0.59	0	588	855	0.83	0	607	1217	0.64	0	1056	3643	0.94	0	588	855
T10B9.3	T10B9.3	n/a		WP:CE01657	contains similarity to Pfam domain: PF00067 (Cytochrome P450), Score=295.1, E-value=2.8e-85, N=1	cytochrome P450	Cytochrome P450,Cytochrome P450	II	9802626	9800666			defen--p450	clan 3	13	1.4468	2.72603	0.000474442	10	126	308	0.56	0	164	909	0.87	0	131	248	0.36	0	133	186	0.46	0	343	504	0.71	0	309	469	0.29	0	311	791	0.8	0	343	504
H06O01.3	H06O01.3	n/a		WP:CE17969	Similarity to Squid retinal-binding protein (SW:P49193)	retinal-binding protein like	CRAL/TRIO domain,Cellular retinaldehyde-binding (CRAL)/Triple function domain (TRIO)	I	7013504	7017234					1	1.4428	2.71848	0.000151272	10	1035	6656	0.93	0	2213	4466	0.95	0	2505	3239	0.93	0	1464	2657	0.89	0	2179	4436	0.94	0	3407	6310	0.76	0	3223	11016	0.95	0	2179	4436
T19C9.8	T19C9.8	n/a		WP:CE16425	n/a	n/a	n/a	V	17241005	17243240					8	1.4418	2.7166	0.000310637	10	258	645	0.86	0	128	244	0.77	0	491	641	0.69	0	225	988	0.83	0	496	988	0.79	0	666	2900	0.67	0	692	2144	0.91	0	496	988
C50F7.5	C50F7.5	n/a		WP:CE04243	contains similarity to Interpro domain IPR002965 (Proline-rich extensin)	n/a	Proline-rich extensin	IV	7726709	7727692	-134			heat shock induced	8	1.4384	2.7102	0.00206646	10	2984	6606	0.94	0	2112	5048	0.96	0	14956	9965	0.95	0	3816	16916	0.87	0	8571	11264	0.92	0	8361	32962	0.87	0	8348	38194	0.94	0	8571	11264
C18H7.9	C18H7.9	n/a		WP:CE17434	contains similarity to Interpro domain IPR000051 (SAM (and some other nucleotide) binding motif)	n/a	SAM (and some other nucleotide) binding motif	IV	603649	602997					6	1.43814	2.70972	0.00173901	7	79	158	0.5	0	126	202	0.74	0	115	170	0.29	-50	41	72	0.14	-50	516	1196	0.82	0	173	410	0.32	-50	103	567	0.63	0	516	1196
T10B9.2	T10B9.2	n/a		WP:CE01656	contains similarity to Pfam domain: PF00067 (Cytochrome P450), Score=299.7, E-value=1.2e-86, N=1	cytochrome P450	Cytochrome P450,Cytochrome P450	II	9800243	9798260			defen--p450	clan 3	9	1.43589	2.70549	0.00157416	9	141	389	0.79	0	157	420	0.83	0	139	149	0.35	-50	193	322	0.61	0	446	554	0.73	0	547	945	0.67	0	259	456	0.78	0	446	554
Y6E2A.3	Y6E2A.4	n/a		WP:CE31125	n/a	n/a	n/a	V	15718241	15714839					15	1.43433	2.70257	0.00479877	9	183	273	0.74	0	162	1748	0.81	0	222	600	0.64	0	65	116	0.37	-50	408	432	0.68	0	368	472	0.38	0	859	1366	0.89	0	408	432
F48G7.4	F48G7.4	n/a		WP:CE10760	n/a	n/a	n/a	V	620045	621332					6	1.43333	2.7007	1.54495e-07	18	108	189	0.55	0	168	671	0.85	0	109	351	0.18	0	79	209	0.47	-50	355	564	0.74	0	293	1986	0.17	0	386	782	0.78	0	355	564
C38D9.4	C38D9.4	n/a		WP:CE19730	contains similarity to Pfam domain: PF01827 (Domain of unknown function), Score=83.0, E-value=9.9e-23, N=1	n/a	FTH domain,Protein of unknown function DUF38	V	17587376	17588459					17	1.42912	2.69283	0.00179483	8	81	162	0.47	0	89	415	0.69	0	115	185	0.33	-50	109	273	0.38	0	82	572	0.06	0	94	76	0.07	-50	233	274	0.4	0	82	572
R03D7.6	R03D7.6	gst-5	n/a	WP:CE01613	contains similarity to Pfam domain: PF00043 (Glutathione S-transferases.), Score=119.2, E-value=1.1e-35, N=1	glutathione S-transferase	Glutathione S-transferase, N-terminal domain,Glutathione S-transferases.,Glutathione S-transferase, N-terminal,Glutathione S-transferase, C-terminal	II	10950317	10951507			defen--GST	GST domain--Nem	1	1.4272	2.68924	9.50392e-05	10	1639	5010	0.96	0	3724	5420	0.97	0	990	1422	0.9	0	1518	4704	0.94	0	2276	3900	0.94	0	1740	4672	0.93	0	3984	14796	0.98	0	2276	3900
F59E11.7	F59E11.7a	n/a		WP:CE28568	contains similarity to Brucella suis Hypothetical protein.; TR:Q8G1J7	n/a	n/a	V	8993162	8994158	-129			ZK652.3 cluster	15	1.4246	2.6844	0.00297561	10	856	2725	0.93	0	603	908	0.93	0	1363	3551	0.95	0	292	2485	0.87	0	813	3922	0.85	0	660	1414	0.63	0	2322	9706	0.85	0	813	3922
F41C3.11	F41C3.11	n/a		WP:CE29795	contains similarity to Pfam domain PF03407 (Protein of unknown function (DUF271))	n/a	Protein of unknown function (DUF271),Protein of unknown function DUF271	II	4733927	4731503					14	1.424	2.68328	0.000232275	10	550	2018	0.9	0	695	2446	0.93	0	569	767	0.8	0	593	845	0.86	0	962	1420	0.85	0	720	1317	0.74	0	1178	3737	0.96	0	962	1420
F11G11.2	F11G11.2	gst-7	n/a	WP:CE07055	C. elegans GST-7 protein; contains similarity to Pfam domains PF02798 (Glutathione S-transferase, N-terminal domain), PF00043 (Glutathione S-transferases.)	glutathione S-transferase	Glutathione S-transferase, N-terminal domain,Glutathione S-transferases.,Glutathione S-transferase, N-terminal,Glutathione S-transferase, C-terminal	II	4882068	4883284			defen--GST	GST domain--Nem	1	1.4237	2.68273	0.000144477	10	1813	6671	0.95	0	2878	4168	0.96	0	2502	3162	0.93	0	1465	5676	0.94	0	3119	6013	0.95	0	3116	6131	0.92	0	5221	20091	0.98	0	3119	6013
F10A3.3	F10A3.3	n/a		WP:CE15770	contains similarity to Pfam domain: PF00646 (F-box domain.), Score=27.9, E-value=7.4e-05, N=1	n/a	F-box domain,Cyclin-like F-box	V	16146205	16147243					10	1.42362	2.68259	0.000934452	8	149	601	0.83	0	1314	2404	0.95	0	126	165	0.26	-50	66	115	0.36	-50	438	611	0.66	0	306	966	0.51	0	236	720	0.82	0	438	611
M176.8	M176.8	n/a		WP:CE12474	contains similarity to Pfam domain: PF00704 (Glycosyl hydrolases family 18), Score=31.3, E-value=3.3e-09, N=3	chitinase	Glycosyl hydrolases family 18,Glycoside hydrolase, family 18	II	9438195	9436590	-546				15	1.4229	2.68124	0.00281733	10	445	1398	0.91	0	758	7489	0.95	0	383	1319	0.85	0	348	426	0.7	0	798	1186	0.88	0	892	1231	0.69	0	1001	1280	0.89	0	798	1186
Y6E2A.5	Y6E2A.5	n/a		WP:CE20186	n/a	n/a	n/a	V	15720551	15719010					8	1.42189	2.67936	0.000219701	9	276	467	0.83	0	239	502	0.87	0	268	509	0.58	0	106	353	0.59	0	395	1162	0.78	-100	310	548	0.46	0	589	1316	0.91	0	395	1162
B0462.1	B0462.1	n/a		WP:CE15554	n/a	n/a	n/a	V	18327603	18331372	-274				3	1.41783	2.67184	0.00477236	6	54	60	0	0	85	172	0.65	0	108	171	0.24	-50	49	108	0.27	-50	165	225	0.56	-50	153	441	0.34	0	147	556	0.57	0	165	225
B0554.1	B0554.1	n/a		WP:CE07773	contains similarity to Myrmecia pilosula Allergen Myr p 2 precursor (Myr p II).; SW:MYR2_MYRPI	n/a	n/a	V	438230	438585	-1275				17	1.41433	2.66537	0.00185479	9	180	626	0.77	0	269	1875	0.88	0	198	408	0.55	0	49	72	0.23	-50	375	450	0.72	0	243	255	0.15	-50	72	61	0.44	-50	375	450
C17H1.3	C17H1.3	n/a		WP:CE15625	n/a	n/a	n/a	I	13112302	13114347	-794				13	1.413	2.6629	0.0045877	7	178	455	0.83	0	141	425	0.81	0	261	265	0.28	0	85	143	0.43	-50	-3	-11	0.06	-50	-2	38	0.03	-50	355	739	0.84	0	-3	-11
K07C6.3	K07C6.3	n/a		WP:CE17174	contains similarity to Pfam domain PF00067 (Cytochrome P450)	cytochrome P450	Cytochrome P450,Cytochrome P450	V	3942028	3944270			defen--p450	C.e. clan	19	1.4117	2.6605	0.000603759	10	491	819	0.88	0	1030	1682	0.94	0	394	1015	0.77	0	268	1799	0.87	0	545	651	0.76	0	810	1459	0.8	0	1476	3609	0.95	0	545	651
C33A12.2	C33A12.2	n/a		WP:CE05348	n/a	n/a	n/a	IV	9518910	9518368					6	1.41156	2.66024	0.000111043	9	237	556	0.83	0	300	702	0.88	0	202	422	0.65	0	157	303	0.58	0	147	230	0.46	0	109	210	0.17	-50	272	600	0.64	0	147	230
F33H2.8	F33H2.8	n/a		WP:CE17769	n/a	n/a	n/a	I	15041078	15039726					1	1.41044	2.65819	0.000228982	9	170	955	0.86	0	358	648	0.92	0	508	818	0.8	0	381	574	0.78	0	1333	2474	0.72	0	744	7031	0.52	-100	1315	4373	0.76	0	1333	2474
F11G11.1	F11G11.1	gst-8	n/a	WP:CE07054	C. elegans GST-8 protein; contains similarity to Pfam domains PF02798 (Glutathione S-transferase, N-terminal domain), PF00043 (Glutathione S-transferases.)	glutathione S-transferase	Glutathione S-transferase, N-terminal domain,Glutathione S-transferases.,Glutathione S-transferase, N-terminal,Glutathione S-transferase, C-terminal	II	4882082	4884533	-1004	-1054	defen--GST	GST domain--Nem	0	1.4098	2.657	1.83801e-05	10	255	1053	0.87	0	450	635	0.91	0	577	897	0.85	0	476	1128	0.87	0	1082	2939	0.9	0	1070	2710	0.83	0	823	2599	0.91	0	1082	2939
C08E3.10	C08E3.10	n/a		WP:CE08013	contains similarity to Pfam domains PF00646 (F-box domain), PF01827 (FTH domain)	n/a	F-box domain,FTH domain,Cyclin-like F-box,Protein of unknown function DUF38	II	1621264	1619897					15	1.4083	2.65424	0.00129298	10	647	1428	0.91	0	264	2220	0.93	0	690	1266	0.86	0	342	1439	0.9	0	562	451	0.61	0	564	834	0.58	0	2589	6174	0.98	0	562	451
Y51A2D.10	Y51A2D.10	n/a		WP:CE19206	contains similarity to Pfam domain: PF01060 (Transthyretin-like family), Score=173.5, E-value=1.2e-48, N=1	Transthyretin-like family	Transthyretin-like,Transthyretin-like family	V	18559365	18560704					8	1.4065	2.65093	0.000544929	10	1558	4103	0.95	0	1480	4077	0.97	0	3868	5453	0.96	0	955	5564	0.95	0	2562	3376	0.96	0	2794	3169	0.76	0	4132	14317	0.96	0	2562	3376
F10A3.2	F10A3.2	n/a		WP:CE15769	contains similarity to Pfam domain: PF00646 (F-box domain.), Score=33.1, E-value=2.1e-06, N=1; PF01827 (Domain of unknown function), Score=195.8, E-value=2.2e-55, N=1	n/a	F-box domain,FTH domain,Cyclin-like F-box,Protein of unknown function DUF38	V	16145706	16144632						1.40544	2.64899	2.44868e-05	11	355	1377	0.89	0	350	728	0.92	0	364	619	0.74	0	81	119	0.64	-50	799	1305	0.89	0	543	1897	0.76	0	930	3150	0.94	0	799	1305
T04C12.2	T04C12.2	srh-75	n/a	WP:CE13144	contains similarity to Pfam domain: PF01604 (7TM chemoreceptor), Score=100.5, E-value=1.1e-26, N=1	n/a	7TM chemoreceptor,Nematode 7TM chemoreceptor (probably olfactory),7TM chemoreceptor, subfamily 2	V	11059738	11058392			GPCR--OLF	srh	3	1.4054	2.64891	0.00673909	6	46	80	0.17	-100	67	112	0.55	0	145	134	0.14	-50	46	78	0.23	-50	139	297	0.54	0	100	583	0.39	0	51	148	0.33	0	139	297
Y49F6C.3	Y49F6C.3	n/a		WP:CE22267	contains similarity to Pfam domains PF00917 (MATH domain), PF00651 (BTB/POZ domain)	n/a	TonB-dependent receptor protein,,BTB/POZ domain,MATH domain,BTB/POZ domain	II	3377104	3378653					12	1.40425	2.6468	0.000293445	8	52	111	0.45	0	84	176	0.58	0	80	81	0.13	-50	46	76	0.24	-50	172	326	0.56	0	155	703	0.42	0	200	578	0.72	0	172	326
Y13C8A.E	nolongerpredictedORF	n/a						n/a	n/a	n/a					12	1.39922	2.63759	0.000159531	9	136	274	0.48	0	92	279	0.75	0	201	1011	0.5	0	104	324	0.63	0	226	241	0.55	0	128	207	0.24	-50	161	451	0.63	0	226	241
C44H9.7	C44H9.7	n/a		WP:CE05423	n/a	n/a	n/a	V	12857395	12855727					12	1.393	2.62624	2.45017e-08	19	166	335	0.76	0	149	250	0.74	0	253	384	0.6	0	116	391	0.55	0	289	663	0.7	0	263	1217	0.69	0	134	390	0.5	0	289	663
T10B9.1	T10B9.1	n/a		WP:CE01654	contains similarity to Pfam domain: PF00067 (Cytochrome P450), Score=300.9, E-value=4.9e-87, N=1	cytochrome P450	Cytochrome P450,Cytochrome P450	II	9797645	9795753			defen--p450	clan 3	9	1.39187	2.6242	0.00171612	8	139	302	0.71	0	140	307	0.83	0	156	97	0.23	-50	76	131	0.4	-50	341	475	0.71	0	299	493	0.46	0	214	422	0.7	0	341	475
ZC196.1	ZC196.1	n/a		WP:CE15066	contains similarity to Schizosaccharomyces pombe Myosin type II heavy chain 2.; SW:MYS3_SCHPO	n/a	n/a	V	8745399	8747501					17	1.3873	2.61589	0.000190401	10	178	541	0.8	0	113	627	0.8	0	226	268	0.47	0	149	346	0.6	0	506	647	0.75	0	591	1114	0.67	0	559	1398	0.87	0	506	647
D2024.2	D2024.2	n/a		WP:CE04291	contains similarity to Interpro domain IPR000379 (Esterase/lipase/thioesterase, active site)	n/a	Esterase/lipase/thioesterase, active site	IV	7244226	7245425					8	1.3871	2.61552	2.49539e-05	10	188	593	0.82	0	202	746	0.85	0	298	571	0.7	0	136	297	0.51	0	320	708	0.75	0	383	828	0.64	0	658	1349	0.89	0	320	708
C29F9.11	C29F9.11	n/a		WP:CE08459	contains similarity to Pfam domains PF00646 (F-box domain), PF01827 (FTH domain)	n/a	F-box domain,FTH domain,Cyclin-like F-box,Protein of unknown function DUF38	III	111044	109321					8	1.3867	2.6148	8.04175e-05	10	1688	3182	0.94	0	814	3030	0.95	0	1595	2741	0.94	0	929	2049	0.9	0	1092	1421	0.88	0	887	1628	0.74	0	2012	6474	0.97	0	1092	1421
R52.7	R52.7	srh-195	n/a	WP:CE21126	contains similarity to Pfam domain PF01604 (7TM chemoreceptor)	chemoreceptor	7TM chemoreceptor,Nematode 7TM chemoreceptor (probably olfactory),7TM chemoreceptor, subfamily 2	II	2116894	2114631			GPCR--OLF	srh	0	1.38629	2.61405	0.000866996	7	85	191	0.49	0	120	260	0.62	0	97	184	0.21	-50	46	42	0.49	-50	262	466	0.7	0	144	179	0.26	-50	114	249	0.59	0	262	466
C06G4.5	C06G4.5	n/a		WP:CE27667	contains similarity to Pfam domain PF00001 (7 transmembrane receptor (rhodopsin family))	G-protein coupled receptor	7 transmembrane receptor (rhodopsin family),Rhodopsin-like GPCR superfamily	III	7996361	7990712			GPCR	5ht.n group	8	1.38357	2.60913	0.0097113	7	167	260	0.75	0	188	749	0.85	0	207	605	0.78	0	230	707	0.75	0	100	126	0.18	-50	106	252	0.18	-50	921	1116	0.78	0	100	126
T24A6.8	T24A6.8	n/a		WP:CE19590	contains similarity to Pfam domains PF00105 (Zinc finger, C4 type (two domains)), PF00104 (Ligand-binding domain of nuclear hormone receptors)	zinc finger protein	Zn-finger, C4-type steroid receptor,Steroid hormone receptor,Ligand-binding domain of nuclear hormone receptor,Zinc finger, C4 type (two domains),Ligand-binding domain of nuclear hormone receptors	V	3535061	3532852			transcription--NHR		15	1.3832	2.60846	0.0098063	5	68	271	0.6	0	85	355	0.7	0	114	47	0.16	-50	40	107	0.21	-50	258	417	0.71	0	131	162	0.11	-50	64	235	0.51	-50	258	417
B0331.2	B0331.2	n/a		WP:CE15552	contains similarity to Pfam domain: PF01384 (Phosphate transporter family), Score=277.1, E-value=7.4e-80, N=1	phosphate permease like	Phosphate transporter family,Phosphate transporter	V	9664206	9661521	-1458				14	1.3768	2.59692	0.00560622	10	708	1007	0.94	0	586	3144	0.57	0	235	873	0.82	0	194	249	0.58	0	243	275	0.4	0	225	534	0.48	0	529	839	0.83	0	243	275
F52E1.3	F52E1.3	n/a		WP:CE04631	contains similarity to Plasmodium yoelii yoelii P235 rhoptry protein E1 (Fragment).; TR:Q9GSD0	n/a	n/a	V	8397397	8398941					0	1.3748	2.59332	0.00390979	5	56	63	0.26	-100	60	137	0.48	0	91	127	0.17	-50	39	70	0.18	-50	105	320	0.31	0	106	152	0.14	-50	73	49	0.36	-50	105	320
R03H4.2	R03H4.2	n/a		WP:CE07405	contains similarity to Delphinus delphis RHODOPSIN.; SW:OPSD_DELDE	n/a	n/a	V	9012070	9013353	-731		GPCR		0	1.37329	2.5906	0.000543008	7	55	180	0.46	0	93	202	0.69	0	98	116	0.22	-50	53	24	0.03	-50	178	403	0.65	0	200	648	0.45	0	114	323	0.5	0	178	403
T06E6.3	T06E6.3	n/a		WP:CE13317	contains similarity to Pfam domain: PF00001 (7 transmembrane receptor (rhodopsin family)), Score=7.5, E-value=0.036, N=2; PF01827 (Domain of unknown function), Score=172.4, E-value=2.4e-48, N=1	7 transmembrane receptor (rhodopsin family)	F-box domain,FTH domain,Rhodopsin-like GPCR superfamily,Cyclin-like F-box,Protein of unknown function DUF38	V	15402384	15399978			GPCR--OLF	srx	0	1.3724	2.58901	2.3275e-07	17	69	288	0.51	0	145	235	0.78	0	101	130	0.29	-50	38	196	0.31	0	136	193	0.39	-50	83	269	0.25	-50	88	374	0.63	0	136	193
C52E4.7	C52E4.7	n/a		WP:CE08949	n/a	n/a	n/a	V	11996916	11998327					4	1.3705	2.5856	0.00484474	6	40	42	0.21	-100	49	122	0.49	0	93	27	-0.06	-50	547	2192	0.52	0	202	389	0.65	0	87	231	0.3	-50	89	262	0.27	0	202	389
F15B9.2	F15B9.2	far-4	n/a	WP:CE09407	Similarity to Onchocerca antigen peptide (TR:G443683)	O.volvulus antigen peptide like	n/a	V	13002247	13001109					9	1.368	2.58112	0.00886011	8	89	165	0.46	0	87	102	0.54	0	143	529	0.6	0	52	139	0.31	-50	92	330	0.33	0	82	176	0.12	-50	146	461	0.55	0	92	330
F58E2.3	F58E2.3	n/a		WP:CE17131	contains similarity to Pfam domains PF00646 (F-box domain), PF01827 (FTH domain)	n/a	FTH domain,F-box domain,Cyclin-like F-box,Protein of unknown function DUF38	IV	3467439	3469831					17	1.36662	2.57867	0.00253939	8	99	165	0.54	0	109	537	0.77	0	133	197	0.27	-50	155	395	0.53	0	306	438	0.5	0	241	283	0.29	-50	271	427	0.63	0	306	438
W06D12.3	W06D12.3	fat-5	n/a	WP:CE16551	contains similarity to Pfam domain: PF01069 (Fatty acid desaturase), Score=465.8, E-value=1.1e-136, N=1	Fatty acid desaturase	Fatty acid desaturase family,Fatty acid desaturase, type 1,Fatty acid desaturase	V	17727588	17729349			lipid metabolism--fatty acid--desaturase--mitochondrial			1.364	2.57398	0.000127181	10	2045	4215	0.95	0	1395	5625	0.96	0	1795	3753	0.95	0	732	2476	0.91	0	4009	5329	0.95	0	4729	5331	0.91	0	6372	17929	0.97	0	4009	5329
C56E6.2	C56E6.2	n/a		WP:CE30372	contains similarity to Pfam domain PF00071 (Ras family (contains ATP/GTP binding P-loop))	GTP-binding	Ras family (contains ATP/GTP binding P-loop),Small GTP-binding protein domain,Sigma-54 factor interaction domain,Ras GTPase superfamily,Ras small GTPase, Rab type	II	6524867	6526273	-390		signaling		12	1.36378	2.57358	3.76463e-05	9	523	1246	0.95	0	-6	13	0.3	-100	1587	2218	0.92	0	1086	2605	0.94	0	2172	3613	0.88	0	2031	6779	0.76	0	4094	12224	0.97	0	2172	3613
C45H4.17	C45H4.17	n/a		WP:CE25818	contains similarity to Pfam domain PF00067 (Cytochrome P450)	cytochrome P450	Cytochrome P450,Cytochrome P450	V	2183349	2186363			defen--p450	C.e. clan	3	1.36125	2.56908	0.000136991	12	31	31	0.28	-100	36	173	0.41	0	97	124	0.15	-50	32	84	0.17	-50	126	134	0.38	-50	86	145	0.15	-50	79	356	0.51	0	126	134
C31H5.5	C31H5.5	n/a		WP:CE17485	n/a	n/a	n/a	I	9056466	9057387					2	1.3611	2.56881	6.83121e-05	10	712	888	0.92	0	349	661	0.91	0	287	416	0.63	0	194	857	0.76	0	384	951	0.85	0	360	959	0.61	0	1550	5995	0.95	0	384	951
T23F1.5	T23F1.5	n/a		WP:CE14078	n/a	n/a	,	V	15467017	15462070	-1218		collagen		13	1.3603	2.56739	0.00147371	10	434	911	0.87	0	600	3533	0.94	0	589	2201	0.88	0	190	314	0.42	0	774	862	0.82	0	558	866	0.58	0	644	924	0.85	0	774	862
Y48C3A.G	Y48C3A.3	n/a		WP:CE22138	n/a	n/a	Glutathione S-transferase, C-terminal	II	13309179	13311307			defen--GST	GST domain--fax type	17	1.3586	2.56436	0.000514724	10	238	335	0.84	0	158	242	0.76	0	137	224	0.27	0	89	653	0.62	0	235	399	0.61	0	207	459	0.34	0	287	680	0.66	0	235	399
T12B5.12	T12B5.12	n/a		WP:CE32933	contains similarity to Pfam domain PF00646 (F-box domain)	n/a	F-box domain	III	961334	960285					12	1.35043	2.54988	0.00158066	7	69	148	0.52	0	71	113	0.45	0	80	30	0.08	-50	52	95	0.24	-50	153	205	0.43	-50	176	886	0.52	0	167	374	0.61	0	153	205
C01B7.7	C01B7.7	n/a		WP:CE06731	contains similarity to Pfam domain PF01579 (Domain of unknown function DUF19)	n/a	Domain of unknown function DUF19,Protein of unknown function DUF19	V	8825152	8824460					15	1.3501	2.5493	0.000533619	10	264	481	0.86	0	146	796	0.86	0	160	415	0.52	0	123	262	0.54	0	440	542	0.7	0	435	852	0.53	0	504	1312	0.92	0	440	542
K03A11.4	K03A11.4	n/a		WP:CE06074	n/a	n/a	Protein of unknown function (DUF229),Protein of unknown function DUF229	X	13078091	13081964					0	1.34983	2.54883	0.00448613	10	81	95	0.45	0	136	588	0.8	0	161	251	0.27	-50	95	99	0.21	-50	199	209	0.37	0	176	186	0.14	-50	303	394	0.65	0	199	209
Y44A6B.4	Y44A6B.4	n/a		WP:CE18387	contains similarity to Pfam domain: PF01060 (Transthyretin-like family), Score=40.6, E-value=6.9e-09, N=1	Transthyretin-like family	Transthyretin-like,Transthyretin-like family	V	20634634	20634001					8	1.348	2.54559	0.00514781	7	107	139	0.49	0	72	157	0.51	0	76	167	0.4	-50	41	165	0.34	-50	254	303	0.58	0	233	297	0.13	-50	147	468	0.55	0	254	303
C06E1.1	C06E1.1	n/a		WP:CE00054	contains similarity to Arabidopsis thaliana ATHVA22C (Putative AtHVA22c protein).; TR:Q9S784	n/a	n/a	III	8605731	8606403					12	1.3466	2.54312	4.57909e-06	10	266	840	0.91	0	376	1128	0.92	0	254	427	0.6	0	179	582	0.78	0	361	576	0.72	0	391	662	0.44	0	809	2440	0.94	0	361	576
H04M03.3	H04M03.3	n/a		WP:CE20922	contains similarity to Pfam domain PF00106 (Alcohol/other dehydrogenases, short chain type)	n/a	Alcohol/other dehydrogenases, short chain type,Short-chain dehydrogenase/reductase SDR	IV	5891580	5893251					7	1.34557	2.54131	0.0018407	7	78	284	0.65	0	105	472	0.79	0	123	201	0.31	-50	51	68	0.03	-50	201	378	0.68	0	188	272	0.3	-50	260	579	0.78	0	201	378
F33D11.1	F33D11.1	n/a		WP:CE09891	contains similarity to Pfam domain PF00412 (LIM domain containing proteins)	LIM protein	LIM domain containing proteins,Zn-binding protein, LIM	I	5860181	5861010					4	1.34417	2.53884	0.00828483	6	67	95	0.48	0	76	128	0.44	0	97	411	0.49	0	45	47	0.14	-50	89	236	0.24	-50	55	83	0.16	-50	222	79	0.52	-50	89	236
ZK1320.4	ZK1320.4	n/a		WP:CE30715	contains similarity to Pfam domain: PF00067 (Cytochrome P450), Score=282.1, E-value=2.4e-81, N=1	cytochrome P450	Cytochrome P450,Cytochrome P450	II	9662851	9660755	-868	286	defen--p450	clan 3	9	1.3433	2.53731	0.000135754	10	215	796	0.83	0	525	958	0.9	0	443	653	0.77	0	152	327	0.6	0	634	958	0.83	0	432	1110	0.59	0	448	1709	0.86	0	634	958
F53H2.1	F53H2.1	n/a		WP:CE19886	n/a	n/a	n/a	V	20385773	20391425						1.342	2.53503	0.00441087	7	155	217	0.71	0	125	295	0.73	0	158	43	0.29	-50	101	374	0.58	0	146	218	0.43	-50	139	28	0.03	-50	426	576	0.71	0	146	218
Y55F3A_748.A	Y55F3AM.14	n/a		WP:CE22541	contains similarity to Pfam domain PF00096 (Zinc finger, C2H2 type)	n/a	Zinc finger, C2H2 type,Zn-finger, C2H2 type	IV	1063184	1058851					3	1.33329	2.51976	0.00239353	7	33	78	0.28	-100	60	129	0.41	0	52	218	0.03	0	67	184	0.45	-50	368	359	0.62	0	139	359	0.29	-50	238	607	0.76	0	368	359
Y57E12_246.A	Y57E12B.3	n/a		WP:CE26551	contains similarity to Pfam domain PF00561 (alpha/beta hydrolase fold)	n/a	alpha/beta hydrolase fold,Esterase/lipase/thioesterase, active site,Lipase,Ab-hydrolase associated lipase region,Alpha/beta hydrolase fold	V	6938461	6934150			sterol		1	1.3329	2.51909	0.00453888	10	197	1031	0.85	0	532	433	0.92	0	468	462	0.6	0	2494	29916	0.9	0	730	1259	0.83	0	607	1655	0.69	0	489	1455	0.9	0	730	1259
R07H5.10	R07H5.10	n/a		WP:CE28637	n/a	n/a	Basic-leucine zipper (bZIP) transcription factor	IV	11215322	11213628			transcription--bZIP		0	1.33222	2.5179	0.000250492	9	195	291	0.73	0	223	525	0.81	0	174	235	0.33	0	148	469	0.7	0	261	526	0.72	0	139	286	0.21	-50	547	1260	0.89	0	261	526
C52D10.8	C52D10.8	skr-13	n/a	WP:CE17592	C. elegans SKR-13 protein; contains similarity to Pfam domain PF01466 (Skp1 family, dimerisation domain)	cyclin A-associated protein	Skp1 family, dimerisation domain,SKP1 component	IV	17162595	17161985			signaling--cell cycle??		12	1.33183	2.51722	0.00506059	6	54	145	0.34	0	88	145	0.62	0	140	203	0.26	-50	42	92	0.28	-50	78	118	0.11	-50	122	428	0.46	-50	111	328	0.53	0	78	118
F46F5.15	F46F5.15	n/a		WP:CE19431	n/a	n/a	n/a	II	788445	789181					17	1.326	2.50707	0.00288669	6	82	182	0.43	0	57	145	0.6	0	93	142	0.1	0	40	39	-1	-50	145	182	0.35	-50	164	334	0.29	-50	106	316	0.67	-100	145	182
C14F11.6	C14F11.6	n/a		WP:CE02482	contains similarity to Pfam domain PF00908 (dTDP-4-dehydrorhamnose 3,5-epimerase)	DTDP-4-dehydrorhamnose 3,5-epimerase (RFBC gene)	dTDP-4-dehydrorhamnose 3,5-epimerase,dTDP-4-dehydrorhamnose 3,5-epimerase,dTDP-4-dehydrorhamnose 3,5-epimerase	X	6239015	6238188					14	1.3247	2.50481	0.00668483	10	3194	22986	0.97	0	5325	14770	0.97	0	9990	21500	0.98	0	5354	5980	0.96	0	13327	4993	0.93	0	11559	40441	0.93	0	8433	25217	0.91	0	13327	4993
R07E5.4	R07E5.4	n/a		WP:CE01046	Similarity to Gamma-interferon-inducible protein IP-30 and WP:C02D5.2.	Glutaredoxin	Gamma interferon inducible lysosomal thiol reductase (GILT),Gamma interferon inducible lysosomal thiol reductase GILT	III	4394267	4396530					16	1.3246	2.50463	0.00430498	10	1050	879	0.91	0	433	3479	0.93	0	741	2766	0.93	0	2051	1299	0.89	0	1129	2341	0.88	0	837	1769	0.73	0	5356	3074	0.96	0	1129	2341
C25E10.12	C25E10.12	n/a		WP:CE06874	contains similarity to Pfam domain PF00149 (Ser/Thr protein phosphatases)	n/a	Ser/Thr protein phosphatases,Serine/threonine-specific protein phosphatase,Metallo-phosphoesterase	V	9065034	9063339			signaling		25	1.32	2.49666	0.000223001	10	818	2299	0.95	0	1285	6145	0.97	0	879	2489	0.92	0	506	751	0.83	0	1072	1049	0.86	0	1174	2148	0.82	0	1871	3963	0.95	0	1072	1049
F58E10.7	F58E10.7	n/a		WP:CE18789	n/a	n/a	n/a	V	13995294	13996070					6	1.31811	2.49339	0.000576801	9	295	946	0.89	0	529	1293	0.94	0	215	489	0.77	0	322	374	0.62	0	326	482	0.69	0	226	338	0.24	-50	936	1718	0.91	0	326	482
C29F9.3	C29F9.3a	n/a		WP:CE28896	n/a	n/a	n/a	III	124774	126462					2	1.3177	2.49268	0.00102299	10	363	1224	0.9	0	834	1138	0.95	0	645	809	0.82	0	827	1193	0.89	0	1645	2605	0.9	0	1547	3434	0.84	0	2027	7407	0.97	0	1645	2605
F41B5.2	F41B5.2	n/a		WP:CE10218	contains similarity to Pfam domain PF00067 (Cytochrome P450)	cytochrome P450	Cytochrome P450,Cytochrome P450	V	2250376	2252243	-340		defen--p450	C.e. clan	8	1.3175	2.49234	0.000476385	10	224	807	0.82	0	587	1827	0.92	0	446	867	0.86	0	334	632	0.8	0	1429	1309	0.85	0	1223	1479	0.76	0	1514	5161	0.93	0	1429	1309
C49C8.4	C49C8.4	n/a		WP:CE31452	contains similarity to Pfam domain PF00067 (Cytochrome P450)	cytochrome P450	Cytochrome P450,Cytochrome P450	IV	8648171	8645560			defen--p450	C.e. clan	15	1.315	2.48802	4.80564e-08	20	763	1865	0.92	0	859	2904	0.93	0	627	908	0.81	0	550	988	0.88	0	488	766	0.78	0	518	824	0.52	0	1516	3888	0.95	0	488	766
C33A12.7	C33A12.7	n/a		WP:CE15664	contains similarity to Pfam domain: PF00753 (Metallo-beta-lactamase superfamily), Score=115.4, E-value=3.5e-31, N=1	n/a	Metallo-beta-lactamase superfamily,Beta-lactamase-like	IV	9508735	9506976					8	1.3149	2.48785	3.36859e-05	10	219	538	0.86	0	275	983	0.88	0	187	275	0.45	0	210	446	0.63	0	657	907	0.87	0	584	1152	0.67	0	1215	3776	0.95	0	657	907
T28H10.3	T28H10.3	n/a		WP:CE14367	Similarity to Arabadopsis vacuolar processing enzyme (SW:VPEA_ARATH)	vacuolar processing enzyme like	Legumain, a C13 protease,Peptidase C13 family	V	12515616	12517528	-11				15	1.3105	2.48027	0.00234203	10	2936	5157	0.88	0	2832	17653	0.96	0	6999	11610	0.96	0	3275	4982	0.92	0	9166	7758	0.93	0	8313	11393	0.69	0	10404	26318	0.95	0	9166	7758
F42F12.3	F42F12.3	n/a		WP:CE03314	Similarity to Human 3-oxo-5-alpha-steroid 4-dehydrogenase protein (PIR Acc. No. A35856)	3-oxo-5-alpha-steroid 4-dehydrogenase	3-oxo-5-alpha-steroid 4-dehydrogenase,3-oxo-5-alpha-steroid 4-dehydrogenase, C-terminal	X	12350508	12351512			sterol		8	1.3103	2.47993	0.000179298	10	916	2309	0.9	0	1142	1527	0.93	0	2529	4156	0.93	0	519	2118	0.92	0	1834	4421	0.91	0	1593	2683	0.79	0	2390	7743	0.95	0	1834	4421
	Y48G1C.7	n/a		WP:CE27266	n/a	n/a	n/a	I	100613	96488						1.30998	2.47938	1.66064e-05	4	51	95	0.24	-100	107	129	0.64	0	152	170	0.25	-50	32	4	0.07	-50	55	63	0.23	-50	60	110	0.13	-50	79	191	0.39	0	55	63
C54F6.4	C54F6.4	n/a		WP:CE08976	contains similarity to Pfam domain PF03083 (MtN3/saliva family)	n/a	MtN3/saliva family,MtN3 and saliva related transmembrane protein	V	7532860	7534062	-1423				3	1.30763	2.47534	0.000139608	11	33	161	0.33	0	45	114	0.43	0	68	144	0.03	-50	19	7	0.21	-50	167	307	0.59	0	84	224	0.32	-50	183	438	0.74	-100	167	307
F28F5.3	F28F5.3a	n/a		WP:CE29296	contains similarity to Pfam domains PF00412 (LIM domain containing proteins), PF00595 (PDZ domain (Also known as DHR or GLGF))	n/a	PDZ domain (Also known as DHR or GLGF),LIM domain containing proteins,PDZ/DHR/GLGF domain,Zn-binding protein, LIM	III	6806464	6816059					1	1.30711	2.47446	0.000348858	9	196	694	0.77	0	623	1742	0.93	0	342	656	0.62	0	201	401	0.21	-100	593	736	0.77	0	704	1283	0.63	0	844	1862	0.93	0	593	736
C15H7.4	C15H7.4	n/a		WP:CE00082	n/a	n/a	n/a	III	9655753	9654303					4	1.30271	2.46693	0.00836383	7	69	99	0.24	0	94	173	0.67	0	147	96	0.26	-50	47	70	0.2	-50	430	849	0.74	0	315	1028	0.58	0	268	1000	0.66	0	430	849
B0365.7	B0365.7	n/a		WP:CE07724	Similarity to Clamydomonas dynein (TR:G557716)	dynein	Serpin	V	13141578	13152552					9	1.30233	2.46627	0.00489946	7	70	74	0.37	-100	143	272	0.77	0	141	142	0.27	-50	52	77	0.19	-50	395	561	0.76	0	329	1228	0.46	0	95	122	0.49	-50	395	561
C36A4.1	C36A4.1	n/a		WP:CE03070	contains similarity to Pfam domain: PF00067 (Cytochrome P450), Score=257.0, E-value=8e-74, N=2	cytochrome P450	Cytochrome P450,Cytochrome P450	III	3832626	3834499			defen--p450	clan 3	21	1.3022	2.46605	0.00115146	10	2443	8173	0.96	0	3331	10135	0.94	0	2137	2692	0.92	0	1412	2155	0.92	0	4335	4534	0.95	0	4647	5897	0.91	0	5959	19345	0.98	0	4335	4534
F46C5.1	F46C5.1	n/a		WP:CE03343	n/a	n/a	n/a	II	8821110	8820109					8	1.302	2.4657	0.00430673	10	149	419	0.77	0	219	334	0.84	0	293	385	0.59	0	295	1289	0.89	0	742	1992	0.9	0	765	1310	0.66	0	1436	2626	0.95	0	742	1992
R09D1.12	R09D1.12	n/a		WP:CE28068	contains similarity to Pfam domain: PF00069 (Eukaryotic protein kinase domain), Score=133.4, E-value=1.3e-36, N=2	tyrosine-protein kinase (KIN15/KIN16 subfamily)	Eukaryotic protein kinase domain,Tyrosine protein kinase,Eukaryotic protein kinase	II	9452343	9450028			signaling		9	1.30117	2.46428	0.00334847	6	109	197	0.73	0	76	229	0.65	0	60	78	0.11	-50	33	51	0.19	-50	148	299	0.42	0	93	131	0.13	-50	107	135	0.36	-50	148	299
F14D12.5	F14D12.5	n/a		WP:CE27963	contains similarity to Pfam domains PF01740 (STAS domain), PF00916 (Sulfate transporter family)	sulfate transporter	Sulfate transporter family,STAS domain,Sulfate transporter,Sulfate transporter/antisigma-factor antagonist STAS	X	5599853	5595817					6	1.3002	2.46263	4.78956e-05	10	243	927	0.88	0	564	1299	0.94	0	293	719	0.73	0	281	431	0.76	0	549	767	0.79	0	649	1438	0.71	0	1048	2459	0.94	0	549	767
F57G8.7	F57G8.7	n/a		WP:CE18778	n/a	n/a	n/a	V	16331960	16332897					0	1.30011	2.46248	0.000653549	9	60	97	0.39	0	75	110	0.51	0	107	118	0.42	-50	70	180	0.27	0	203	471	0.68	0	108	514	0.46	0	120	645	0.6	0	203	471
T28A11.19	T28A11.19	n/a		WP:CE14315	contains similarity to Pfam domain PF01579 (Domain of unknown function DUF19)	n/a	,Domain of unknown function DUF19	V	3269332	3268636					15	1.2999	2.46212	0.0021627	10	1034	2557	0.93	0	798	2998	0.94	0	953	1524	0.9	0	418	1062	0.88	0	855	1112	0.77	0	766	959	0.65	0	3427	12633	0.97	0	855	1112
F48G7.2	F48G7.2	n/a		WP:CE33099	contains similarity to Thermoanaerobacter tengcongensis TPR-repeat-containing proteins.; TR:Q8RAR0	n/a	n/a	V	636416	636910					15	1.29937	2.46122	0.0041976	8	124	250	0.7	0	122	758	0.86	0	148	153	0.19	-50	55	88	0.1	-50	569	609	0.76	0	403	452	0.32	0	531	1259	0.88	0	569	609
C40D2.3	C40D2.3	n/a		WP:CE19375	contains similarity to Pfam domain PF00917 (MATH domain)	n/a	MATH domain,Meprin/TRAF-like MATH,Beta and gamma crystallin	II	1994047	1995656	-222				8	1.2992	2.46092	0.00209158	10	348	608	0.84	0	337	1342	0.91	0	191	396	0.45	0	200	309	0.59	0	423	396	0.65	0	492	500	0.36	0	991	2720	0.96	0	423	396
F45E4.9	F45E4.9	hmg-5	n/a	WP:CE10508	C. elegans HMG-5 protein; contains similarity to Pfam domain PF00505 (HMG (high mobility group) box)	n/a	HMG1/2 (high mobility group) box,HMG (high mobility group) box	IV	7646208	7644957	-1689		transcription--HMG		2	1.2973	2.45768	2.26552e-05	10	365	899	0.89	0	601	998	0.93	0	283	413	0.61	0	408	1011	0.88	0	657	1218	0.9	0	490	941	0.65	0	1353	3896	0.96	0	657	1218
F19B2.2	F19B2.2	n/a		WP:CE20694	n/a	n/a	Domain of unknown function DUF,Protein of unknown function DUF216	V	20171810	20170825					0	1.2955	2.45462	0.00611915	6	78	178	0.54	0	153	295	0.71	0	88	139	0.21	-50	49	119	0.34	-50	110	99	0.15	-50	80	376	0.26	-50	129	410	0.64	0	110	99
R09B5.6	R09B5.6	n/a		WP:CE12628	contains similarity to Pfam domains PF02737 (3-hydroxyacyl-CoA dehydrogenase, NAD binding domain), PF00725 (3-hydroxyacyl-CoA dehydrogenase, C-terminal domain)	3-hydroxyacyl-CoA dehydrogenase	3-hydroxyacyl-CoA dehydrogenase, NAD binding domain,3-hydroxyacyl-CoA dehydrogenase, C-terminal domain,NAD-dependent glycerol-3-phosphate dehydrogenase domain,3-hydroxyacyl-CoA dehydrogenase, NAD binding domain,3-hydroxyacyl-CoA dehydrogenase, C-terminal domain,3-hydroxyacyl-CoA dehydrogenase	V	1460196	1461426					22	1.2945	2.45292	0.00173936	10	3587	8013	0.92	0	1881	3066	0.94	0	9603	14633	0.96	0	2088	15805	0.89	0	6179	10761	0.92	0	8330	13914	0.91	0	11789	25963	0.95	0	6179	10761
C23H4.6	C23H4.6	n/a		WP:CE08332	Similarity to S.pombe RAD18 gene (TR:E198069)	Yeast RAD18 protein like	ABC transporter	X	12235541	12240701					9	1.2864	2.43919	0.000366741	12																	363	417	0.66	0	521	1193	0.71	0					363	417
C37G2.6/Y66a7a.6	Y66A7A.6	gly-8	n/a	WP:CE15691	contains similarity to Pfam domain: PF00535 (Glycosyl transferases), Score=31.8, E-value=5e-06, N=1	Glycosyl transferases	Glycosyl transferase,Glycosyl transferase, family 2,Endoplasmic reticulum targeting sequence	III	11624818	11628065					14	1.2854	2.4375	0.00101982	10
K02E7.10	K02E7.10	n/a		WP:CE11640	contains similarity to Pfam domain PF00112 (Cysteine proteases)	protease	Cysteine proteases,Papain cysteine protease (C1)	II	1067003	1065571					0	1.28425	2.43555	0.000232386	8	107	287	0.66	0	153	238	0.74	0	114	175	0.24	-50	132	331	0.47	0	145	262	0.55	0	174	434	0.31	-50	371	1320	0.84	0	145	262
F46B6.8	F46B6.8	n/a		WP:CE05874	contains similarity to Pfam domain: PF00561 (alpha/beta hydrolase fold), Score=25.7, E-value=3.8e-05, N=1	lipase	alpha/beta hydrolase fold,Esterase/lipase/thioesterase, active site,Lipase,Alpha/beta hydrolase fold	V	9794176	9795809					8	1.28067	2.42951	0.00590596	9	3372	8963	0.95	0	1917	4952	0.95	0	2609	1713	0.91	0	913	4051	0.89	-100	3533	7771	0.93	0	3690	6741	0.91	0	4884	19395	0.96	0	3533	7771
B0238.2	B0238.13	n/a		WP:CE29530	contains similarity to Pfam domain PF00135 (Carboxylesterases)	carboxylesterase	Carboxylesterases,Esterase/lipase/thioesterase, active site,Carboxylesterase, type B	V	5247833	5243541					6	1.28062	2.42944	0.00481898	8	147	266	0.32	0	140	356	0.78	0	298	301	0.41	0	74	141	0.42	-50	263	743	0.69	0	149	317	0.23	-50	306	688	0.79	0	263	743
E03H4.10	E03H4.10	n/a		WP:CE20647	contains similarity to Pfam domain: PF00059 (Lectin C-type domain), Score=65.0, E-value=5.3e-16, N=2; PF00431 (CUB domain), Score=91.4, E-value=5.8e-24, N=1	C-type lectin domain	Lectin C-type domain short and long forms,CUB domain,C-type lectin,CUB domain	I	12439524	12438091					17	1.278	2.42503	0.000274853	10	626	2189	0.94	0	1227	2292	0.96	0	782	1706	0.87	0	610	1569	0.08	0	1623	4707	0.94	0	2191	5886	0.82	0	3645	11507	0.96	0	1623	4707
C24B9.9	C24B9.9	n/a		WP:CE17451	contains similarity to Escherichia coli;Escherichia coli O157:H7 HYPOTHETICAL PROTEIN YEIS.; SW:YEIS_ECOLI	n/a	n/a	V	2730909	2730421	-1568				15	1.2748	2.41965	0.00825503	10	924	1593	0.94	0	506	1453	0.94	0	746	2359	0.92	0	405	1296	0.88	0	3229	1678	0.82	0	2744	1986	0.35	0	2891	7754	0.95	0	3229	1678
C29F9.4	C29F9.4	n/a		WP:CE08452	n/a	n/a	n/a	III	120491	120947					2	1.2744	2.41898	0.00165314	10	161	238	0.73	0	102	163	0.63	0	57	32	0.06	-50	30	59	0.31	-50	113	63	0.26	-50	95	121	0.47	-50	166	332	0.57	0	113	63
K09C4.5	K09C4.5	n/a		WP:CE04733	contains similarity to Pfam domain PF00083 (Sugar (and other) transporters)	sugar transporter	Sugar (and other) transporters,General substrate transporter,Major facilitator superfamily (MFS),Helix-turn-helix, AraC type	X	3282664	3285631					19	1.2713	2.41379	1.46726e-05	10	518	1547	0.9	0	607	972	0.93	0	1142	2295	0.89	0	320	714	0.84	0	1815	3497	0.92	0	2206	4721	0.86	0	1309	2850	0.93	0	1815	3497
R09B5.11	R09B5.11	n/a		WP:CE30296	contains similarity to Pfam domain PF00083 (Sugar (and other) transporters)	sugar transporter	Sugar (and other) transporters,Sugar transporter superfamily,Sugar transporter,General substrate transporter,Major facilitator superfamily (MFS)	V	1439032	1441685					21	1.2695	2.41078	0.00141974	10	576	2309	0.88	0	534	2607	0.94	0	1221	3391	0.94	0	326	603	0.75	0	495	409	0.63	0	434	545	0.34	0	670	1133	0.86	0	495	409
F22B7.7	F22B7.7	twk-8	n/a	WP:CE30660	C. elegans TWK-8 protein; contains similarity to Pfam domain PF00520 (Ion transport proteins)	Potassium channel protein	Ion transport proteins	III	8637641	8634330					6	1.26887	2.40974	0.000229079	8	163	328	0.69	0	184	540	0.86	0	177	468	0.48	0	118	380	0.46	0	167	80	0.2	-50	141	269	0.16	-50	435	657	0.72	0	167	80
R07C12.1	R07C12.1	n/a		WP:CE17204	n/a	n/a	n/a	IV	4152546	4154028					6	1.2675	2.40744	0.00692382	10	395	623	0.9	0	436	2439	0.94	0	451	1686	0.87	0	486	395	0.67	0	1044	1187	0.88	0	914	1010	0.69	0	749	1387	0.84	0	1044	1187
T03F1.6	T03F1.6a	n/a		WP:CE13106	n/a	n/a	n/a	I	3841541	3839878					1	1.2664	2.40561	0.00718208	10	147	265	0.69	0	184	901	0.83	0	203	548	0.63	0	141	304	0.53	0	499	345	0.68	0	524	383	0.36	0	865	1540	0.93	0	499	345
C38D9.2	C38D9.2	n/a		WP:CE19728	n/a	n/a	Zn-finger, CCHC type,Beta and gamma crystallin	V	17569022	17574186					28	1.26633	2.40549	0.00108883	9	154	227	0.72	0	141	860	0.79	0	179	657	0.69	0	334	572	0.75	0	201	280	0.47	0	156	266	0.22	-50	474	638	0.83	0	201	280
F27C8.4	F27C8.4	n/a		WP:CE03269	n/a	n/a	Saposin type B	IV	9593710	9594326					8	1.264	2.40161	0.000242657	10	2323	9966	0.97	0	1525	2887	0.95	0	946	1052	0.86	0	1611	4849	0.91	0	4813	9471	0.95	0	4060	11052	0.84	0	4978	13150	0.94	0	4813	9471
T05C1.3	T05C1.3	n/a		WP:CE02861	n/a	n/a	n/a	II	4489368	4487781					14	1.2632	2.40028	0.0093374	10	758	1993	0.95	0	616	3082	0.89	0	579	1071	0.83	0	433	409	0.68	0	707	321	0.6	0	1264	10755	0.81	0	835	1702	0.91	0	707	321
	K02D7.5	n/a		WP:CE17998	contains similarity to Pfam domain PF03083 (MtN3/saliva family)	n/a	MtN3/saliva family,MtN3 and saliva related transmembrane protein	IV	307537	310931						1.2605	2.39579	0.00298482	5	68	82	0.35	-100	126	128	0.53	0	98	129	0.11	-50	52	81	0.23	-50	162	363	0.47	0	132	176	0.21	-50	125	417	0.3	0	162	363
C14C11.7	C14C11.7	n/a		WP:CE06826	contains similarity to Glycine max EARLY NODULIN 55-1 PRECURSOR (N-55-1) (FRAGMENT).; SW:N551_SOYBN	n/a	n/a	V	5668660	5668020						1.25986	2.39472	0.0014845	7	558	2101	0.95	0	403	880	0.93	0	654	1056	0.87	0	641	357	0.67	0	26	28	-1	-50	15	-14	0.03	-50	3505	2144	0.91	0	26	28
W02D7.5	W02D7.5	n/a		WP:CE14444	n/a	n/a	n/a	V	8301830	8300419					2	1.25925	2.39371	0.000615595	8	114	358	0.74	0	121	412	0.69	0	122	115	0.18	-50	100	147	0.31	-50	500	670	0.81	0	367	731	0.54	0	433	735	0.83	0	500	670
K07B1.1	K07B1.1	n/a		WP:CE11876	contains similarity to Pfam domain PF00089 (Trypsin)	n/a	Trypsin,Serine protease, trypsin family,Chymotrypsin serine protease, family S1	V	9349727	9351241					26	1.25889	2.39311	0.00178706	9	206	247	0.68	0	212	1380	0.87	0	194	322	0.35	0	67	273	0.44	0	229	345	0.55	0	148	245	0.13	-50	381	627	0.79	0	229	345
T10B9.10	T10B9.10	ccp-13A7	n/a	WP:CE01655	contains similarity to Pfam domain: PF00067 (Cytochrome P450), Score=311.9, E-value=2.4e-90, N=1	cytochrome P450	Cytochrome P450,Cytochrome P450	II	9803525	9805352			defen--p450	clan 3	9	1.2587	2.3928	9.77279e-05	10	234	621	0.85	0	245	617	0.85	0	350	385	0.6	0	152	393	0.61	0	263	437	0.65	0	255	555	0.57	0	273	557	0.66	0	263	437
F42A9.5	F42A9.5	n/a		WP:CE07227	contains similarity to Pfam domain PF00067 (Cytochrome P450)	cytochrome P450	Cytochrome P450,Cytochrome P450	IV	8612568	8614602			defen--p450	C.e. clan	8	1.2587	2.3928	0.000371697	10	287	627	0.85	0	463	2655	0.95	0	307	589	0.71	0	318	365	0.65	0	902	1317	0.89	0	621	1083	0.65	0	1092	2352	0.93	0	902	1317
B0413.1	Y39B6A.5	n/a		WP:CE21672	n/a	n/a	n/a	V	19161400	19160239					8	1.2581	2.39181	0.00115654	10	1257	1731	0.95	0	656	3298	0.95	0	366	884	0.77	0	68	95	0.28	-50	1747	1605	0.9	0	1368	1610	0.8	0	99	91	0.41	-50	1747	1605
Y106G6D.1	Y106G6D.1	n/a		WP:CE19299	n/a	n/a	n/a	I	10116797	10115442					12	1.25667	2.38943	0.00511113	6	37	39	0.17	-100	60	87	0.43	0	70	105	0.03	-50	20	19	0.07	-50	120	338	0.39	0	104	134	-1	-50	151	283	0.49	0	120	338
T11F9.11	T11F9.11	dhs-19	n/a	WP:CE06423	Similarity to Haemophilus 3-oxoacyl-(acyl-carrier protein) reductase (SW:FABG_HAEIN)	3-OXOACYL-[ACYL-CARRIER PROTEIN] REDUCTASE	Alcohol/other dehydrogenases, short chain type,Short-chain dehydrogenase/reductase SDR	V	11492920	11491649					21	1.25633	2.38888	0.00016658	9	1899	6722	0.94	0	3307	5499	0.96	0	2434	3218	0.92	0	975	2573	0.92	0	2149	3775	0.93	0	2767	9628	0.96	0	272	2124	0.8	-100	2149	3775
F48D6.4	F48D6.4a	n/a		WP:CE28400	n/a	n/a	: n/a	X	4247158	4246597	-1426				8	1.2511	2.38023	0.00439973	10	4609	7214	0.95	0	2470	2880	0.96	0	4685	7371	0.98	0	2744	19259	0.94	0	5230	15943	0.91	0	4075	7079	0.87	0	6190	17445	0.97	0	5230	15943
W03D2.6	W03D2.6	n/a		WP:CE31730	contains similarity to Arabidopsis thaliana Hypothetical protein At4g14345.; SW:U187_ARATH	n/a	n/a	IV	4058303	4056546					8	1.2508	2.37973	0.00013177	10	327	761	0.86	0	517	425	0.91	0	513	1025	0.84	0	173	461	0.69	0	729	1620	0.91	0	794	2607	0.75	0	1414	3607	0.96	0	729	1620
F59B2.10	F59B2.10	n/a		WP:CE28835	n/a	n/a	n/a	III	9012906	9013439					0	1.24929	2.37724	0.00221652	7	82	166	0.56	0	115	250	0.69	0	141	323	0.34	0	48	88	0.31	-50	102	138	0.25	-50	78	245	0.2	-50	195	362	0.28	0	102	138
K07C11.4	K07C11.4	n/a		WP:CE07347	contains similarity to Pfam domain PF00135 (Carboxylesterases)	esterase	Carboxylesterases,Esterase/lipase/thioesterase, active site,Carboxylesterase, type B	V	8206070	8208516					17	1.2481	2.37528	0.000465768	10	607	2167	0.94	0	1476	3789	0.95	0	1181	2135	0.89	0	604	927	0.86	0	2053	2195	0.9	0	2017	2376	0.84	0	3028	9246	0.96	0	2053	2195
C06G8.1	C06G8.1	n/a		WP:CE05229	n/a	n/a	MtN3/saliva family,MtN3 and saliva related transmembrane protein	IV	10780661	10778968					8	1.2458	2.3715	0.000171959	10	3487	6909	0.97	0	4281	18098	0.97	0	4449	13195	0.97	0	2027	3009	0.95	0	2948	6562	0.96	0	2887	6621	0.92	0	4798	6783	0.97	0	2948	6562
T14F9.4	T14F9.4	peb-1	n/a	WP:CE07500	C. elegans PEB-1 protein; contains similarity to Interpro domain IPR001064 (Beta and gamma crystallin)	n/a		X	2215626	2218973					1	1.2457	2.37134	0.00885159	10	846	3976	0.94	0	2142	2558	0.96	0	2273	3543	0.94	0	404	1254	0.87	0	1047	447	0.65	0	1264	1824	0.78	0	1009	4034	0.95	0	1047	447
F49H12.E	F49H12.5	n/a		WP:CE20835	contains similarity to Interpro domains IPR006663 (Thioredoxin domain 2), IPR000886 (Endoplasmic reticulum targeting sequence)	n/a	Thioredoxin domain 2,Endoplasmic reticulum targeting sequence	X	2074442	2075920	-1221				14	1.244	2.36854	0.00419725	10	6087	26236	0.94	0	7567	21003	0.96	0	12113	8841	0.96	0	9678	14553	0.97	0	9479	10066	0.95	0	6540	8372	0.94	0	10176	30295	0.97	0	9479	10066
R13H4.7	R13H4.7	n/a		WP:CE12812	n/a	n/a	n/a	V	11870829	11869778					6	1.24222	2.36563	0.000411979	9	375	633	0.9	0	412	743	0.91	0	261	486	0.62	0	146	478	0.67	0	428	717	0.79	0	166	614	0.36	-50	403	952	0.82	0	428	717
T19D7.1	T19D7.1	n/a		WP:CE07517	contains similarity to Rattus norvegicus Glycine receptor alpha-1 chain precursor (Glycine receptor 48 kDassubunit) (Strychnine binding subunit).; SW:GRA1_RAT	n/a	n/a	X	672651	676224					8	1.242	2.36526	0.00457654	10	606	1717	0.95	0	765	4809	0.96	0	321	799	0.74	0	378	350	0.6	0	581	724	0.79	0	595	786	0.6	0	1104	1735	0.94	0	581	724
F38E11.1	F38E11.1	hsp-12.3	n/a	WP:CE03293	Similarity to Human Alpha crystallin B chain (SW:CRAB_HUMAN)	alpha-B-crystallin	Heat shock hsp20 proteins,Heat shock protein Hsp20,Alpha crystallin	IV	9445262	9444881	-856		defen--heat shock--HSP20--Hsp12.3A/Hsp12.3		15	1.2409	2.36346	0.00538622	10	194	188	0.66	0	106	209	0.66	0	326	891	0.78	0	109	528	0.72	0	569	646	0.78	0	824	814	0.6	0	1180	4289	0.92	0	569	646
K08D10.10	K08D10.10	n/a		WP:CE07362	n/a	n/a	n/a	IV	4154397	4157098					6	1.2407	2.36313	3.57775e-07	19	318	622	0.83	0	337	1212	0.91	0	492	1300	0.84	0	329	361	0.66	0	759	1854	0.82	0	560	893	0.53	0	1069	1784	0.93	0	759	1854
C27H5.2	C27H5.2a	n/a		WP:CE27098	contains similarity to Saccharomyces cerevisiae Encodes a protein implicated in protein transport; induced under stress conditions.; SGD:YLR309C	n/a	n/a	II	7155557	7160850					6	1.2406	2.36297	2.08151e-05	10	967	3299	0.95	0	1616	3253	0.96	0	789	935	0.78	0	762	2065	0.92	0	2426	4372	0.93	0	1899	3500	0.78	0	3306	8783	0.93	0	2426	4372
R05A10.4	R05A10.4	n/a		WP:CE16290	n/a	n/a	n/a	IV	14172475	14173082					8	1.2386	2.35969	0.000487196	10	410	722	0.9	0	234	675	0.92	0	283	715	0.68	0	154	314	0.61	0	612	511	0.77	0	782	1179	0.69	0	1317	4222	0.94	0	612	511
K10C8.2	K10C8.2	n/a		WP:CE06168	n/a	G-protein coupled receptor	7 transmembrane receptor (rhodopsin family),Rhodopsin-like GPCR superfamily	V	12693110	12695032			GPCR	srt-FMRFamide?	6	1.2345	2.353	0.000789546	8	373	387	0.87	0	276	431	0.87	0	176	439	0.61	0	150	422	0.66	0	155	261	0.48	-50	169	255	0.26	-50	262	741	0.68	0	155	261
K07A1.13	K07A1.13	n/a		WP:CE18857	n/a	n/a	n/a	I	9592784	9591994					22	1.22814	2.34265	0.0020356	7	136	321	0.79	0	215	957	0.88	0	156	180	0.32	-50	104	120	0.23	-50	278	372	0.69	0	260	590	0.36	-50	283	648	0.79	0	278	372
C29F9.10	C29F9.10	n/a		WP:CE08458	contains similarity to Pfam domains PF00646 (F-box domain), PF01827 (FTH domain)	n/a	FTH domain,F-box domain,Cyclin-like F-box,EPSP synthase (3-phosphoshikimate 1-carboxyvinyltransferase),Protein of unknown function DUF38	III	110036	106051					8	1.2271	2.34096	1.82583e-05	10	1384	3270	0.9	0	608	2182	0.91	0	1934	3166	0.9	0	630	1288	0.79	0	748	976	0.83	0	975	2138	0.76	0	1505	2974	0.94	0	748	976
F07G6.6	F07G6.6	n/a		WP:CE07039	contains similarity to Pfam domain PF01827 (FTH domain)	n/a	FTH domain,Protein of unknown function DUF38	X	1711207	1710288					0	1.225	2.33755	0.000778964	10	780	1534	0.92	0	473	2344	0.93	0	480	851	0.83	0	398	703	0.8	0	545	512	0.69	0	412	583	0.45	0	837	2593	0.93	0	545	512
	R09B3.5	mag-1	n/a	WP:CE16310	n/a	MAGO NASHI PROTEIN	Mago nashi protein,Mago nashi protein	I	11920730	11920071						1.22474	2.33713	0.00417275	4	41	48	0.19	-100	74	81	0.26	0	72	4	0.78	-50	56	57	0.13	-50	56	79	0.13	-50	45	162	0.13	-50	217	412	0.54	0	56	79
K11D12.8	K11D12.8	n/a		WP:CE12140	n/a	n/a	n/a	V	5040808	5039236					15	1.2203	2.32995	0.00296552	10	234	675	0.89	0	255	852	0.86	0	348	495	0.62	0	89	470	0.57	0	189	384	0.64	0	327	1321	0.63	0	414	750	0.8	0	189	384
D2023.1	D2023.1	n/a		WP:CE27750	Similarity to Human cytochrome b5 (SW:CYB5_HUMAN)	cytochrome b5	Heme-binding domain in cytochrome b5 and oxidoreductases,Cytochrome b5	V	11797357	11803140	-156					1.2162	2.32334	0.000108	10	1458	2816	0.95	0	1177	2581	0.94	0	1148	2330	0.91	0	718	2888	0.93	0	1504	2634	0.93	0	1530	2069	0.87	0	2995	5478	0.96	0	1504	2634
K08H2.1	K08H2.1	skr-21	n/a	WP:CE06159	Similarity to Human RNA polymerase II elongation factor like protein (PIR Acc. No. S55509)	RNA polymerase II elongation factor like	Skp1 family, dimerisation domain,SKP1 component	X	13226583	13225730			signaling--cell cycle??		12	1.212	2.31659	8.48004e-05	9	106	254	0.68	0	106	305	0.8	0	153	191	0.32	-50	80	218	0.42	0	609	1053	0.83	0	445	928	0.58	0	345	661	0.78	0	609	1053
	Y39B6A.40	n/a		WP:CE29876	n/a	n/a	n/a	V	18983720	18981962						1.21167	2.31606	0.00193777	7	74	72	0.39	-100	95	92	0.39	0	102	101	0.14	-50	41	53	-1	-50	371	553	0.71	0	129	448	0.43	0	100	240	0.38	0	371	553
T13F3.5	T13F3.5	n/a		WP:CE16411	contains similarity to Pfam domain: PF00646 (F-box domain.), Score=46.3, E-value=2.1e-10, N=1; PF01827 (Domain of unknown function), Score=214.7, E-value=4.5e-61, N=1	F-box domain.	,,F-box domain,FTH domain	V	16272131	16269355					9	1.20911	2.31195	0.000521183	9	449	739	0.88	0	355	722	0.89	0	356	601	0.64	0	148	619	0.7	0	196	471	0.71	0	200	366	0.27	-50	531	1301	0.85	0	196	471
C50H11.15	C50H11.15	n/a		WP:CE08931	contains similarity to Pfam domain PF00067 (Cytochrome P450)	cytochrome P450	Cytochrome P450,Cytochrome P450	V	3094310	3091686			defen--p450	C.e. clan	8--near	1.2076	2.30953	0.00371639	10	434	581	0.89	0	650	922	0.91	0	528	624	0.74	0	266	609	0.7	0	629	1130	0.87	0	930	12466	0.6	0	1365	2893	0.94	0	629	1130
ZC47.1	ZC47.7	n/a		WP:CE15008	contains similarity to Pfam domain: PF01827 (Domain of unknown function), Score=193.8, E-value=9e-55, N=1	n/a	F-box domain,FTH domain,Cyclin-like F-box,Protein of unknown function DUF38	III	1266845	1265663					8	1.2073	2.30905	0.00013246	10	1328	2946	0.94	0	1179	2310	0.95	0	3206	5472	0.96	0	585	1458	0.89	0	2105	2861	0.92	0	2055	2817	0.89	0	4416	13068	0.97	0	2105	2861
D1005.1	D1005.1	n/a		WP:CE06997	contains similarity to Pfam domains PF00549 (CoA-ligase), PF02629 (CoA binding domain)	ATP citrate lyase	CoA binding domain,CoA-ligase,,CoA Binding Domain	X	1479537	1484442	-197				5	1.2034	2.30282	0.000487682	10	679	2546	0.92	0	1520	1668	0.94	0	1164	2078	0.9	0	663	1880	0.85	0	2277	6393	0.93	0	1958	6721	0.88	0	3024	7639	0.95	0	2277	6393
F49F1.10	F49F1.10	n/a		WP:CE17093	contains similarity to Pfam domain PF00337 (Vertebrate galactoside-binding lectins)	n/a	Vertebrate galactoside-binding lectins,Galectin, galactose-binding lectin	IV	4138407	4139121					26	1.20338	2.30278	0.00199414	8	75	85	0.21	0	65	128	0.24	0	172	304	0.41	0	35	91	0.34	-50	95	155	0.29	0	78	259	0.18	-50	100	237	0.29	0	95	155
ZK455.4	ZK455.4	n/a		WP:CE31674	n/a	sphingomyelin phosphodiesterase	Ser/Thr protein phosphatases	X	11324183	11321015					8	1.2005	2.29819	0.000911362	10	162	458	0.78	0	210	1021	0.88	0	407	542	0.63	0	437	430	0.69	0	280	374	0.68	0	386	731	0.57	0	267	800	0.88	0	280	374
Y105C5A.H	Y105C5A.9	n/a		WP:CE23190	n/a	n/a	n/a	IV	15633167	15634894	-720				8	1.2004	2.29803	0.000742961	10	296	382	0.88	0	239	315	0.81	0	631	1146	0.88	0	301	1828	0.9	0	394	905	0.8	0	440	721	0.54	0	482	1243	0.85	0	394	905
F35H10.3	F35H10.3	n/a		WP:CE04503	n/a	n/a	n/a	IV	8324841	8326958	-912				6	1.19938	2.2964	0.000892481	8	458	693	0.88	0	225	463	0.86	0	80	92	0.25	-50	107	197	0.41	-50	181	250	0.51	0	257	476	0.45	0	315	1001	0.82	0	181	250
F47H4.4	F47H4.4	n/a		WP:CE19876	contains similarity to Pfam domain: PF01827 (Domain of unknown function), Score=159.4, E-value=1.9e-44, N=1	n/a	F-box domain,FTH domain,Cyclin-like F-box,Protein of unknown function DUF38	V	17334224	17338130					17	1.19267	2.28575	0.00213984	9	126	199	0.67	0	90	132	0.58	0	166	187	0.13	0	65	166	0.43	-50	142	300	0.55	0	143	638	0.39	0	365	1541	0.85	0	142	300
C45G7.6	C45G7.6	n/a		WP:CE17552	contains similarity to Pfam domain PF00028 (Cadherin)	n/a	Cadherin,Cadherin,Beta tubulin	IV	2463369	2454315					14	1.1924	2.28533	0.000579176	10	465	2285	0.9	0	1240	1095	0.91	0	1006	1525	0.87	0	832	2493	0.91	0	909	1561	0.9	0	754	2666	0.72	0	1177	2940	0.93	0	909	1561
C07D10.1	C07D10.1	n/a		WP:CE27056	contains similarity to Pfam domain PF00646 (F-box domain)	n/a	F-box domain,Cyclin-like F-box	II	7398938	7400465					9	1.19178	2.28434	0.000189338	9	461	1473	0.93	0	440	957	0.92	0	404	529	0.7	0	162	512	0.74	0	228	416	0.63	0	143	110	0.15	-50	698	1533	0.9	0	228	416
B0213.14	B0213.14	n/a		WP:CE16784	contains similarity to Pfam domain PF00067 (Cytochrome P450)	cytochrome P450	Cytochrome P450,Cytochrome P450	V	3967684	3964680	-251		defen--p450	C.e. clan	4	1.18988	2.28133	0.000401437	8	298	916	0.89	0	719	2104	0.94	0	351	654	0.74	0	333	592	0.81	0	847	1812	0.9	0	857	1659	0.78	0	-13	-35	0.19	-50	847	1812
K02F3.3	K02F3.3	n/a		WP:CE01349	contains similarity to Ostertagia ostertagi Putative ES protein F7 (Fragment).; TR:Q8WQ12	n/a	n/a	III	842942	843751					8	1.1859	2.27505	0.000417499	10	1562	4829	0.94	0	2440	3897	0.95	0	872	1063	0.84	0	1177	1645	0.92	0	1247	2941	0.95	0	1627	3034	0.91	0	3341	9571	0.98	0	1247	2941
F37B1.5	F37B1.5	n/a		WP:CE09992	contains similarity to Pfam domain: PF00043 (Glutathione S-transferases.), Score=113.4, E-value=6.1e-34, N=1	glutathione S-transferase	Glutathione S-transferase, N-terminal domain,Glutathione S-transferases.,Glutathione S-transferase, N-terminal,Glutathione S-transferase, C-terminal	II	13624322	13622922			defen--GST	GST domain--Nem	1	1.18557	2.27453	0.00527952	7	86	107	0	0	113	245	0.7	0	129	165	0.32	-50	170	1138	0.37	-100	236	408	0.61	0	142	69	0.03	-50	280	506	0.74	0	236	408
T08E11.1	T08E11.1	n/a		WP:CE30167	contains similarity to Pfam domains PF00646 (F-box domain), PF01827 (FTH domain)	n/a	FTH domain,F-box domain,Cyclin-like F-box	II	1836514	1840212	-202				6	1.185	2.27363	0.00115854	9	125	317	0.65	0	116	418	0.71	0	171	237	0.22	0	79	181	0.65	-100	245	337	0.59	0	309	628	0.48	0	424	762	0.8	0	245	337
F54C9.7	F54C9.7	n/a		WP:CE02257	n/a	n/a	n/a	II	8573271	8574912					13	1.1832	2.2708	0.000802396	10
F47B8.1	F47B8.1	n/a		WP:CE10632	n/a	n/a	n/a	V	14316928	14316354					8	1.1831	2.27064	0.00039755	10	217	433	0.86	0	266	955	0.92	0	253	720	0.75	0	143	230	0.49	0	654	859	0.85	0	525	593	0.43	0	303	693	0.77	0	654	859
C55A6.3	C55A6.3	n/a		WP:CE09000	contains similarity to Pfam domain: PF00106 (short chain dehydrogenase), Score=74.0, E-value=9.8e-19, N=1	dehydrogenase	Alcohol/other dehydrogenases, short chain type,Short-chain dehydrogenase/reductase SDR	V	11516017	11515153					4	1.1828	2.27017	0.000134135	10	300	1590	0.89	0	526	1145	0.94	0	348	480	0.63	0	181	377	0.61	0	551	1088	0.83	0	552	2162	0.8	0	879	1752	0.94	0	551	1088
Y38E10A.M	Y38E10A.13	n/a		WP:CE21593	n/a	n/a	n/a	II	12620777	12620438					42	1.18122	2.26769	0.000399516	9	163	397	0.78	0	145	367	0.76	0	173	272	0.29	0	93	284	0.48	0	256	553	0.72	0	173	269	0.23	-50	480	1062	0.84	0	256	553
W01A8.1	W01A8.1	n/a		WP:CE18303	n/a	n/a	n/a	I	7065233	7067358	-477				5	1.1809	2.26718	0.0021001	10	3774	7735	0.94	0	6729	8776	0.95	0	6715	8029	0.97	0	1955	12930	0.94	0	4800	17946	0.94	0	6403	14931	0.9	0	8019	21300	0.95	0	4800	17946
C56A3.2	C56A3.2	n/a		WP:CE09030	contains similarity to Pfam domain: PF01060 (Transthyretin-like family), Score=257.8, E-value=4.6e-74, N=1	Transthyretin-like family	Transthyretin-like family,Transthyretin-like	V	13533344	13532177					8	1.1763	2.25996	0.00141254	10	569	815	0.92	0	321	1242	0.92	0	985	1968	0.93	0	669	4527	0.97	0	1754	2064	0.9	0	1135	1186	0.79	0	510	962	0.88	0	1754	2064
C15H9.1	C15H9.1	nnt-1	n/a	WP:CE08176	C. elegans NNT-1 protein; contains similarity to Pfam domains PF01262 (Alanine dehydrogenase/pyridine nucleotide transhydrogenase), PF02233 (NAD(P) transhydrogenase beta subunit)	NAD(P) transhydrogenase, mitochondrial	Alanine dehydrogenase/pyridine nucleotide transhydrogenase,NAD(P) transhydrogenase beta subunit,Phosphopantetheine attachment site<br>,NAD(P) transhydrogenase beta subunit,NAD(P) transhydrogenase, alpha subunit,Alanine dehydrogenase and pyridine nucleotide transhydrogenase	X	6122273	6127499	-80	-829			17	1.1762	2.25981	0.00114636	10	886	3137	0.94	0	1263	4869	0.97	0	634	1833	0.89	0	258	686	0.84	0	1374	1401	0.82	0	1705	2610	0.69	0	3521	6459	0.97	0	1374	1401
Y116A8A.5	nolongerpredictedORF							n/a	n/a	n/a					1	1.17611	2.25967	0.00044193	9	166	321	0.73	0	214	431	0.85	0	124	227	0.48	-50	196	624	0.7	0	491	651	0.81	0	372	441	0.39	0	441	860	0.87	0	491	651
Y39A1A.18	Y39A1A.18	n/a		WP:CE19138	n/a	n/a	n/a	III	10692720	10692049					4	1.1745	2.25715	0.00753527	6	61	100	0.21	0	129	270	0.84	0	93	154	0.26	-50	57	74	0.07	-50	188	291	0.58	0	111	172	0.2	-50	74	279	0.36	0	188	291
C17H1.1	C17H1.1	n/a		WP:CE15623	n/a	n/a	n/a	I	13128112	13127093					13	1.17312	2.255	0.00142403	10	165	500	0.81	0	212	734	0.79	0	215	125	0.24	-50	104	180	0.41	-50	888	1678	0.78	0	454	1279	0.7	0	398	882	0.83	0	888	1678
C37H5.2	C37H5.2	n/a		WP:CE30737	contains similarity to Pfam domain PF00561 (alpha/beta hydrolase fold)	n/a	alpha/beta hydrolase fold,Esterase/lipase/thioesterase, active site,Prolyl aminopeptidase S33,Alpha/beta hydrolase,Alpha/beta hydrolase fold	V	4847554	4849450					15	1.1729	2.25464	0.000243332	10	206	643	0.87	0	505	1288	0.94	0	284	473	0.68	0	237	370	0.6	0	618	682	0.81	0	571	903	0.58	0	1113	2951	0.93	0	618	682
R09E10.1	R09E10.1	n/a		WP:CE23908	n/a	n/a	n/a	IV	10321102	10319387					4	1.17071	2.25123	0.00598783	7	64	119	0.33	0	78	169	0.57	0	71	-4	0.13	-50	35	91	0.3	-50	305	662	0.8	0	187	383	0.35	-50	172	860	0.72	0	305	662
Y11D7A.6	Y11D7A.6	n/a		WP:CE20189	n/a	reverse transcriptase	n/a	IV	9246284	9246739					0	1.16943	2.24923	0.00275052	7	141	158	0.51	0	141	204	0.74	0	30	104	0.32	-50	92	343	0.49	0	93	49	0.09	-50	79	131	0.1	-50	151	334	0.6	0	93	49
B0496.7	B0496.7	n/a		WP:CE06719	contains similarity to Pfam domain PF00412 (LIM domain containing proteins)	n/a	LIM domain containing proteins,Zn-binding protein, LIM	IV	7445297	7444752					8	1.1661	2.24404	0.00289844	10	314	824	0.89	0	396	1313	0.92	0	243	495	0.7	0	348	581	0.63	0	746	453	0.71	0	771	934	0.62	0	1471	3224	0.95	0	746	453
C55A1.6	C55A1.6	n/a		WP:CE08992	n/a	n/a	n/a	V	15650708	15651395					3	1.16514	2.24255	0.00394363	7	87	179	0.54	0	88	178	0.65	0	134	237	0.27	-50	68	97	0.17	-50	359	397	0.74	0	172	434	0.24	0	378	722	0.86	-100	359	397
ZC239.12	ZC239.12	n/a		WP:CE15132	contains similarity to Pfam domain PF02214 (K+ channel tetramerisation domain)	n/a	K+ channel tetramerisation,BTB/POZ domain,K+ channel tetramerisation domain	II	3208744	3207861	-668				0	1.1605	2.23535	0.000712833	8	228	488	0.81	0	207	613	0.81	0	199	392	0.43	0	110	353	0.35	0	97	175	0.39	-50	112	321	0.3	-50	145	388	0.6	0	97	175
D2062.5	D2062.5	n/a		WP:CE09092	n/a	n/a	n/a	II	2622662	2623425					4	1.16	2.23457	0.00421373	6	82	106	0.44	0	87	234	0.64	0	89	134	0.24	-50	72	105	0.25	-50	153	264	0.38	0	101	83	0.42	-50	104	96	0.31	-50	153	264
F22E5.7	F22E5.7	n/a		WP:CE27993	n/a	n/a	n/a	II	2641500	2642883					4	1.15175	2.22183	0.00144486	8	385	536	0.84	0	258	437	0.82	0	223	315	0.58	0	113	346	0.53	0	159	316	0.54	-50	122	228	0.26	-50	383	909	0.82	0	159	316
T02G5.2	T02G5.2	n/a		WP:CE04854	n/a	n/a	n/a	II	7095420	7095838					12	1.1515	2.22145	0.00806944	8	283	312	0.77	0	228	320	0.83	0	91	216	0.14	0	97	268	0.31	0	100	51	0.24	-50	106	114	0.13	-50	272	537	0.64	0	100	51
C32B5.9	C32B5.9	n/a		WP:CE08517	n/a	n/a	n/a	II	954053	956342					8	1.1502	2.21945	5.20188e-05	10	357	890	0.9	0	402	1201	0.37	0	372	381	0.58	0	222	612	0.75	0	472	1158	0.85	0	571	1214	0.66	0	551	1321	0.87	0	472	1158
C27D8.1	C27D8.1	n/a		WP:CE18539	contains similarity to Pfam domain: PF00069 (Eukaryotic protein kinase domain), Score=83.2, E-value=1.7e-22, N=1	serine/threonine kinase	Eukaryotic protein kinase domain,Eukaryotic protein kinase	IV	12717865	12719328			signaling		4	1.14778	2.21572	0.0019109	9	82	189	0.53	0	138	229	0.75	0	110	186	0.4	-50	125	253	0.43	0	316	532	0.74	0	282	786	0.66	0	477	1216	0.88	0	316	532
C05D10.3	C05D10.3	n/a		WP:CE29170	contains similarity to Pfam domain PF00005 (ABC transporters)	n/a	ABC transporters,ABC transporter,AAA ATPase	III	6087396	6084679					9	1.1467	2.21407	0.00107502	10	620	1027	0.89	0	805	4684	0.94	0	1127	2241	0.9	0	366	497	0.66	0	637	1034	0.89	0	412	772	0.6	0	1735	2901	0.96	0	637	1034
C23H4.2	C23H4.2	n/a		WP:CE26673	contains similarity to Pfam domain: PF00135 (Carboxylesterases), Score=154.1, E-value=1.2e-44, N=1	carboxyesterase	Carboxylesterases,Esterase/lipase/thioesterase, active site,Lipase,Carboxylesterase, type B	X	12219630	12222611	-1893				0	1.1456	2.21238	0.000240643	10	268	460	0.85	0	233	880	0.88	0	272	481	0.65	0	150	249	0.4	0	422	522	0.72	0	371	486	0.46	0	544	1605	0.89	0	422	522
F14F7.2	F14F7.2	n/a		WP:CE15822	contains similarity to Pfam domain: PF00067 (Cytochrome P450), Score=308.9, E-value=2e-89, N=2	cytochrome P450	Cytochrome P450,Cytochrome P450	III	13020476	13023416	-64		defen--p450	clan 3	21	1.14544	2.21214	0.00301723	9	347	715	0.86	0	293	404	0.86	0	444	422	0.59	0	125	654	0.58	-100	325	428	0.62	0	173	355	0.08	0	261	1120	0.82	0	325	428
ZK354.7	ZK354.7	n/a		WP:CE15322	contains similarity to Pfam domain PF00635 (MSP (Major sperm protein) domain)	n/a	Major sperm protein (MSP) domain,MSP (Major sperm protein) domain	IV	5303073	5302136					4	1.14433	2.21044	0.00213948	9	310	568	0.83	0	215	432	0.85	0	179	286	0.52	0	257	523	0.73	0	190	342	0.58	0	147	386	0.24	-50	1177	2601	0.94	0	190	342
T12B5.10	T12B5.10	n/a		WP:CE20067	contains similarity to Pfam domains PF00646 (F-box domain), PF01827 (FTH domain)	n/a	,,F-box domain,FTH domain	III	946265	944860					8	1.1388	2.20198	0.0045494	10	1469	3735	0.95	0	771	3201	0.95	0	1085	1375	0.89	0	1608	2150	0.92	0	1907	1012	0.83	0	2549	4976	0.81	0	3209	10483	0.93	0	1907	1012
R03D7.5	R03D7.5	n/a		WP:CE01612	contains similarity to Pfam domain: PF00069 (Eukaryotic protein kinase domain), Score=139.8, E-value=1.6e-38, N=2	serine/threonine kinase	Eukaryotic protein kinase domain,Serine/Threonine protein kinase,Eukaryotic protein kinase	II	10947542	10949088			signaling		4	1.13833	2.20127	0.00176894	8	32	29	0.09	-100	10	82	0.22	0	95	135	0.14	-50	18	9	0.04	-50	80	87	0.14	-50	103	390	0.25	-50	55	87	0.53	-50	80	87
Y43F8A.3	Y43F8A.3	n/a		WP:CE21882	n/a	n/a	Esterase/lipase/thioesterase, active site	V	19380024	19383614					6	1.13556	2.19703	0.00133509	9	158	286	0.76	0	208	478	0.83	0	249	372	0.58	0	138	182	0.72	-50	378	409	0.67	0	371	555	0.49	0	639	1441	0.89	0	378	409
T27C5.7	T27C5.7	n/a		WP:CE16501	n/a	n/a	C-type lectin	V	17416130	17419327					3	1.13467	2.19568	0.00309625	9	515	1841	0.91	0	137	326	0.77	0	175	141	0.24	-50	131	155	0.36	0	429	403	0.59	0	631	3521	0.63	0	501	1220	0.91	0	429	403
Y51B9A.9	Y51B9A.9	n/a		WP:CE19219	contains similarity to Pfam domain: PF00069 (Eukaryotic protein kinase domain), Score=130.7, E-value=8.4e-36, N=1	serine/threonine kinase	Serine/Threonine protein kinase,Eukaryotic protein kinase,Eukaryotic protein kinase domain	II	9397440	9395471			signaling		8	1.13344	2.19382	0.00439151	9	135	385	0.74	0	114	536	0.81	0	171	210	0.27	-50	211	245	0.47	0	385	267	0.56	0	479	921	0.56	0	529	951	0.84	0	385	267
H33H01.A	H42K12.1a	pdk-1	n/a	WP:CE28739	C. elegans PDK-1 protein; contains similarity to Pfam domain PF00069 (Eukaryotic protein kinase domain)	protein kinase	Eukaryotic protein kinase domain,Serine/Threonine protein kinase,Eukaryotic protein kinase,Pleckstrin-like	X	1321348	1327980			signaling	dauer--insulin pathway		1.1324	2.19223	1.46348e-05	10	111	260	0.64	0	279	653	0.84	0	243	620	0.7	0	306	509	0.78	0	865	1589	0.86	0	870	1703	0.71	0	874	1868	0.91	0	865	1589
F59B2.6	F59B2.6	n/a		WP:CE00233	n/a	n/a	n/a	III	9002692	9004673					7	1.1305	2.18935	0.00231001	19	274	720	0.84	0	517	3347	0.94	0	523	2847	0.87	0	182	51	0.15	-50	496	347	0.65	0	419	472	0.43	0	1100	1083	0.82	0	496	347
C31H5.4	C31H5.4	n/a		WP:CE17484	n/a	n/a	n/a	I	9050325	9050654	-209				15	1.1293	2.18753	0.0022228	10	536	790	0.92	0	287	1367	0.91	0	355	682	0.78	0	230	514	0.74	0	1295	1025	0.88	0	1381	1476	0.75	0	2312	4909	0.94	0	1295	1025
F37H8.3	F37H8.3	n/a		WP:CE15995	contains similarity to Pfam domain: PF00702 (haloacid dehalogenase-like hydrolase), Score=113.6, E-value=1.2e-30, N=1	haloacid dehalogenase-like hydrolase	haloacid dehalogenase-like hydrolase,haloacid dehalogenase-like hydrolase,HAD-superfamily hydrolase, subfamily IA, variant 3	II	11181557	11183040			defen--epoxide hydrolase		21	1.1293	2.18753	0.00564906	10	367	878	0.84	0	346	1866	0.9	0	261	341	0.47	0	205	404	0.6	0	437	357	0.51	0	426	314	0.25	0	732	1851	0.9	0	437	357
Y2H9A.4	Y2H9A.4	n/a		WP:CE21292	n/a	n/a	n/a	V	13447133	13451413					17	1.1285	2.18631	0.000529355	10	557	839	0.89	0	374	583	0.91	0	883	954	0.79	0	587	2995	0.92	0	264	829	0.76	0	414	893	0.57	0	1538	2738	0.91	0	264	829
ZC155.1	ZC155.1	nex-1	n/a	WP:CE01431	C. elegans NEX-1 protein; contains similarity to Pfam domain PF00191 (Annexins)	n/a	Annexin,Annexins	III	5225578	5226757	-150	-163			8	1.125	2.18102	1.52791e-08	20	1306	6946	0.94	0	1578	4247	0.93	0	2725	4914	0.96	0	3571	7430	0.88	0	5754	10579	0.77	0	11506	17172	0.95	0	5208	14516	0.92	0	5754	10579
Y62H9A.13	Y62H9A.13	n/a		WP:CE19249	n/a	n/a	n/a	X	11916925	11920078					0	1.12414	2.17972	0.00383187	7	31	94	0.17	0	77	101	0.61	0	142	170	0.26	-50	39	45	0.18	-50	124	195	0.42	-50	164	752	0.28	0	183	516	0.62	0	124	195
T11A5.3	T11A5.3	n/a		WP:CE06409	n/a	n/a	n/a	V	9874027	9872475	-1806		GPCR--OLF	srb	3	1.1232	2.1783	0.00563542	9	30	38	0.23	-100	37	69	0.19	0	58	87	0.09	-50	23	69	0.21	-50	130	346	0.4	0	7350	90738	0.77	-100	65	141	0.42	-50	130	346
F11A1.3	F11A1.3a	daf-12	mig-7	WP:CE27584	contains similarity to Pfam domain: PF00104 (Ligand-binding domain of nuclear hormone receptor), Score=57.6, E-value=8.7e-14, N=1; PF00105 (Zinc finger, C4 type (two domains)), Score=122.1, E-value=6.7e-36, N=1	n/a	Zinc finger, C4 type (two domains),Ligand-binding domain of nuclear hormone receptors,Zn-finger, C4-type steroid receptor,Ligand-binding domain of nuclear hormone receptor	X	10644331	10666793			transcription--NHR	dauer--daf-12	1	1.1218	2.17618	0.000764741	10	173	608	0.84	0	866	816	0.94	0	384	787	0.74	0	421	2524	0.46	0	1302	2897	0.83	0	973	1459	0.75	0	1126	2778	0.93	0	1302	2897
C29E6.5	C29E6.5	nhr-43	n/a	WP:CE05336	Similarity to the C4-type zinc finger domain	Zinc finger, C4 type (two domains)	Zinc finger, C4 type (two domains),Zn-finger, C4-type steroid receptor,Ligand-binding domain of nuclear hormone receptor	IV	11899659	11902887			transcription--NHR		4	1.1179	2.17031	6.56125e-06	16	285	947	0.87	0	1090	2433	0.95	0	706	1134	0.85	0	444	835	0.83	0	1331	1642	0.91	0	1204	2155	0.77	0	1527	3961	0.95	0	1331	1642
F54B11.10	F54B11.10	n/a		WP:CE05934	n/a	n/a	n/a	X	13582120	13582518					14	1.1178	2.17016	0.000769617	10	875	4481	0.94	0	679	1208	0.94	0	532	634	0.81	0	359	596	0.8	0	1526	1484	0.91	0	1234	2972	0.81	0	1338	4443	0.92	0	1526	1484
K05F1.6	K05F1.6	n/a		WP:CE31815	contains similarity to Interpro domains IPR007114 (), IPR005828 (General substrate transporter), IPR005829 (Sugar transporter superfamily)	n/a	Sugar transporter superfamily,General substrate transporter,Major facilitator superfamily (MFS)	II	5783682	5787616					6	1.117	2.16895	5.14768e-05	10	328	903	0.82	0	449	928	0.92	0	558	885	0.79	0	184	512	0.44	0	458	789	0.8	0	468	672	0.58	0	520	1080	0.88	0	458	789
T19C3.3	T19C3.3	n/a		WP:CE30183	contains similarity to Mus musculus Homeobox protein Hox-A3 (Hox-1.5) (MO-10).; SW:HXA3_MOUSE	n/a	n/a	III	614523	611003			transcription--HOX		16	1.1168	2.16865	0.00161117	10	1057	3004	0.93	0	1040	2240	0.96	0	2076	3378	0.95	0	1955	4127	0.93	0	1643	1583	0.91	0	1014	859	0.61	0	2589	7002	0.95	0	1643	1583
F56D1.6	F56D1.6	n/a		WP:CE01974	contains similarity to Pfam domain PF00036 (EF hand)	calcium binding protein (weak)	EF hand,Calcium-binding EF-hand	II	5447650	5448407					15	1.1168	2.16865	0.00573692	10	508	526	0.89	0	576	1631	0.93	0	556	1548	0.85	0	234	653	0.81	0	422	328	0.58	0	458	417	0.34	0	1434	3334	0.96	0	422	328
Y116F11A.O	Y43F8A.3	n/a		WP:CE21882	n/a	n/a	Esterase/lipase/thioesterase, active site	V	19380024	19383614					6	1.11625	2.16783	0.00442724	8	99	199	0.52	0	104	221	0.74	0	116	180	0.34	-50	186	205	0.45	0	271	279	0.52	0	210	355	0.23	-50	170	351	0.58	0	271	279
T28A11.13	T28A11.13	n/a		WP:CE14303	contains similarity to Pfam domain PF00085 (Thioredoxins)	n/a	,,Thioredoxins	V	3250032	3249570	152				2	1.1133	2.1634	0.000360824	10	296	590	0.84	0	308	660	0.85	0	303	523	0.76	0	205	399	0.66	0	241	425	0.7	0	327	569	0.49	0	928	2309	0.91	0	241	425
K11G9.1	K11G9.1	n/a		WP:CE07374	contains similarity to Pfam domain PF00135 (Carboxylesterases)	esterase	Carboxylesterases,Esterase/lipase/thioesterase, active site,Carboxylesterase, type B	V	6679401	6681654					9	1.11312	2.16314	0.00036118	8	43	127	0.33	0	146	270	0.77	0	113	219	0.33	-50	76	82	0.22	-50	389	526	0.77	0	342	676	0.59	0	174	501	0.63	0	389	526
F28D1.5	F28D1.5	n/a		WP:CE05745	Similarity to Arabidopsis pathogenesis-related protein 5 (SW:PR5_ARATH)	Arabidopsis pathogenesis-related protein 5 like	Thaumatin family,Thaumatin, pathogenesis-related	IV	12383147	12383982					8	1.11278	2.16262	0.00693787	9	320	565	0.88	0	173	749	0.87	0	3437	6476	0.89	-100	348	564	0.76	0	926	918	0.85	0	833	969	0.59	0	2395	6351	0.96	0	926	918
C55A6.6	C55A6.6	n/a		WP:CE09003	contains similarity to Pfam domain: PF00106 (short chain dehydrogenase), Score=105.2, E-value=4.2e-28, N=1	alcohol dehydrogenase	Alcohol/other dehydrogenases, short chain type,Short-chain dehydrogenase/reductase SDR	V	11517335	11516348					2	1.111	2.15995	0.00825838	10	371	1896	0.88	0	379	655	0.91	0	280	203	0.37	0	317	634	0.81	0	895	1901	0.92	0	1191	8641	0.76	0	690	2001	0.92	0	895	1901
C39E9.10	C39E9.10	n/a		WP:CE05393	Similarity to B.subtilis tetracycline resistance protein (SW:TCR2_BACSU)	tetracycline resistance protein like	Sugar (and other) transporters,Tumor Necrosis Factor,General substrate transporter,Major facilitator superfamily (MFS)	IV	13086973	13089583					14	1.11067	2.15945	2.92218e-05	11	142	332	0.75	0	236	341	0.87	0	317	481	0.42	0	137	301	0.43	0	420	975	0.79	0	316	893	0.51	0	556	1513	0.52	0	420	975
ZC204.11	ZC204.11	n/a		WP:CE15104	contains similarity to Pfam domain PF00651 (BTB/POZ domain)	n/a	Serine proteases, subtilase family,BTB/POZ domain,BTB/POZ domain	II	1654734	1653840					12	1.10813	2.15565	0.00314446	8	70	71	0.28	0	96	181	0.62	0	111	280	0.24	0	74	107	0.16	-50	409	691	0.72	0	233	269	0.27	-50	341	482	0.76	0	409	691
T28D9.3	T28D9.3	n/a		WP:CE02068	contains similarity to Pfam domain PF01569 (PAP2 superfamily)	n/a	,PAP2 superfamily	II	6487387	6488693			signaling		24	1.1074	2.15457	0.00639605	10	2744	4578	0.96	0	3590	4031	0.96	0	3276	4516	0.93	0	1002	3896	0.95	0	3093	2918	0.93	0	2724	2534	0.61	0	5957	16780	0.97	0	3093	2918
R06B9.1	R06B9.1	n/a		WP:CE16299	Similarity to Human dihydroxyvitamin D3-induced protein	dihydroxyvitamin D3-induced protein	n/a	II	13763317	13765442					9	1.1043	2.14995	0.000872063	10	304	472	0.85	0	329	530	0.86	0	434	366	0.52	0	178	482	0.71	0	482	659	0.74	0	324	652	0.47	0	1147	4404	0.95	0	482	659
C27H5.7	C27H5.7a	n/a		WP:CE06894	contains similarity to Interpro domain IPR001440 (TPR repeat)	n/a	TPR repeat	II	7171197	7168754					0	1.104	2.1495	0.0083451	6	94	157	0.47	0	157	251	0.79	0	119	153	0.3	-50	74	205	0.42	-50	263	451	0.5	0	190	359	0.31	-50	139	238	0.47	-50	263	451
T23B3.2	T23B3.2	n/a		WP:CE14010	contains similarity to Pfam domain PF01679 (Uncharacterized protein family UPF0057)	n/a	Protein of unknown function UPF0057,Uncharacterized protein family UPF0057	I	6724059	6724857					15	1.10325	2.14838	0.00135492	8	342	647	0.93	0	213	573	0.93	0	365	1049	0.83	0	75	114	0.35	-50	654	879	0.76	0	293	262	0.32	-50	634	1057	0.89	0	654	879
F57B10.9	F57B10.9	n/a		WP:CE30546	contains similarity to Interpro domain IPR000169 (Eukaryotic thiol (cysteine) protease)	n/a	Eukaryotic thiol (cysteine) protease	I	6560675	6558749						1.10267	2.14751	0.00030472	9	166	417	0.77	0	399	1180	0.92	0	254	462	0.58	0	168	173	0.38	-50	741	901	0.86	0	509	703	0.53	0	827	1572	0.9	0	741	901
F28D1.4	F28D1.4	n/a		WP:CE05744	Similarity to Arabidopsis pathogenesis-related protein 5 (SW:PR5_ARATH)	Arabidopsis pathogenesis-related protein 5 like	Thaumatin family,Thaumatin, pathogenesis-related	IV	12381567	12382314					8	1.1025	2.14726	0.00180617	10	215	519	0.81	0	106	438	0.81	0	260	668	0.71	0	152	238	0.31	0	840	836	0.83	0	757	924	0.6	0	658	1689	0.92	0	840	836
F35G2.4	F35G2.4	phy-2	n/a	WP:CE05811	Similarity to Human Prolyl 4-hydroxylase alpha subunit (SW:P4HA_HUMAN)	prolyl 4-hydroxylase alpha subunit	2OG-Fe(II) oxygenase superfamily,Prolyl 4-hydroxylase, alpha subunit,2OG-Fe(II) oxygenase superfamily	IV	12216401	12211094	-1003				14	1.1007	2.14459	0.00260678	10	2022	11857	0.94	0	3640	9562	0.96	0	2811	3897	0.95	0	1091	1591	0.88	0	2694	2122	0.89	0	1868	2331	0.86	0	1510	3637	0.95	0	2694	2122
K09A11.4	K09A11.4	n/a		WP:CE03475	contains similarity to Pfam domain: PF00067 (Cytochrome P450), Score=401.2, E-value=3.3e-117, N=1	cytochrome p450	Cytochrome P450,Cytochrome P450	X	13274117	13271796	-1864		defen--p450	C.e. clan	0	1.1004	2.14414	0.00100925	10	119	228	0.68	0	154	257	0.71	0	203	225	0.38	0	177	193	0.47	0	555	1137	0.72	0	422	1079	0.72	0	314	867	0.76	0	555	1137
F55H2.6	F55H2.6	clu-1	n/a	WP:CE00213	n/a	n/a	n/a	III	9521356	9516536			ribosomal		5	-1.101	-2.14503	0.00543743	10	1199	461	0.89	0	4686	905	0.91	0	1400	1119	0.86	0	2494	1585	0.85	0	2669	3845	0.92	0	1554	1555	0.73	0	3654	1396	0.92	0	2669	3845
Y45F10D.7	Y45F10D.7	n/a		WP:CE25731	n/a	n/a	,C-5 cytosine-specific DNA methylase,WD domain, G-beta repeats	IV	13788908	13796182					5	-1.1013	-2.14548	0.000182121	10	398	209	0.71	0	985	352	0.9	0	702	427	0.56	0	472	169	0.41	0	1111	974	0.81	0	842	610	0.5	0	1073	546	0.84	0	1111	974
Y53G8B_1025.C	H06I04.3a	n/a		WP:CE23795	contains similarity to Pfam domain PF01728 (FtsJ-like methyltransferase)	n/a	FtsJ-like methyltransferase,Cell division protein FtsJ	III	3070520	3085246						-1.1015	-2.14578	2.09537e-05	10	468	208	0.73	0	849	273	0.86	0	525	337	0.57	0	917	357	0.69	0	1066	607	0.78	0	760	431	0.43	0	1149	598	0.85	0	1066	607
K04F1.9	K04F1.9	n/a		WP:CE19960	n/a	n/a	n/a	V	1665082	1665677					19	-1.102	-2.14652	0.000979381	9	177	97	0.5	0	408	200	0.82	0	361	284	0.52	0	128	101	0.32	-50	1202	821	0.82	0	1061	445	0.39	0	914	591	0.78	0	1202	821
F56F10.1	F56F10.1	n/a		WP:CE11274	contains similarity to Interpro domain IPR000379 (Esterase/lipase/thioesterase, active site)	peptidase	Esterase/lipase/thioesterase, active site	X	872551	875941	-825				27	-1.1038	-2.1492	0.000110132	10	1569	737	0.94	0	3159	1392	0.96	0	5598	3729	0.95	0	2080	841	0.86	0	3246	1617	0.92	0	3710	1948	0.71	0	7634	4049	0.96	0	3246	1617
R11G11.2	R11G11.2a	nhr-58	n/a	WP:CE12742	C. elegans NHR-58 protein; contains similarity to Pfam domain PF00105 (Zinc finger, C4 type (two domains))	zinc finger protein	Ligand-binding domain of nuclear hormone receptor,Zn-finger, C4-type steroid receptor,Zinc finger, C4 type (two domains)	V	532184	533901			transcription--NHR		21	-1.1055	-2.15173	0.00105743	10	1895	490	0.82	0	1205	777	0.91	0	2684	1220	0.87	0	482	585	0.67	0	1473	874	0.81	0	1348	652	0.44	0	1569	418	0.51	0	1473	874
Y110A2A_54.D	Y110A2AL.8a	ptc-3	n/a	WP:CE25194	C. elegans PTC-3 protein; contains similarity to Pfam domain PF02460 (Patched family)	n/a	Patched family,Sterol-sensing 5TM box,Patched family	II	2852125	2845391			signaling	patched--patched	1	-1.1062	-2.15278	0.00326831	10	2873	1388	0.95	0	4375	2847	0.96	0	2761	3809	0.95	0	722	230	0.55	0	1788	387	0.68	0	1692	479	0.4	0	5198	1182	0.91	0	1788	387
R07B7.6	R07B7.6	n/a		WP:CE06268	Similarity with acetylglucosaminyltransferase catalytic domain	acetylglucosaminyltransferase-like domain	Core-2/I-Branching enzyme,Glycosyl transferase, family 14,Beta and gamma crystallin	V	12077645	12075583					8	-1.10678	-2.15364	0.000441156	9	1783	455	0.89	0	605	576	0.94	0	784	505	0.72	0	507	212	0.58	0	1161	780	0.81	0	2623	23334	0.88	-100	1644	627	0.86	0	1161	780
F15D3.7	F15D3.7	n/a		WP:CE15854	n/a	n/a	n/a	I	11586690	11587645					6	-1.1073	-2.15442	0.00480253	10	2469	1316	0.94	0	1663	998	0.95	0	2146	1075	0.89	0	922	1880	0.85	0	5369	1955	0.88	0	8586	5783	0.86	0	7822	3216	0.95	0	5369	1955
F57B9.6	F57B9.6	inf-1	Ce1F,CeIF	WP:CE01341	C. elegans INF-1 protein; contains similarity to Pfam domains PF00270 (DEAD and DEAH box helicases), PF00271 (Helicases conserved C-terminal domain)	n/a	DEAD and DEAH box helicases,Helicases conserved C-terminal domain,Helicase, C-terminal,ATP-dependent helicase, DEAD-box,DEAD/DEAH box helicase	III	6929998	6940169			ribosomal		20	-1.108	-2.15547	0.000126698	10	5533	3636	0.94	0	8399	2722	0.96	0	7009	5427	0.97	0	7477	2861	0.93	0	14774	6061	0.89	0	16326	8183	0.84	0	18226	9818	0.96	0	14774	6061
C25A1.7	C25A1.7a	irs-2	n/a	WP:CE08372	Similarity to Yeast isoleucyl-tRNA synthetase (SW:P48526)	isoleucyl-tRNA synthetase (mitochondrial)	tRNA synthetases class I,Isoleucyl-tRNA synthetase, class Ia,Aminoacyl-tRNA synthetase, class Ia	I	10187895	10192273			ribosomal		2	-1.1087	-2.15651	8.0265e-05	10	1672	1197	0.91	0	1365	583	0.92	0	1408	856	0.79	0	749	311	0.56	0	1376	1149	0.88	0	1487	883	0.61	0	3180	1020	0.89	0	1376	1149
M05D6.5	M05D6.5	n/a		WP:CE03503	n/a	n/a	n/a	II	8482134	8480414				ZK652.3 cluster	2	-1.1095	-2.15771	4.83918e-05	10	364	204	0.79	0	1360	475	0.91	0	1091	914	0.88	0	660	280	0.58	0	2729	1759	0.89	0	1554	648	0.53	0	3200	1279	0.91	0	2729	1759
K02B2.5	K02B2.5	rps-25	n/a	WP:CE04691	C. elegans RPS-25 protein; contains similarity to Pfam domain PF03297 (S25 ribosomal protein)	ribosomal protein	S25 ribosomal protein,S25 ribosomal protein	IV	5947597	5947080			ribosomal		23	-1.1102	-2.15876	2.56572e-05	10	6620	4004	0.94	0	6087	2720	0.94	0	13957	10606	0.98	0	8957	4715	0.92	0	15559	9055	0.94	0	14364	5841	0.81	0	16643	8043	0.95	0	15559	9055
T06E6.10	T06E6.10	n/a		WP:CE13331	contains similarity to Pfam domain: PF01826 (Trypsin Inhibitor like cysteine rich domain), Score=65.7, E-value=3.2e-16, N=1	n/a	Trypsin Inhibitor like cysteine rich domain,Trypsin inhibitor-like, cysteine-rich TIL region,EGF-like domain	V	15420747	15421926					8	-1.1103	-2.15891	0.000806535	10	345	176	0.73	0	333	171	0.8	0	283	262	0.51	0	327	222	0.41	0	728	386	0.67	0	869	586	0.39	0	1360	645	0.8	0	728	386
Y18D10A.23	Y18D10A.23	n/a		WP:CE21420	contains similarity to Pfam domain: PF01490 (Transmembrane amino acid transporter protein), Score=182.1, E-value=3e-51, N=1	n/a	Aromatic amino acid permease,Amino acid/polyamine transporter, family II,Transmembrane amino acid transporter protein	I	12877606	12875120					8	-1.11078	-2.15962	0.000815653	9	267	84	0.51	0	369	335	0.89	0	540	391	0.61	0	172	111	0.22	-50	1140	312	0.56	0	1477	355	0.4	0	789	384	0.56	0	1140	312
F23B2.12	F23B2.12	pcp-2	n/a	WP:CE09592	n/a	lysosomal carboxypeptidase	Esterase/lipase/thioesterase, active site	IV	9165108	9160626	-1190					-1.1113	-2.1604	0.00426997	10	972	443	0.87	0	2050	423	0.93	0	2560	1342	0.86	0	2352	1015	0.87	0	3102	2467	0.87	0	4202	6031	0.81	0	4276	3277	0.93	0	3102	2467
K11H12.1	K11H12.1	n/a		WP:CE12146	contains similarity to Pfam domain PF01722 (BolA-like protein)	DNA-binding protein	BolA-like protein,BolA-like protein	IV	653408	652253			transcription		2	-1.1121	-2.1616	1.56133e-05	10	660	346	0.89	0	1073	500	0.92	0	882	756	0.83	0	58	93	0.23	-50	1974	1013	0.87	0	1447	700	0.51	0	251	313	0.81	-50	1974	1013
Y51H7C_255.E	Y51H7C.7	n/a		WP:CE22363	contains similarity to Mus musculus C1D protein.; TR:Q61368	n/a	n/a	II	1402576	1403203					5	-1.1128	-2.16265	3.04086e-05	10	332	203	0.76	0	437	190	0.74	0	565	346	0.48	0	496	278	0.52	0	696	167	0.42	0	1042	441	0.29	0	1529	479	0.78	0	696	167
F55D12.2	F55D12.2	n/a		WP:CE32439	n/a	n/a	n/a	I	7897413	7902882						-1.1155	-2.1667	0.00509014	10	430	316	0.81	0	429	174	0.8	0	346	201	0.39	0	984	316	0.59	0	973	384	0.55	0	875	414	0.37	0	1523	544	0.83	0	973	384
F13H6.1	F13H6.1	n/a		WP:CE30755	contains similarity to Pfam domain PF00096 (Zinc finger, C2H2 type)	zinc-finger protein	Zinc finger, C2H2 type,Zn-finger, C2H2 type,Cytochrome c heme-binding site	V	6360077	6365597	287		transcription--Zn fing, annot. suggests txn factor		1	-1.117	-2.16895	0.00184508	10	2386	714	0.89	0	2277	829	0.9	0	3042	2475	0.9	0	1307	1499	0.9	0	2307	1884	0.88	0	2020	869	0.64	0	5511	2438	0.92	0	2307	1884
M02D8.1	M02D8.1	n/a		WP:CE04757	contains similarity to Pfam domain PF00047 (IG (immunoglobulin) superfamily)	n/a	IG (immunoglobulin) superfamily,Immunoglobulin/major histocompatibility complex,Immunoglobulin-like,Immunoglobulin subtype	X	8763846	8765987					16	-1.1173	-2.16941	0.000381083	10	4667	6250	0.9	0	5710	1705	0.96	0	7207	4685	0.96	0	534	682	0.8	0	7440	3836	0.95	0	8825	3314	0.82	0	1407	3323	0.92	0	7440	3836
F39E9.1	F39E9.1	n/a		WP:CE10098	contains similarity to Pfam domain PF03409 (Protein of unknown function (DUF274))	n/a	Protein of unknown function (DUF274),Protein of unknown function DUF274	II	3315877	3319523	117				24	-1.1173	-2.16941	0.000383254	10	289	161	0.69	0	579	169	0.79	0	596	481	0.67	0	622	176	0.33	0	1587	937	0.85	0	1335	1197	0.63	0	1634	834	0.86	0	1587	937
T23B12.2	T23B12.2	n/a		WP:CE14028	contains similarity to Pfam domain PF00573 (Ribosomal protein L4/L1 family)	ribosomal protein	Ribosomal protein L4/L1e,Ribosomal protein L4/L1 family	V	8469861	8471539	-138	-1068	ribosomal		2	-1.1179	-2.17031	1.67319e-05	10	413	296	0.84	0	2144	986	0.95	0	1340	753	0.75	0	791	277	0.6	0	2453	1008	0.86	0	2571	952	0.65	0	3883	2121	0.95	0	2453	1008
F32A11.6	F32A11.6	moe-3	n/a	WP:CE18657	contains similarity to Pfam domain: PF00642 (Zinc finger C-x8-C-x5-C-x3-H type (and similar).), Score=65.4, E-value=1.3e-17, N=2	Zinc finger C-x8-C-x5-C-x3-H type (and similar).	Zinc finger C-x8-C-x5-C-x3-H type (and similar),Zn-finger, C-x8-C-x5-C-x3-H type	II	13165544	13160559			signaling		1	-1.1179	-2.17031	0.00434986	10	531	180	0.74	0	465	488	0.91	0	615	649	0.76	0	101	76	0.23	-50	1058	621	0.76	0	581	128	0.08	0	336	366	0.57	0	1058	621
ZK430.7	ZK430.7	n/a		WP:CE05083	contains similarity to Pfam domain PF00400 (WD domain, G-beta repeats)	ribosomal processing protein	,WD domain, G-beta repeats	II	4424892	4422507			ribosomal		30	-1.1182	-2.17076	1.097e-05	10	325	173	0.58	0	457	225	0.85	0	818	395	0.66	0	796	373	0.56	0	1264	720	0.77	0	1702	955	0.59	0	1545	668	0.85	0	1264	720
C18A3.3	C18A3.3	n/a		WP:CE28890	contains similarity to Sinapis alba GLYCINE-RICH RNA-BINDING PROTEIN GRP1A.; SW:GRP1_SINAL	n/a	n/a	II	5716267	5717983			ribosomal		2	-1.119	-2.17196	0.00107113	10	589	449	0.87	0	1166	600	0.94	0	1129	643	0.77	0	1935	531	0.79	0	1815	889	0.83	0	2422	1186	0.72	0	4665	1312	0.92	0	1815	889
F56D1.5	F56D1.7	daz-1	n/a	WP:CE27175	C. elegans DAZ-1 protein; contains similarity to Pfam domain PF00076 (RNA recognition motif. (aka RRM, RBD, or RNP domain))	n/a	RNA recognition motif. (aka RRM, RBD, or RNP domain),RNA-binding region RNP-1 (RNA recognition motif)	II	5456272	5458572					7	-1.119	-2.17196	0.0016423	10	496	284	0.81	0	456	391	0.88	0	363	337	0.5	0	645	154	0.47	0	817	734	0.77	0	604	372	0.28	0	918	267	0.62	0	817	734
C18G1.5	C18G1.5	hil-4	n/a	WP:CE17421	contains similarity to Pfam domain PF00538 (linker histone H1 and H5 family)	histone H1	linker histone H1 and H5 family,Linker histone, N-terminal,Histone H5,Histone H1/H5	V	4754146	4755283					11	-1.1199	-2.17332	0.000520392	10	1411	598	0.89	0	1677	1056	0.94	0	1379	751	0.77	0	3178	1238	0.87	0	3025	1851	0.92	0	1988	403	0.41	0	6154	2957	0.96	0	3025	1851
T09F3.2	T09F3.2	n/a		WP:CE02342	contains similarity to Pfam domain: PF00153 (Mitochondrial carrier proteins), Score=211.4, E-value=2.7e-61, N=1	carrier protein C2	Mitochondrial carrier proteins,Mitochondrial brown fat uncoupling protein,Mitochondrial carrier protein,Mitochondrial substrate carrier	II	10391044	10393522					7	-1.12	-2.17347	8.25857e-09	20	409	239	0.78	0	635	419	0.9	0	802	724	0.76	0	350	149	0.36	0	1358	830	0.77	0	2385	1066	0.64	0	1763	751	0.89	0	1358	830
T15B7.17	T15B7.17	n/a		WP:CE13678	contains similarity to Pfam domain PF03385 (Protein of unknown function, DUF288)	n/a	,Protein of unknown function, DUF288	V	6815079	6817562					21	-1.12143	-2.17562	0.00281563	7	148	54	0.23	-100	184	98	0.59	0	376	139	0.21	0	68	68	0.09	-50	201	199	0.38	0	178	362	0.26	-50	403	112	0.37	0	201	199
C17C3.12	C17C3.12a	n/a		WP:CE03983	contains similarity to Pfam domains PF02770 (Acyl-CoA dehydrogenase, middle domain), PF02771 (Acyl-CoA dehydrogenase, N-terminal domain), PF00441 (Acyl-CoA dehydrogenases)	acyl-CoA dehydrogenase	Acyl-CoA dehydrogenase, N-terminal domain,Acyl-CoA dehydrogenase, middle domain,Acyl-CoA dehydrogenases,Acyl-CoA dehydrogenase, N-terminal,Acyl-CoA dehydrogenase, central domain,Acyl-CoA dehydrogenase, C-terminal,Acyl-CoA dehydrogenase	II	5547459	5544739	-80	-811				-1.122	-2.17648	0.00152001	10	1436	528	0.86	0	786	324	0.88	0	1393	509	0.75	0	293	150	0.27	0	574	428	0.72	0	458	310	0.22	0	1024	409	0.76	0	574	428
C18B2.5	C18B2.5a	n/a		WP:CE04044	contains similarity to Interpro domain IPR001092 (Basic helix-loop-helix dimerization domain bHLH)	n/a	Basic helix-loop-helix dimerization domain bHLH	X	3611082	3606760					27	-1.1231	-2.17815	0.000219251	10	1836	394	0.86	0	1949	519	0.94	0	2833	2141	0.93	0	2933	1258	0.66	0	6032	3099	0.89	0	10701	5748	0.78	0	11340	5756	0.94	0	6032	3099
K08C7.3	K08C7.3	epi-1	egf-3,lgx-3	WP:CE25049	Similarity to Drosophla laminin (PIR Acc. No. S28399)	laminin	Laminin N-terminal (Domain VI),Laminin EGF-like (Domains III and V),EGF-like domain,Laminin B (Domain IV),Laminin G domain,TNFR/CD27/30/40/95 cysteine-rich region,Laminin, N-terminal,Laminin G,Laminin-type EGF-like domain,Laminin B,EGF-like domain,Arthropod defensin	IV	10666805	10679267					5	-1.1233	-2.17845	0.000251841	10	642	342	0.83	0	3008	901	0.93	0	1261	923	0.81	0	1892	972	0.88	0	9156	3903	0.83	0	7936	2707	0.78	0	12950	5574	0.96	0	9156	3903
F57B7.4	F57B7.4	mig-17	n/a	WP:CE31010	contains similarity to Pfam domain: PF01421 (Reprolysin (M12B) family zinc metalloprotease), Score=-65.9, E-value=3.7e-06, N=1	zinc metallopeptidase (M12B family)	Reprolysin (M12B) family zinc metalloprotease,Neutral zinc metallopeptidases, zinc-binding region,Metalloprotease ADAM/reprolysin M12B	V	11449247	11451840					9	-1.1241	-2.17966	0.000492538	10	1130	387	0.89	0	1014	947	0.94	0	504	330	0.55	0	343	124	0.26	0	1313	871	0.86	0	871	531	0.45	0	2089	532	0.81	0	1313	871
F17H10.2	F17H10.2	n/a		WP:CE03227	n/a	n/a	n/a	X	13113855	13116266					15	-1.1245	-2.18026	0.00175099	10	692	122	0.67	0	1039	836	0.94	0	883	1048	0.87	0	313	146	0.35	0	1586	487	0.76	0	1579	410	0.37	0	2533	1004	0.86	0	1586	487
F59F5.2	F59F5.2	n/a		WP:CE26715	n/a	n/a	n/a	X	10533667	10534507					6	-1.12522	-2.18135	0.000288202	9	563	179	0.72	0	764	446	0.89	0	395	292	0.51	0	374	115	0.12	0	642	253	0.55	0	284	190	0.78	-50	1362	451	0.7	0	642	253
B0361.6	B0361.6	n/a		WP:CE00835	contains similarity to Pfam domain PF02598 (Uncharacterized ACR, COG2106)	n/a	Uncharacterized ACR, COG2106,Protein of unknown function DUF171	III	7277192	7275426					5	-1.1269	-2.18389	0.00010875	10	800	489	0.93	0	2154	1077	0.97	0	1781	1324	0.9	0	834	295	0.63	0	1376	997	0.86	0	1419	752	0.58	0	4525	1334	0.92	0	1376	997
C44C10.2	C44C10.2	n/a		WP:CE05409	Similarity to Drosophila cytochrome P450 (PIR Acc. No. S34291)	cytochrome P450 like	Cytochrome P450,Cytochrome P450	X	11710104	11704808			defen--p450	clan 4	21	-1.1272	-2.18434	0.00190411	10	727	142	0.7	0	778	642	0.93	0	733	284	0.51	0	1189	253	0.61	0	2003	1928	0.93	0	1442	779	0.56	0	2508	851	0.85	0	2003	1928
Y48B6A.2	Y48B6A.2	rpl-43	n/a	WP:CE22117	contains similarity to Pfam domain: PF01780 (Ribosomal L37ae protein family), Score=200.8, E-value=7e-57, N=1	n/a	Ribosomal L37ae protein,Ribosomal L37ae protein family	II	14155161	14155568			ribosomal		23	-1.1274	-2.18465	0.00027071	10	1122	667	0.86	0	965	590	0.82	0	6186	5520	0.95	0	4824	3180	0.88	0	4360	1312	0.78	0	6148	1603	0.81	0	4818	2144	0.92	0	4360	1312
C17H12.14	C17H12.14	vha-8	n/a	WP:CE19362	C. elegans VHA-8 protein; contains similarity to Pfam domain PF01991 (ATP synthase (E/31 kDa) subunit)	ATPase	ATP synthase (E/31 kDa) subunit,H+-transporting two-sector ATPase, E subunit	IV	6791062	6792554					8	-1.12744	-2.18471	0.000216931	9	10845	6483	0.95	0	57	4	0.52	-100	17604	12928	0.97	0	10446	4030	0.95	0	12265	9170	0.86	0	13446	6159	0.92	0	33813	15252	0.96	0	12265	9170
F55F8.3	F55F8.3	n/a		WP:CE30542	contains similarity to Pfam domain PF00400 (WD domain, G-beta repeats)	n/a	WD domain, G-beta repeats,G-protein beta WD-40 repeat	I	5653608	5649780					0	-1.1281	-2.18571	5.83221e-05	10	440	425	0.86	0	506	317	0.82	0	687	490	0.64	0	160	347	0.32	0	277	329	0.42	0	301	472	0.35	-50	411	624	0.72	0	277	329
Y39E4A.3	Y39E4A.3	n/a		WP:CE16618	contains similarity to Pfam domain: PF00676 (Dehydrogenase E1 component), Score=391.5, E-value=2.6e-114, N=1	Transketolase	Dehydrogenase, E1 component,Dehydrogenase E1 component	III	12971289	12967412					5	-1.13	-2.18859	0.000932283	8	1246	1060	0.92	0	1129	496	0.87	0	1721	889	0.84	0	641	276	0.52	0	2835	2155	0.93	0	3532	3852	0.8	-100	1157	967	0.88	-100	2835	2155
ZK795.3	ZK795.3	n/a		WP:CE18464	contains similarity to Pfam domain: PF01945 (Domain of unknown function), Score=306.9, E-value=7.7e-89, N=1	n/a	,	IV	12559340	12560665			ribosomal	ZK652.3 cluster	40	-1.1314	-2.19071	1.95873e-05	10	3305	1234	0.95	0	3813	2265	0.96	0	3220	1478	0.9	0	707	427	0.72	0	1541	863	0.81	0	1380	655	0.51	0	6770	2829	0.96	0	1541	863
T21G5.3	T21G5.3	glh-1	rhl-2	WP:CE25121	C. elegans GLH-1 protein; contains similarity to Pfam domains PF00098 (Zinc finger, CCHC class), PF00270 (DEAD and DEAH box helicases), PF00271 (Helicases conserved C-terminal domain)	RNA helicase	Zinc finger, CCHC class,DEAD and DEAH box helicases,Helicases conserved C-terminal domain	I	6862871	6865596	-700		txn--not		11	-1.132	-2.19162	1.68966e-07	20	534	263	0.79	0	654	506	0.87	0	1338	1206	0.81	0	811	788	0.77	0	1041	389	0.61	0	981	328	0.27	0	1339	301	0.69	0	1041	389
C25A11.3	C25A11.4a	ajm-1	jam-1	WP:CE27083	C. elegans AJM-1 protein; contains similarity to Interpro domain IPR000345 (Cytochrome c heme-binding site)	n/a	Cytochrome c heme-binding site	X	9098279	9113486	-291				1	-1.1326	-2.19254	0.000105153	10	342	159	0.72	0	1108	460	0.91	0	448	287	0.52	0	448	226	0.52	0	1391	645	0.78	0	1454	631	0.55	0	3027	1232	0.91	0	1391	645
Y39C12A.A	Y39C12A.1	n/a		WP:CE25264	contains similarity to Pfam domain: PF00023 (Ank repeat), Score=24.4, E-value=0.00086, N=1; PF00536 (SAM domain (Sterile alpha motif)), Score=12.8, E-value=0.0072, N=1	n/a	Ank repeat,SAM domain (Sterile alpha motif),Sterile alpha motif SAM,Ankyrin	IV	12224182	12222900					1	-1.1336	-2.19406	2.99877e-05	10	469	242	0.76	0	481	208	0.79	0	830	452	0.7	0	535	308	0.59	0	499	204	0.42	0	467	300	0.16	0	1133	454	0.74	0	499	204
T28C6.4	T28C6.4	n/a		WP:CE03749	contains similarity to Pfam domain: PF01391 (Collagen triple helix repeat (20 copies)), Score=61.3, E-value=6.6e-15, N=3; PF01484 (Nematode cuticle collagen N-terminal domain), Score=48.0, E-value=6.8e-11, N=1	cuticle collagen	,,Nematode cuticle collagen N-terminal domain,Collagen triple helix repeat (20 copies)	IV	8824470	8822950	-784		collagen		16	-1.13413	-2.19485	0.00600634	8	13718	12434	0.95	0	2117	913	0.67	-100	64411	30881	0.95	0	68	311	0.23	-50	25591	15571	0.94	0	23646	12493	0.79	0	117	111	0.33	-50	25591	15571
C09D4.5	C09D4.5	rpl-19	n/a	WP:CE08034	C. elegans RPL-19 protein; contains similarity to Pfam domain PF01280 (Ribosomal protein L19e)	60S ribosomal protein L19	Ribosomal protein L19e,Ribosomal protein L19e	I	5485746	5484782			ribosomal		23	-1.13414	-2.19488	0.00388795	7	1	4	0.03	-100	-2	4	-0.14	-100	5	-10	-0.07	-100	18579	11308	0.92	0	17238	6813	0.87	0	17400	5103	0.93	0	37757	25011	0.96	0	17238	6813
F11C7.5	F11C7.5	n/a		WP:CE17657	contains similarity to Dendroaspis angusticeps MUSCARINIC TOXIN 3.; SW:TXM3_DENAN	n/a	n/a	X	17416938	17415712					8	-1.1347	-2.19573	0.000375079	10	1261	1114	0.95	0	1789	1147	0.97	0	1662	1197	0.88	0	1475	576	0.82	0	2153	1168	0.87	0	1891	841	0.65	0	3884	1622	0.94	0	2153	1168
Y39A3C_78.A	Y39A3CL.1	n/a		WP:CE32963	n/a	n/a	n/a	III	1834500	1846739					23	-1.1348	-2.19588	4.54782e-05	10	2964	1222	0.92	0	4005	1375	0.94	0	10100	4175	0.94	0	5202	4611	0.92	0	4183	1730	0.91	0	3470	1083	0.66	0	9944	5818	0.96	0	4183	1730
F52H3.5	F52H3.5	n/a		WP:CE03401	contains similarity to Pfam domain: PF00515 (TPR Domain), Score=60.9, E-value=9.1e-15, N=3	n/a	TPR Domain,TPR repeat	II	10030111	10030797	-770				1	-1.1356	-2.1971	1.96595e-05	10	2056	979	0.95	0	3478	1407	0.95	0	3476	1744	0.91	0	2694	1377	0.9	0	2869	887	0.82	0	2865	707	0.63	0	13229	6635	0.96	0	2869	887
F27E11.1	F27E11.1	n/a		WP:CE09732	contains similarity to Pfam domain PF01773 (Na+ dependent nucleoside transporter)	nucleoside transporter	Na+ dependent nucleoside transporter,Na+ dependent nucleoside transporter	V	3463640	3465976					8	-1.1362	-2.19801	0.00104972	10	1134	266	0.82	0	467	173	0.81	0	871	433	0.66	0	153	134	0.36	0	765	530	0.72	0	939	721	0.54	0	1249	449	0.83	0	765	530
Y45F10D.12	Y45F10D.12	rpl-18	n/a	WP:CE16650	contains similarity to Pfam domain: PF00828 (Eukaryotic ribosomal protein L18), Score=358.0, E-value=3.3e-104, N=1	Eukaryotic ribosomal protein L18	Ribosomal protein L18e,Eukaryotic ribosomal protein L18	IV	13777832	13778788			ribosomal		23	-1.1382	-2.20106	0.00113035	10	26889	10229	0.95	0	26390	8894	0.95	0	62163	31437	0.96	0	19877	28423	0.96	0	25202	11266	0.95	0	22437	7307	0.84	0	33856	19230	0.98	0	25202	11266
ZK1307.2	ZK1307.2	n/a		WP:CE01691	n/a	n/a	n/a	II	9653776	9653070					16	-1.1394	-2.20289	0.00175974	10	118	85	0.31	0	120	106	0.56	0	200	272	0.45	0	327	131	0.42	0	594	214	0.53	0	600	269	0.21	0	376	123	0.08	0	594	214
F58B3.4	F58B3.4	n/a		WP:CE06006	n/a	n/a	n/a	IV	11631819	11628753					2	-1.1398	-2.2035	6.94748e-06	10	1646	769	0.94	0	3815	1776	0.94	0	1275	597	0.75	0	3619	1235	0.91	0	2583	1397	0.91	0	2582	1221	0.54	0	9439	3505	0.95	0	2583	1397
F14F3.3	F14F3.3	n/a		WP:CE02189	weak similarity to chalcone flavone isomerase (Swiss Prot accession number P11651)	n/a	MBOAT family,Membrane bound O-acyl transferase, MBOAT	X	10524631	10521758					5	-1.1405	-2.20457	3.63068e-05	10	955	515	0.88	0	2198	809	0.95	0	1919	1513	0.89	0	468	201	0.44	0	1263	680	0.79	0	1258	703	0.53	0	3031	957	0.9	0	1263	680
F13B10.2	F13B10.2	rpl-3	n/a	WP:CE05598	contains similarity to Pfam domain: PF00297 (Ribosomal protein L3), Score=576.5, E-value=5.5e-170, N=1	60S ribosomal protein L3	Ribosomal protein L3,Ribosomal protein L3	III	3867828	3869502			ribosomal		23	-1.142	-2.20687	3.0549e-09	20	53304	25267	0.95	0	60611	22650	0.96	0	64881	45213	0.96	0	34829	30164	0.93	0	58251	27603	0.84	0	51719	23962	0.95	0	64367	56165	0.96	0	58251	27603
T11F9.9	T11F9.9	n/a		WP:CE06421	contains similarity to Pfam domain: PF01391 (Collagen triple helix repeat (20 copies)), Score=61.8, E-value=4.7e-15, N=3; PF01484 (Nematode cuticle collagen N-terminal domain), Score=31.0, E-value=9e-06, N=1	collagen	Nematode cuticle collagen N-terminal domain,Collagen triple helix repeat (20 copies),Nematode cuticle collagen, N-terminal,Collagen triple helix repeat	V	11486649	11487593			collagen		16	-1.1425	-2.20763	0.00119914	10	19149	12397	0.96	0	22041	13432	0.96	0	63418	58524	0.97	0	38829	16211	0.94	0	46877	15413	0.96	0	41603	14448	0.84	0	59622	27959	0.95	0	46877	15413
C07G3.9	C07G3.9	n/a		WP:CE08000	contains similarity to Pfam domain PF00201 (UDP-glucoronosyl and UDP-glucosyl transferases)	n/a	UDP-glucoronosyl and UDP-glucosyl transferases,UDP-glucoronosyl/UDP-glucosyl transferase	V	3505509	3503025			defen--UGT		19	-1.1443	-2.21039	0.000652456	10	818	383	0.85	0	733	293	0.88	0	961	791	0.8	0	397	91	0.3	0	1397	1222	0.87	0	1067	907	0.58	0	2527	1174	0.77	0	1397	1222
ZK265.6	ZK265.6	n/a		WP:CE15299	n/a	n/a	n/a	I	8263409	8264262					18	-1.1446	-2.21085	2.10982e-05	10	612	285	0.8	0	664	448	0.9	0	528	276	0.56	0	1219	518	0.73	0	1307	612	0.74	0	1765	1110	0.68	0	2255	768	0.81	0	1307	612
M163.1	M163.1	n/a		WP:CE12446	n/a	n/a	n/a	X	14503758	14502416	-1537				1	-1.1448	-2.21115	0.000458654	10	237	79	0.59	0	380	215	0.77	0	493	299	0.56	0	715	292	0.28	0	1574	942	0.83	0	1503	590	0.47	0	1873	812	0.87	0	1574	942
T08B2.10	T08B2.10	rps-17	n/a	WP:CE26948	C. elegans RPS-17 protein; contains similarity to Pfam domain PF00833 (Ribosomal S17)	40S ribosomal protein S17	Ribosomal S17,Ribosomal protein S17e	I	6228830	6228153			ribosomal		23	-1.146	-2.21299	5.64222e-05	10	5121	2998	0.95	0	6677	2318	0.95	0	6398	5758	0.95	0	44	35	0.07	-50	16048	6730	0.93	0	16863	7724	0.8	0	165	306	0.6	0	16048	6730
Y49C4A_70.A	Y49C4A.8a	n/a		WP:CE26130	contains similarity to Pfam domain PF00201 (UDP-glucoronosyl and UDP-glucosyl transferases)	n/a	UDP-glucoronosyl/UDP-glucosyl transferase,UDP-glucoronosyl and UDP-glucosyl transferases	V	698988	696406			defen--UGT		21	-1.1462	-2.2133	0.000199856	10	2109	897	0.91	0	3678	1103	0.92	0	3297	1222	0.88	0	782	501	0.71	0	1079	341	0.67	0	1085	417	0.4	0	2470	1837	0.93	0	1079	341
C44C1.1	C44C1.1	n/a		WP:CE27851	contains similarity to Bacillus subtilis HYPOTHETICAL NA(+)/H(+) ANTIPORTER YQKI.; SW:YQKI_BACSU	n/a	n/a	X	980789	983023					1	-1.1485	-2.21683	1.01069e-05	10	820	408	0.9	0	1899	755	0.95	0	1645	856	0.85	0	381	150	0.28	0	1937	729	0.79	0	1703	555	0.44	0	732	495	0.73	0	1937	729
F21H12.5	F21H12.5	fbf-2	n/a	WP:CE01916	C. elegans FBF-2 protein; contains similarity to Pfam domain PF00806 (Pumilio-family RNA binding repeat)	n/a	Pumilio-family RNA binding repeat,Pumilio/Puf RNA-binding	II	6091405	6088827					7	-1.14922	-2.21794	0.00105157	9	271	139	0.66	0	766	406	0.92	0	329	356	0.59	0	546	159	0.49	0	728	433	0.73	0	502	307	0.24	0	1213	406	0.79	0	728	433
C14B9.7	C14B9.7	rpl-21	n/a	WP:CE00078	C. elegans RPL-21 protein; contains similarity to Pfam domain PF01157 (Ribosomal protein L21e)	Ribosomal protein L21	Ribosomal protein L21e,Ribosomal protein L21e	III	8130335	8129468			ribosomal		23	-1.1494	-2.21822	0.00191716	10	14634	5241	0.92	0	15576	5274	0.94	0	50387	26541	0.96	0	18132	30643	0.93	0	13460	5659	0.89	0	18374	9621	0.88	0	32922	14132	0.95	0	13460	5659
C52E4.5	C52E4.5	n/a		WP:CE08947	Similarity to Human alpha-1,2-mannosidase (SW:MAN9_HUMAN)	alpha 1,2, mannosidase	Glycosyl hydrolase family 47,Protein prenyltransferase, alpha subunit,Glycoside hydrolase, family 47	V	11988078	11985511					24	-1.1498	-2.21883	5.89107e-06	10	903	554	0.91	0	3930	1599	0.96	0	2683	1457	0.89	0	1286	414	0.71	0	3811	1833	0.92	0	3704	1286	0.73	0	6573	2745	0.96	0	3811	1833
T20F7.6	T20F7.6	n/a		WP:CE29350	contains similarity to Pfam domain PF00571 (CBS domain)	AMP-activated protein kinase	,CBS domain	X	16864529	16861588			signaling		1	-1.15088	-2.22049	0.000904946	8	1131	1120	0.9	0	1162	1491	0.93	0	3632	5086	0.93	0	1059	558	0.73	0	2104	1338	0.87	0	1937	907	0.56	0	2330	1390	0.93	0	2104	1338
F39B2.6	F39B2.6	rps-26	n/a	WP:CE16012	contains similarity to Pfam domain: PF01283 (Ribosomal protein S26e), Score=224.4, E-value=5.4e-64, N=1	40S ribosomal protein S26	Ribosomal protein S26e,Ribosomal protein S26E	I	14767963	14768701			ribosomal		23	-1.1512	-2.22099	0.000134448	10	98	125	0.47	0	118	134	0.61	0	180	153	0.27	-50	305	255	0.46	0	74	64	0.11	-50	117	179	0.16	-50	659	244	0.7	0	74	64
C26F1.4	C26F1.4	rps-30	n/a	WP:CE06878	C. elegans RPS-30 protein; contains similarity to Pfam domain PF00240 (Ubiquitin family)	ribosomal protein/ubiquitin-like protein	Ubiquitin family,Ubiquitin domain,Ribosomal protein S30	V	7779172	7779833			ribosomal		23	-1.1524	-2.22283	6.07468e-05	10	6616	2737	0.94	0	6179	2276	0.93	0	5029	3611	0.79	0	54	97	0.24	-50	11414	3928	0.94	0	11357	3190	0.84	0	119	154	0.38	-50	11414	3928
F41C3.5	F41C3.5	n/a		WP:CE02733	contains similarity to Pfam domain PF00450 (Serine carboxypeptidases)	Serine carboxypeptidase	Serine carboxypeptidases,Serine carboxypeptidase (S10),Esterase/lipase/thioesterase, active site	II	4737630	4739696	-1515				19	-1.1538	-2.22499	0.000269926	10	16686	10991	0.96	0	19964	7857	0.96	0	27904	14713	0.96	0	11938	8182	0.95	0	12557	4780	0.92	0	14924	4659	0.8	0	29447	11499	0.96	0	12557	4780
C15B12.1	C15B12.1	n/a		WP:CE29665	contains similarity to Pyrococcus abyssi Sarcosine oxidase, subunit beta (SOXB).; TR:Q9V1W1	sarcosine oxidase	n/a	X	6476768	6478984					9	-1.1551	-2.227	0.000290298	10	1056	266	0.82	0	877	938	0.95	0	1233	543	0.78	0	470	208	0.5	0	1973	1196	0.86	0	1362	672	0.54	0	3745	1405	0.85	0	1973	1196
Y49E10.20	Y49E10.20	n/a		WP:CE22235	contains similarity to Pfam domain: PF01130 (CD36 family), Score=316.7, E-value=8.8e-92, N=1	CD36 family	CD36 family	III	12456678	12453436	-161				5	-1.1552	-2.22715	0.000310078	10	186	97	0.45	0	606	272	0.83	0	307	203	0.34	0	370	176	0.4	0	672	218	0.41	0	442	303	0.18	0	798	376	0.69	0	672	218
W09D10.3	W09D10.3	n/a		WP:CE16564	contains similarity to Pfam domain: PF00542 (Ribosomal protein L7/L12 C-terminal domain), Score=48.5, E-value=1.3e-12, N=1	ribosomal protein L7/L12 mitochondrial	Ribosomal protein L7/L12,Ribosomal protein L7/L12 C-terminal domain	III	10707587	10708346			ribosomal--mitochondrial			-1.15522	-2.22719	4.93027e-05	9	1888	1309	0.94	0	1342	637	0.92	0	2230	1215	0.87	0	1288	557	0.79	0	3839	1909	0.92	0	6299	3772	0.83	0	6437	2173	0.94	0	3839	1909
C31A11.5	C31A11.5	n/a		WP:CE15656	n/a	n/a	Acyltransferase family,Nose resistant to fluoxetine-4, N-terminal,Acyltransferase 3 family	V	16305359	16308730			NRF-6 related--NRF4 and acyltransferase		19	-1.1554	-2.22746	0.000103823	12	672	211	0.78	0	1094	359	0.91	0	2048	932	0.8	0	517	285	0.46	0	1386	1363	0.86	0	586	648	0.47	0	1487	590	0.75	0	1386	1363
F23B2.11	F23B2.11	pcp-3	n/a	WP:CE09591	contains similarity to Pfam domain: PF00561 (alpha/beta hydrolase fold), Score=26.9, E-value=2.9e-05, N=1	lysosomal carboxypeptidase	alpha/beta hydrolase fold,Esterase/lipase/thioesterase, active site,Alpha/beta hydrolase fold	IV	9159458	9155133					27	-1.1561	-2.22854	0.00268502	10	3104	1343	0.92	0	3814	746	0.94	0	12905	6714	0.94	0	4655	4949	0.87	0	7472	5667	0.93	0	5666	2707	0.81	0	12096	6834	0.96	0	7472	5667
F38H4.8	F38H4.8	n/a		WP:CE17808	Similarity to Human enoyl-CoA hydratase (SW:ECHM_HUMAN)	enoyl-CoA hydratase	Enoyl-CoA hydratase/isomerase,Enoyl-CoA hydratase/isomerase	IV	11856317	11854955	-416					-1.1566	-2.22931	0.000109411	10	1977	1271	0.94	0	1966	865	0.94	0	2764	1904	0.9	0	871	319	0.68	0	2313	1854	0.91	0	2083	1293	0.7	0	5661	1915	0.93	0	2313	1854
F56D1.3	F56D1.3	n/a		WP:CE29407	contains similarity to Interpro domain IPR000307 (Ribosomal protein S16)	n/a	Ribosomal protein S16	II	5474343	5475353			ribosomal		20	-1.1573	-2.2304	0.000175628	10	440	183	0.64	0	641	168	0.82	0	969	962	0.88	0	859	392	0.7	0	1418	1125	0.84	0	1561	569	0.48	0	2130	1051	0.87	0	1418	1125
C16B8.3	C16B8.3	n/a		WP:CE04013	contains similarity to Interpro domain IPR002965 (Proline-rich extensin)	n/a	Proline-rich extensin	X	3968615	3968047					23	-1.1604	-2.23519	6.99298e-05	10	4082	1224	0.96	0	4647	1421	0.97	0	6770	4497	0.96	0	5895	2784	0.95	0	9535	2795	0.93	0	8696	4872	0.68	0	11283	6322	0.95	0	9535	2795
ZK742.3	ZK742.3	n/a		WP:CE07639	contains similarity to Pfam domain PF00724 (NADH:flavin oxidoreductase / NADH oxidase family)	n/a	NADH:flavin oxidoreductase/NADH oxidase,NADH:flavin oxidoreductase / NADH oxidase family	V	7812508	7811018					24	-1.1606	-2.2355	0.000494648	10	199	104	0.48	0	631	183	0.81	0	380	182	0.32	0	221	164	0.17	0	467	343	0.6	0	498	466	0.12	0	839	374	0.75	0	467	343
K10C3.5	K10C3.5	n/a		WP:CE32469	Similarity to Entamoeba elongation factor EF-2 (Similarity to Yeast hypothetical protein YNQ3 (SW:P53893)	elongation factor EF-2 like	Elongation factor Tu family (contains ATP/GTP binding P-loop),Elongation factor Tu domain 2,Elongation factor G C-terminus	I	9871649	9877100			ribosomal		2	-1.1608	-2.23581	3.90055e-05	10	859	488	0.88	0	1008	331	0.9	0	1118	566	0.71	0	1030	381	0.7	0	1659	1145	0.83	0	1298	938	0.56	0	1721	837	0.77	0	1659	1145
F07B10.1	F07B10.1	cln-3.1	n/a	WP:CE09198	Similarity to Human CLN3 protein (TR:G1039423)	Human CLN3 protein like	CLN3 protein,Batten's disease protein Cln3	V	11268209	11266192					24	-1.1609	-2.23597	0.000408347	10	1371	333	0.85	0	1710	997	0.93	0	1916	1175	0.9	0	434	211	0.5	0	1570	1488	0.88	0	1056	772	0.59	0	2035	488	0.82	0	1570	1488
C44B7.8	C44B7.8	n/a		WP:CE02546	contains similarity to Pfam domain PF00005 (ABC transporters)	ATP-binding protein	ABC transporters,Peroxysomal long chain fatty acyl transporter,ABC transporter,AAA ATPase	II	6883661	6880699			lipid metabolism--peroxisomal		24	-1.1636	-2.24016	0.00249919	10	2836	2231	0.98	0	7717	2651	0.97	0	2488	1676	0.93	0	1042	247	0.56	0	1392	1533	0.9	0	1534	1503	0.74	0	3159	977	0.84	0	1392	1533
M110.5	M110.5a	n/a		WP:CE23876	similarity to the Drosophila disabled protein	disabled-like protein	Phosphotyrosine interaction domain (PTB/PID)	II	8226028	8229055			signaling		5	-1.164	-2.24078	4.81503e-08	19	8541	3971	0.96	0	3580	2532	0.97	0	7676	6276	0.97	0	2062	591	0.82	0	5844	2504	0.92	0	9399	3862	0.4	0	8074	2989	0.78	0	5844	2504
F55A11.7	F55A11.7	n/a		WP:CE20873	n/a	n/a	Cytochrome c heme-binding site	V	11790038	11787206	-1550				7	-1.1644	-2.2414	0.000431667	10	565	168	0.7	0	544	307	0.91	0	607	515	0.64	0	376	308	0.57	0	690	505	0.66	0	559	259	0.3	0	1863	538	0.83	0	690	505
T24A11.3	T24A11.3	toh-1	n/a	WP:CE30398	contains similarity to Pfam domain: PF00431 (CUB domain), Score=16.6, E-value=1.1e-05, N=1; PF01400 (Astacin (Peptidase family M12A)), Score=285.4, E-value=2.3e-82, N=1	zinc metalloprotease	,,,Astacin,Astacin (Peptidase family M12A),CUB domain	III	3806650	3804765					16	-1.16556	-2.2432	0.00126191	9	297	122	0.52	0	262	137	0.77	0	366	356	0.54	0	89	50	0.15	-50	438	288	0.56	0	602	490	0.32	0	313	195	0.37	-50	438	288
Y41E3.10	Y41E3.10	n/a		WP:CE18378	contains similarity to Pfam domain: PF00736 (EF-1 guanine nucleotide exchange domain), Score=167.9, E-value=5.5e-47, N=1	Elongation factor 1 (beta/delta chain)	Elongation factor 1, beta/beta'/delta chain,EF-1 guanine nucleotide exchange domain	IV	15037126	15039479			ribosomal		23	-1.1665	-2.24466	0.000159806	8	3407	1466	0.96	0	3940	1549	0.95	0	4088	3365	0.94	0	3110	1595	0.94	0	-5	5	-1	-50	-2	-34	0.06	-50	6212	3284	0.92	0	-5	5
C16A11.3	C16A11.3	n/a		WP:CE19353	contains similarity to Pfam domain PF00069 (Eukaryotic protein kinase domain)	protein kinase	Eukaryotic protein kinase domain,SPK,Serine/Threonine protein kinase,Eukaryotic protein kinase	II	4229543	4234315			signaling--cell cycle		2	-1.1665	-2.24466	0.00587895	6	120	109	0.48	0	179	111	0.56	0	196	204	0.33	-50	114	153	0.62	-50	275	282	0.5	-50	203	138	0.17	-50	498	198	0.16	0	275	282
ZK1067.6	ZK1067.6	n/a		WP:CE06679	Similarity to Human hnRNP F protein (PIR Acc. No. S43484)	hnRNP F protein like	RNA-binding region RNP-1 (RNA recognition motif),RNA recognition motif. (aka RRM, RBD, or RNP domain)	II	9187168	9178441	-306				1	-1.1667	-2.24498	0.000578781	10	384	252	0.77	0	1216	260	0.85	0	500	496	0.8	0	356	324	0.62	0	1246	466	0.75	0	1051	383	0.37	0	1702	790	0.86	0	1246	466
W06B3.2	W06B3.2a	n/a		WP:CE31629	contains similarity to Pfam domain: PF00069 (Eukaryotic protein kinase domain), Score=246.7, E-value=1e-70, N=1	serine/threonine kinase (CDC2/CDC28 subfamily)	n/a	X	12001305	11997478			signaling		1	-1.1671	-2.2456	0.00357251	10	3208	798	0.93	0	646	1174	0.93	0	1283	1128	0.85	0	1121	357	0.67	0	3102	1008	0.86	0	3966	1262	0.75	0	5158	1498	0.9	0	3102	1008
F58B3.3	F58B3.3	lys-6	n/a	WP:CE06005	Weak similarity to E.histolytica lysozyme (PIR Acc. No. S55506)	n/a	n/a	IV	11627911	11626926					8	-1.1677	-2.24653	0.00442904	10	3565	387	0.9	0	2763	1027	0.95	0	3593	3318	0.96	0	1296	601	0.75	0	6062	1728	0.93	0	5942	2193	0.83	0	8170	4538	0.96	0	6062	1728
B0280.9	B0280.9	n/a		WP:CE00816	contains similarity to Pfam domain PF00400 (WD domain, G-beta repeats)	n/a	WD domain, G-beta repeats,G-protein beta WD-40 repeat	III	7122820	7120830						-1.1703	-2.25058	3.75647e-05	10	1760	756	0.74	0	2500	1035	0.92	0	3370	1370	0.91	0	976	828	0.82	0	1340	789	0.8	0	1313	724	0.51	0	3445	1079	0.88	0	1340	789
T05B9.1	T05B9.1	n/a		WP:CE02310	weak similarity to a coil domain of ascaris lumbricoides intermediate filament protein A (Swiss Prot accession number P23730)	n/a	n/a	II	11261155	11259986					7	-1.1721	-2.25339	0.00223861	10	422	302	0.79	0	1007	836	0.93	0	520	595	0.75	0	1581	334	0.63	0	1504	697	0.79	0	1131	555	0.48	0	3336	851	0.88	0	1504	697
F09B9.1	F09B9.1	n/a		WP:CE15758	weak similarity to nodulation protein X (probable sugar acetylase) (Swiss Prot accession number P08888)	n/a	Acyltransferase family,Nose resistant to fluoxetine-4, N-terminal,Acyltransferase 3 family	X	10141935	10139306			NRF-6 related--NRF4 and acyltransferase	heat shock induced	21	-1.1731	-2.25496	8.16799e-05	12	764	282	0.8	0	889	772	0.96	0	1162	854	0.83	0	728	253	0.51	0	1569	695	0.81	0	1117	583	0.42	0	1105	384	0.7	0	1569	695
F40F11.1	F40F11.1	rps-11	n/a	WP:CE05860	Similarity to Human 40S ribosomal protein S11 (SW:RS11_HUMAN)	ribosomal protein S11	Ribosomal protein S17,Ribosomal protein S17	IV	11602610	11603261			ribosomal		23	-1.1732	-2.25511	4.00462e-05	10	24259	9707	0.97	0	22665	8939	0.96	0	41312	23352	0.97	0	17740	13262	0.95	0	36303	8646	0.92	0	32960	12228	0.77	0	24396	15223	0.98	0	36303	8646
T01C3.6	T01C3.6	rps-16	n/a	WP:CE12918	Similarity to Human 40S ribosomal protein S16 (SW:RS16_HUMAN)	40S ribosomal protein S16	Ribosomal protein S9,Ribosomal protein S9	V	15003187	15002610			ribosomal		2	-1.1738	-2.25605	6.47995e-05	10	9138	3925	0.95	0	9535	4476	0.97	0	18594	15896	0.97	0	11121	5078	0.93	0	18228	4272	0.94	0	17771	5734	0.85	0	19624	12524	0.96	0	18228	4272
Y105E8C.E	Y105E8A.16	n/a		WP:CE29835	n/a	n/a	Ribosomal protein S10p/S20e,Ribosomal protein S10, eukaryotic and archaeal form,Ribosomal protein S10	I	14477161	14476360					23	-1.1744	-2.25699	0.000111408	10	4298	2992	0.92	0	5037	2974	0.92	0	21618	14086	0.96	0	6465	3854	0.84	0	9460	3134	0.84	0	12562	3607	0.9	0	17370	7137	0.91	0	9460	3134
W09C5.1	W09C5.1	n/a		WP:CE20164	n/a	n/a	n/a	I	13636497	13634570						-1.1759	-2.25934	7.6231e-05	10	1927	1098	0.95	0	3327	2857	0.95	0	3540	1824	0.92	0	1811	742	0.85	0	4586	1291	0.89	0	5012	1110	0.69	0	15822	6498	0.96	0	4586	1291
ZK430.8	ZK430.8	n/a		WP:CE05084	contains similarity to Pfam domain PF03098 (Animal haem peroxidase)	peroxidase	Metridin-like ShK toxin,Phospholipase A2,Animal haem peroxidase,Animal haem peroxidase	II	4392976	4404829			defens--perox.--MELT		16	-1.1759	-2.25934	0.000646921	10	2185	2097	0.95	0	2065	973	0.96	0	3037	2463	0.92	0	1006	359	0.66	0	2293	1266	0.85	0	2148	1152	0.68	0	4629	1674	0.95	0	2293	1266
C49C3.3	C49C3.3	n/a		WP:CE19742	n/a	Ubiquitin family	n/a	IV	17319987	17318509					23	-1.176	-2.25949	0.00014536	10	2700	1126	0.93	0	2909	1120	0.95	0	2547	1904	0.91	0	3253	1261	0.31	0	4145	1614	0.93	0	2881	883	0.69	0	4040	2372	0.94	0	4145	1614
T25C12.3	T25C12.3	n/a		WP:CE18966	contains similarity to Pfam domain: PF00059 (Lectin C-type domain), Score=9.1, E-value=0.0011, N=1	EGF-repeats	,,C-type lectin,,,EGF-like domain,Lectin C-type domain short and long forms	X	11499619	11491020					27	-1.1763	-2.25996	0.00139956	10	4690	1936	0.95	0	16899	2994	0.97	0	10738	8162	0.97	0	2476	1600	0.91	0	8319	4613	0.95	0	7476	5717	0.67	0	9176	5248	0.96	0	8319	4613
W02B12.2	W02B12.2	rsp-2	CeSRp40,srp-4	WP:CE03762	contains similarity to Pfam domain: PF00076 (RNA recognition motif. (a.k.a. RRM, RBD, or RNP domain)), Score=96.3, E-value=1.9e-25, N=2	pre-mRNA splicing factor like protein	RNA-binding region RNP-1 (RNA recognition motif),RNA recognition motif. (aka RRM, RBD, or RNP domain)	II	11452859	11451342					5	-1.1766	-2.26043	1.61869e-05	10	3138	1593	0.96	0	2765	1004	0.96	0	3285	2385	0.94	0	2025	634	0.81	0	5039	3163	0.95	0	3779	1210	0.76	0	7861	3334	0.93	0	5039	3163
Y24D9A.F	F55F10.1	n/a		WP:CE30377	contains similarity to Interpro domains IPR002035 (Von Willebrand factor, type A), IPR002078 (Sigma-54 factor interaction domain), IPR003593 (AAA ATPase)	n/a	Von Willebrand factor, type A,Sigma-54 factor interaction domain,AAA ATPase	IV	4360849	4386521					5	-1.1767	-2.26059	0.000298786	10	395	234	0.7	0	1322	390	0.87	0	583	505	0.57	0	926	405	0.23	0	1744	1212	0.82	0	1383	259	0.29	0	5561	1802	0.95	0	1744	1212
ZC434.2	ZC434.2	rps-7	n/a	WP:CE06577	contains similarity to Pfam domain: PF01251 (Ribosomal protein S7e), Score=336.8, E-value=8e-98, N=1	40S ribosomal protein S7	Sugar transporter superfamily,Ribosomal protein S7E,Ribosomal protein S7e	I	10338921	10339787			ribosomal		23	-1.177	-2.26106	1.10616e-05	10	14769	5669	0.93	0	11624	3703	0.93	0	32368	19297	0.96	0	11401	6597	0.94	0	13539	4832	0.95	0	17063	5066	0.92	0	17560	10711	0.95	0	13539	4832
C26E1.2	C26E1.2	n/a		WP:CE08401	n/a	n/a	Eukaryotic thiol (cysteine) protease	V	13307767	13309803					8	-1.1783	-2.2631	6.92657e-05	10	625	381	0.87	0	582	334	0.87	0	473	215	0.45	0	401	328	0.36	0	643	308	0.53	0	702	290	0.23	0	1894	607	0.82	0	643	308
H06I04.H	H06I04.3a	n/a		WP:CE23795	contains similarity to Pfam domain PF01728 (FtsJ-like methyltransferase)	n/a	FtsJ-like methyltransferase,Cell division protein FtsJ	III	3070520	3085246					2	-1.1787	-2.26373	6.4955e-05	10	1841	974	0.92	0	2916	1101	0.93	0	1610	448	0.65	0	2063	1585	0.94	0	2010	946	0.86	0	1039	393	0.33	0	3965	2271	0.93	0	2010	946
F15G9.4	F15G9.4a	him-4	n/a	WP:CE18595	predicted protein contains a large number of Ig superfamily repeats (I-type)	Ig superfamily repeats (I-type)	IG (immunoglobulin) superfamily	X	9717557	9753659					9	-1.17975	-2.26538	0.00687368	8	437	179	0.72	0	1381	356	0.9	0	839	504	0.65	0	683	541	0.76	0	-1	22	0.03	-50	2	7	0.42	-50	3548	1539	0.84	0	-1	22
C46H11.7	C46H11.7	n/a		WP:CE08789	contains similarity to Pfam domain PF01549 (ShTK domain)	n/a	ShTK domain,Metridin-like ShK toxin	I	5043055	5042195					14	-1.18237	-2.2695	0.006734	8	541	86	0.46	0	224	127	0.66	0	195	76	0.15	-50	408	196	0.44	0	778	584	0.76	0	399	255	0.3	0	1673	1146	0.89	0	778	584
E04A4.5	E04A4.5	n/a		WP:CE16966	contains similarity to Pfam domain PF02466 (Mitochondrial import inner membrane translocase subunit Tim17)	n/a	Mitochondrial import inner membrane translocase subunit Tim17,Mitochondrial import inner membrane translocase, subunit Tim17/22	IV	4745491	4744385					41	-1.1827	-2.27001	1.98638e-05	10	2178	1184	0.93	0	4303	1722	0.96	0	3772	3073	0.95	0	1628	677	0.83	0	5008	2953	0.92	0	5261	2134	0.6	0	8120	3645	0.94	0	5008	2953
Y17G9B.F	Y17G9B.5	n/a		WP:CE24184	contains similarity to Interpro domain IPR001664 (Intermediate filament protein)	n/a	Intermediate filament protein	IV	4750243	4751437					23	-1.1832	-2.2708	2.11467e-05	10	2188	923	0.91	0	2721	1038	0.95	0	7427	3224	0.96	0	4185	2501	0.91	0	4996	2332	0.91	0	4328	1048	0.69	0	9501	5806	0.96	0	4996	2332
T10B10.2	T10B10.2	n/a		WP:CE23962	Similarity to Human ubiquinol-cytochrome c reductase complex core protein 2 (SW:UCR2_HUMAN)	ubiquinol-cytochrome c reductase complex core protein 2	Insulinase (Peptidase family M16),Insulinase-like peptidase, family M16	X	15173765	15178041					27	-1.1834	-2.27111	0.000134004	10	9969	3155	0.95	0	10110	3987	0.96	0	8099	5282	0.95	0	5298	2770	0.91	0	8351	3084	0.9	0	6402	1469	0.78	0	12850	7329	0.97	0	8351	3084
C56C10.8	C56C10.8	n/a		WP:CE02573	contains similarity to Pfam domain PF01849 (NAC domain)	Transcription factor BTF3 (human)	NAC domain,Nascent polypeptide-associated complex NAC	II	6588620	6587519	-240		transcription		23	-1.1835	-2.27127	1.1731e-05	10	8783	3569	0.95	0	13588	4368	0.95	0	23003	12096	0.93	0	10533	5196	0.94	0	14308	5857	0.92	0	18184	8021	0.82	0	33136	17779	0.96	0	14308	5857
T13C5.3	T13C5.3	n/a		WP:CE04944	contains similarity to Pfam domain PF03380 (Caenorhabditis protein of unknown function, DUF282)	n/a	,Caenorhabditis protein of unknown function, DUF282	X	6179346	6179993					14	-1.184	-2.27206	0.000965109	9	480	136	0.65	0	764	246	0.85	0	267	182	0.32	0	155	109	0.22	-50	565	195	0.47	0	474	169	0.08	0	794	228	0.29	0	565	195
C04G2.6	C04G2.6	n/a		WP:CE05214	Similarity to S.pombe mitotic control protein DIS3 (SW:DIS3_SCHPO)	S.pombe mitotic control protein like	RNB-like protein,Ribonuclease II	IV	10097186	10106534			signaling--cell cycle		5	-1.185	-2.27363	4.74016e-09	20	969	736	0.89	0	1575	624	0.93	0	2093	1242	0.87	0	1109	495	0.69	0	1236	793	0.79	0	1643	1166	0.63	0	1487	834	0.88	0	1236	793
F17B5.1	F17B5.1	n/a		WP:CE15865	n/a	n/a	Thioredoxin domain 2	I	13192973	13196204	-103				8	-1.1863	-2.27568	5.93724e-05	12	2585	447	0.85	0	3416	1523	0.93	0	1090	651	0.77	0	1477	764	0.84	0	3385	1572	0.88	0	4770	2203	0.67	0	10825	3567	0.97	0	3385	1572
Y119D3_446.A	Y82E9BR.16	n/a		WP:CE27040	contains similarity to Pfam domain PF00083 (Sugar (and other) transporters)	n/a	Sugar (and other) transporters,General substrate transporter,Major facilitator superfamily (MFS)	III	1427218	1419857					23	-1.1879	-2.27821	0.000113783	10	13586	6319	0.97	0	12035	6987	0.97	0	45339	29889	0.98	0	7912	4188	0.94	0	19760	8742	0.94	0	17294	8772	0.86	0	12622	5463	0.96	0	19760	8742
Y27F2A.C	Y27F2A.6	n/a		WP:CE21493	contains similarity to Pfam domain PF02997 (Uncharacterised protein family (DUF235))	n/a	Uncharacterised protein family (DUF235),Protein of unknown function DUF235	II	3182669	3180533						-1.1881	-2.27852	1.38862e-05	10	313	127	0.55	0	494	220	0.82	0	535	309	0.56	0	280	114	0.26	0	833	320	0.57	0	669	241	0.26	0	979	339	0.7	0	833	320
H01G02.1	H01G02.1	n/a		WP:CE11554	n/a	n/a	n/a	IV	11804092	11801795					5	-1.1888	-2.27963	0.000820213	10	730	281	0.85	0	1022	264	0.9	0	1217	844	0.85	0	730	516	0.71	0	1479	1326	0.91	0	962	172	0.18	0	2140	1037	0.92	0	1479	1326
T13A10.11	T13A10.11a	n/a		WP:CE30175	contains similarity to Pfam domains PF00438 (S-adenosylmethionine synthetase), PF02772 (S-adenosylmethionine synthetase, central domain), PF02773 (S-adenosylmethionine synthetase, C-terminal domain)	S-adenosylmethionine synthetase	S-adenosylmethionine synthetase,S-adenosylmethionine synthetase, central domain,S-adenosylmethionine synthetase, C-terminal domain,S-adenosylmethionine synthetase	IV	6279491	6277471					5	-1.1891	-2.2801	0.00250491	10	1767	1687	0.89	0	1664	2036	0.9	0	3658	2634	0.85	0	3110	547	0.77	0	5828	2728	0.92	0	6476	1783	0.8	0	10292	2540	0.91	0	5828	2728
F57B9.5	F57B9.5	n/a		WP:CE25013	contains similarity to Schizosaccharomyces pombe PROBABLE EUKARYOTIC TRANSLATION INITIATION FACTOR 3 93 KDA SUBUNITs(EIF3 P93).; SW:IF38_SCHPO	n/a	n/a	III	6931930	6935793					2	-1.1897	-2.28105	0.000275273	10	4031	1628	0.91	0	5776	2103	0.93	0	11033	5277	0.95	0	1981	2480	0.91	0	4181	2179	0.9	0	3675	903	0.58	0	7384	3411	0.96	0	4181	2179
K08E3.1	K08E3.1	n/a		WP:CE18864	contains similarity to Pfam domain: PF00264 (Common central domain of tyrosinase), Score=180.2, E-value=4.6e-51, N=1	tyrosinase	Common central domain of tyrosinases, polyphenol oxidases and some hemocyanins.,Tyrosinase,Metridin-like ShK toxin	III	13743687	13746754	-1647				16	-1.1905	-2.28232	0.00494075	10	1758	1107	0.9	0	2189	571	0.92	0	4721	2576	0.93	0	1476	1732	0.9	0	2010	1396	0.85	0	2120	1190	0.64	0	5733	3127	0.94	0	2010	1396
H13N06.2	H13N06.2	n/a		WP:CE18813	contains similarity to Pfam domain: PF00092 (von Willebrand factor type A domain), Score=39.4, E-value=2.6e-08, N=1	von Willebrand factor type A domain	von Willebrand factor type A domain,Von Willebrand factor, type A	X	15488037	15491824					14	-1.1912	-2.28343	0.000272285	10	242	90	0.56	0	732	327	0.87	0	261	261	0.36	0	333	105	0.29	0	875	342	0.58	0	726	372	0.27	0	1157	350	0.74	0	875	342
F54E7.2	F54E7.2	rps-12	n/a	WP:CE26896	C. elegans RPS-12 protein; contains similarity to Pfam domain PF01248 (Ribosomal protein L7Ae/L30e/S12e/Gadd45 family)	n/a	Ribosomal protein L7Ae/L30e/S12e/Gadd45 family,Ribosomal protein S12E,Ribosomal protein L7Ae/L30e/S12e/Gadd45	III	5679245	5680134			ribosomal		23	-1.1913	-2.28358	0.000228975	10	7869	3350	0.94	0	6141	1961	0.96	0	14560	10457	0.95	0	4858	4168	0.92	0	10470	3462	0.95	0	10465	2200	0.87	0	15422	8939	0.97	0	10470	3462
F28A10.6	F28A10.6	n/a		WP:CE19411	contains similarity to Pfam domains PF02770 (Acyl-CoA dehydrogenase, middle domain), PF02771 (Acyl-CoA dehydrogenase, N-terminal domain), PF00441 (Acyl-CoA dehydrogenases)	acyl-coA dehydrogenase	Acyl-CoA dehydrogenase, N-terminal domain,Acyl-CoA dehydrogenase, middle domain,Acyl-CoA dehydrogenases,Acyl-CoA dehydrogenase, N-terminal,Acyl-CoA dehydrogenase, middle domain,Acyl-CoA dehydrogenase, C-terminal,Acyl-CoA dehydrogenase	II	848606	846897					27	-1.1919	-2.28453	2.28717e-05	10	2666	1112	0.92	0	5415	1704	0.96	0	3312	1720	0.91	0	1708	874	0.87	0	5286	2122	0.9	0	5166	1593	0.69	0	8915	5850	0.98	0	5286	2122
M05D6.7	M05D6.7	gbh-2	n/a	WP:CE03505	n/a	gamma-butyrobetaine,2-oxoglutarate dioxygenase	Gamma-butyrobetaine hydroxylase,Gamma-butyrobetaine hydroxylase	II	8485843	8487425					6	-1.1921	-2.28485	0.000212223	10	1336	400	0.88	0	776	423	0.92	0	605	368	0.61	0	487	208	0.41	0	1016	629	0.8	0	1053	852	0.59	0	1615	705	0.89	0	1016	629
B0564.1	B0564.1	n/a		WP:CE20469	Similarity to H.influenza ribonuclease PH (SW:RNPH_HAEIN)	ribonuclease PH like	3' exoribonuclease family, domain 1,3' exoribonuclease family, domain 2	IV	13098978	13100586					20	-1.1925	-2.28548	7.70749e-06	10	756	413	0.88	0	2187	773	0.96	0	1614	1338	0.91	0	1814	805	0.79	0	3473	1441	0.88	0	3570	1414	0.71	0	4603	2406	0.95	0	3473	1441
Y54E2A.11	Y54E2A.11	eif-3.B	n/a	WP:CE20310	n/a	n/a	n/a	II	14795283	14798101			ribosomal		30	-1.1926	-2.28564	0.000376989	10	1434	863	0.92	0	7355	2406	0.97	0	2694	2446	0.92	0	1508	496	0.76	0	5798	2121	0.88	0	5347	1300	0.73	0	7900	3818	0.96	0	5798	2121
ZK1240.2	ZK1240.2	n/a		WP:CE33495	contains similarity to Interpro domains IPR003006 (Immunoglobulin/major histocompatibility complex), IPR001841 (Zn-finger, RING), IPR000315 (Zn-finger, B-box)	n/a	B-box zinc finger,Zinc finger, C3HC4 type (RING finger)	II	2323396	2325131					8	-1.1928	-2.28596	9.42359e-05	10	223	134	0.67	0	716	467	0.91	0	668	496	0.72	0	334	143	0.35	0	1175	262	0.57	0	1287	331	0.32	0	2023	701	0.87	0	1175	262
F25H8.2	F25H8.2	n/a		WP:CE05728	n/a	n/a	n/a	IV	9932261	9933799					5	-1.193	-2.28628	3.20678e-16	30	284	130	0.55	0	799	249	0.83	0	419	247	0.51	0	847	373	0.45	0	1125	488	0.68	0	915	297	0.3	0	1739	744	0.85	0	1125	488
R10E8.6	R10E8.6	n/a		WP:CE23924	contains similarity to Pfam domain: PF01827 (Domain of unknown function), Score=158.0, E-value=5.3e-44, N=5	n/a	FTH domain,F-box domain,Neutral zinc metallopeptidases, zinc-binding region,Cyclin-like F-box,Protein of unknown function DUF38	V	18268945	18261851					8	-1.19333	-2.2868	0.00323368	9	573	196	0.68	0	710	189	0.8	0	887	447	0.65	0	251	1034	0.39	-100	321	279	0.43	0	355	466	0.14	0	1116	327	0.64	0	321	279
B0511.6	B0511.6	n/a		WP:CE26853	contains similarity to Pfam domains PF00270 (DEAD and DEAH box helicases), PF00271 (Helicases conserved C-terminal domain)	helicase	DEAD and DEAH box helicases,Helicases conserved C-terminal domain,Helicase, C-terminal,ATP-dependent helicase, DEAD-box,DEAD/DEAH box helicase	I	10633431	10636437						-1.194	-2.28786	0.00011262	10	1251	549	0.9	0	4050	2204	0.95	0	3869	2127	0.92	0	2139	609	0.7	0	5783	3061	0.92	0	5686	1797	0.6	0	7024	2656	0.54	0	5783	3061
C37A2.7	C37A2.7	n/a		WP:CE30433	contains similarity to Pfam domain PF00428 (60s Acidic ribosomal protein)	ribosomal protein	60s Acidic ribosomal protein,60S Acidic ribosomal protein	I	6797803	6797176			ribosomal		23	-1.1943	-2.28834	6.53447e-05	10	6001	2685	0.96	0	5269	2201	0.96	0	10166	9589	0.98	0	6666	4059	0.96	0	10319	3976	0.51	0	10562	3003	0.88	0	14474	6971	0.96	0	10319	3976
ZC434.9	ZC434.9	n/a		WP:CE25665	contains similarity to Pfam domain: PF00246 (Zinc carboxypeptidase), Score=269.2, E-value=1.8e-77, N=1	carboxypeptidase	Zinc carboxypeptidase A metalloprotease (M14),Aminoacyl-tRNA synthetase, class I,Metridin-like ShK toxin,Carboxypeptidase activation peptide,Carboxypeptidase activation peptide,Zinc carboxypeptidases	I	10364362	10368880					16	-1.1949	-2.28929	0.00244156	10	1082	459	0.9	0	1903	1616	0.94	0	2160	1634	0.9	0	650	335	0.62	0	1298	799	0.82	0	1365	562	0.5	0	2134	365	0.62	0	1298	799
ZC455.4	ZC455.4	n/a		WP:CE24704	Similarity to Human UDP-glucuronosyltransferase (SW:UD1B_HUMAN)	UDP-glucuronysltransferase	UDP-glucoronosyl/UDP-glucosyl transferase,UDP-glucoronosyl and UDP-glucosyl transferases	V	12800674	12798087			defen--UGT		8	-1.1978	-2.2939	0.000388042	10	934	191	0.74	0	898	812	0.94	0	1073	875	0.88	0	562	218	0.32	0	1028	551	0.78	0	1021	379	0.36	0	983	268	0.58	0	1028	551
Y55B1A_115.B	F30H5.2	nlp-32	n/a	WP:CE01926	C. elegans NLP-32 protein; contains similarity to Saccharomyces cerevisiae blocks translation of non-poly(A) mRNAs; SGD:YLR398C	n/a	n/a	III	486531	486167			signaling	NLP	2	-1.19811	-2.29439	0.000182992	9	7156	3777	0.96	0	339	242	0.81	-100	6879	3395	0.96	0	2390	753	0.85	0	6089	2695	0.92	0	5998	3241	0.73	0	18864	8395	0.95	0	6089	2695
T13C2.3	T13C2.3	n/a		WP:CE33451	contains similarity to Dictyostelium discoideum Phosphatidylinositol 4-kinase (EC 2.7.1.67) (PI4-kinase) (PtdIns-4-skinase) (PI4K-alpha).; SW:PI4K_DICDI	n/a	n/a	II	6789165	6791706					1	-1.19822	-2.29457	0.000124036	9	308	173	0.86	-100	328	172	0.81	0	813	444	0.75	0	748	301	0.61	0	2008	1189	0.86	0	1828	948	0.61	0	3484	1266	0.89	0	2008	1189
ZK546.14	ZK546.14a	n/a		WP:CE02914	n/a	n/a	Surfeit locus protein 6	II	4945773	4944046					39	-1.19867	-2.29527	0.00030615	9	2159	1086	0.94	0	4857	1886	0.95	0	2607	544	0.76	0	4731	1491	0.87	0	2346	1255	0.91	0	2384	1117	0.67	0	1101	488	0.78	-100	2346	1255
M01E11.5	M01E11.5	n/a		WP:CE12296	contains similarity to Pfam domain PF00313 ('Cold-shock' DNA-binding domain containing proteins)	n/a	'Cold-shock' DNA-binding domain containing proteins,Cold-shock DNA-binding domain	I	5572952	5571816					7	-1.1992	-2.29612	0.0013314	10	877	587	0.92	0	2970	2505	0.96	0	413	484	0.7	0	939	259	0.63	0	1939	909	0.83	0	1596	810	0.62	0	2692	620	0.75	0	1939	909
F28G4.1	F28G4.1	n/a		WP:CE15919	contains similarity to Pfam domain: PF00067 (Cytochrome P450), Score=324.5, E-value=4e-94, N=1	cytochrome P450	Cytochrome P450,Cytochrome P450	V	16280781	16283202			defen--p450	clan 4	8	-1.1993	-2.29628	0.00255864	10	5958	699	0.91	0	941	953	0.93	0	1340	551	0.77	0	553	196	0.48	0	3361	1599	0.86	0	4375	2945	0.89	0	5718	2412	0.95	0	3361	1599
C54A12.1	C54A12.1	ptr-6	n/a	WP:CE01865	C. elegans PTR-6 protein; contains similarity to Pfam domain PF02460 (Patched family)	n/a	Patched family,Sterol-sensing 5TM box,Patched family	II	5247541	5242434			signaling	patched--ptr	14	-1.2	-2.2974	0.000841667	10	450	94	0.59	0	565	415	0.88	0	607	605	0.72	0	1194	331	0.65	0	1617	854	0.82	0	1288	959	0.53	0	1361	332	0.73	0	1617	854
R11A5.6	R11A5.6	n/a		WP:CE12732	n/a	n/a	n/a	I	7875975	7875634					1	-1.2	-2.2974	0.000870412	10	512	228	0.81	0	973	337	0.89	0	1016	725	0.78	0	493	531	0.79	0	2109	1422	0.89	0	1341	610	0.41	0	6046	2165	0.76	0	2109	1422
Y48G1A_54.D	Y48G1A.4	n/a		WP:CE27000	contains similarity to Saccharomyces cerevisiae May be required for packaging pre-mRNAs into ribonucleoprotein structures amenable to efficient nuclear RNA processing; SGD:YPL190C	n/a	n/a	I	323861	330729					5	-1.2004	-2.29803	0.000105243	10	276	165	0.67	0	522	182	0.77	0	417	234	0.38	0	704	250	0.6	0	818	546	0.71	0	559	362	0.35	0	1193	415	0.76	0	818	546
JC8.3	JC8.3a	rpl-12	n/a	WP:CE17986	contains similarity to Pfam domain: PF00298 (Ribosomal protein L11), Score=176.7, E-value=1.2e-49, N=1	Ribosomal protein L11	Ribosomal protein L11,Ribosomal protein L11	IV	13240591	13239578			ribosomal		23	-1.2014	-2.29963	9.99396e-06	10	12414	4792	0.95	0	23443	9358	0.96	0	27670	16609	0.97	0	18565	8874	0.95	0	31560	7582	0.96	0	39479	13359	0.74	0	41464	24523	0.98	0	31560	7582
Y53C12B.2	Y53C12B.2	n/a		WP:CE14896	n/a	n/a	KH domain	II	9742791	9738887					2	-1.2021	-2.30074	5.2744e-05	10	1394	674	0.89	0	2283	930	0.96	0	2756	1327	0.89	0	34	68	0.2	-50	3652	1158	0.56	0	3930	703	0.53	0	69	-63	0.04	-50	3652	1158
C37H5.5	C37H5.5	n/a		WP:CE29708	contains similarity to Oryctolagus cuniculus MYOSIN HEAVY CHAIN, SMOOTH MUSCLE ISOFORM (SMMHC).; SW:MYHB_RABIT	n/a	n/a	V	4827167	4835834					5	-1.2022	-2.3009	2.12274e-05	10	642	452	0.87	0	2563	1117	0.95	0	1259	803	0.78	0	1154	500	0.72	0	2076	1008	0.82	0	1800	562	0.45	0	3458	1416	0.91	0	2076	1008
K08F11.6	K08F11.6	n/a		n/a	n/a	n/a	n/a	IV	4727960	4725961					20	-1.2027	-2.3017	4.00489e-05	10	783	370	0.88	0	1629	670	0.95	0	1419	1008	0.82	0	410	134	0.37	0	2432	1058	0.81	0	1981	838	0.68	0	1058	513	0.76	0	2432	1058
M02F4.4	M02F4.1	n/a		WP:CE04762	contains similarity to Mus musculus Transcriptional regulator ATRX (X-linked nuclear protein)s(Heterochromatin protein 2) (HP1 alpha-interacting protein) (HP1-BP38sprotein).; SW:ATRX_MOUSE	n/a	n/a	X	3030753	3027244			transcription		19	-1.2034	-2.30282	0.000429038	10	2578	1865	0.97	0	4683	1456	0.97	0	4253	3352	0.96	0	2472	1701	0.94	0	8053	5854	0.95	0	8833	2472	0.82	0	2421	1162	0.85	0	8053	5854
R09A8.4	R09A8.4	n/a		WP:CE03540	contains similarity to Pfam domain: PF01391 (Collagen triple helix repeat (20 copies)), Score=79.3, E-value=2.5e-20, N=2	cuticle collagen	Collagen triple helix repeat (20 copies),Collagen triple helix repeat	X	12636531	12636073			collagen		16	-1.2035	-2.30298	0.000694733	10	1290	692	0.87	0	798	931	0.91	0	5005	3668	0.93	0	3265	1847	0.8	0	1530	416	0.69	0	2182	614	0.29	0	8901	2706	0.92	0	1530	416
F23B12.4	F23B12.4	n/a		WP:CE09596	n/a	n/a	Metridin-like ShK toxin	V	14447260	14447797					16	-1.2041	-2.30393	2.09746e-05	10	534	186	0.74	0	1007	421	0.92	0	925	684	0.81	0	676	420	0.69	0	1314	607	0.78	0	1829	521	0.14	0	2798	1145	0.89	0	1314	607
W08E12.C	W08E12.7	n/a		WP:CE21275	contains similarity to Pfam domain PF00557 (metallopeptidase family M24)	peptidase	metallopeptidase family M24,Metallopeptidase family M24,DNA-binding protein 42 kDa	IV	3295136	3297026					20	-1.2041	-2.30393	4.14105e-05	10	5245	3159	0.95	0	17673	5092	0.96	0	8847	8047	0.97	0	6274	2196	0.92	0	16520	5363	0.95	0	15873	4721	0.84	0	15632	8213	0.97	0	16520	5363
T24C4.1	T24C4.1	n/a		WP:CE19592	contains similarity to Pfam domain PF00675 (Insulinase (Peptidase family M16))	cytochrome c reductase	Insulinase-like peptidase, family M16,,Insulinase (Peptidase family M16)	III	879847	881444					7	-1.2042	-2.30409	5.17078e-05	10	321	148	0.66	0	603	386	0.89	0	329	329	0.28	0	566	272	0.51	0	836	313	0.57	0	660	245	0.19	0	1080	398	0.66	0	836	313
F37C12.11	F37C12.11	rps-21	n/a	WP:CE30779	C. elegans RPS-21 protein; contains similarity to Pfam domain PF01249 (Ribosomal protein S21e)	Ribosomal protein S21	Ribosomal protein S21e,Ribosomal protein S21e	III	7189561	7189097			ribosomal		23	-1.205	-2.30537	6.02851e-05	20	3199	1226	0.93	0	2634	991	0.95	0	8366	7127	0.97	0	5485	2720	0.9	0	7272	2664	0.93	0	7715	2331	0.83	0	7087	2118	0.94	0	7272	2664
Y43F8C.1	Y43F8C.1	nlp-25	n/a	WP:CE21899	n/a	n/a	n/a	V	19610090	19610925			signaling	NLP		-1.2054	-2.30601	0.000464455	10	366	183	0.72	0	367	272	0.84	0	687	668	0.77	0	481	209	0.37	0	1083	522	0.71	0	862	386	0.31	0	1304	455	0.79	0	1083	522
C15H11.5	C15H11.5	n/a		WP:CE08182	contains similarity to Pfam domain: PF00856 (SET domain), Score=-25.3, E-value=0.013, N=1	n/a	SET domain,Nuclear protein SET,Chromo domain	V	14420578	14422676			transcription--SET		11	-1.2103	-2.31386	0.000131422	10	729	670	0.92	0	2735	1136	0.96	0	982	615	0.74	0	775	230	0.55	0	1108	654	0.77	0	999	610	0.52	0	2995	917	0.89	0	1108	654
B0244.2	B0244.2	ida-1	ia2	WP:CE31867	C. elegans IDA-1 protein; contains similarity to Pfam domain PF00102 (Protein-tyrosine phosphatase)	protein tyrosine phosphatase	Protein-tyrosine phosphatase	III	5755487	5765763	-1149				6	-1.2108	-2.31466	0.00529975	10	3746	645	0.92	0	3545	589	0.94	0	4229	1832	0.93	0	1008	139	0.43	0	4570	3726	0.92	0	4014	2407	0.79	0	6756	5117	0.94	0	4570	3726
T19H12.2	T19H12.2	n/a		WP:CE13754	contains similarity to Interpro domains IPR003603 (Leucine-rich-associated), IPR001611 (Leucine-rich repeat)	n/a	Leucine-rich-associated,Leucine-rich repeat	V	4890237	4891238					7	-1.2109	-2.31482	0.000397247	10	385	221	0.66	0	407	344	0.84	0	660	557	0.72	0	750	532	0.69	0	715	237	0.49	0	573	155	0.79	0	1589	576	0.81	0	715	237
C10H11.6	C10H11.6	n/a		WP:CE30597	contains similarity to Pfam domain PF00201 (UDP-glucoronosyl and UDP-glucosyl transferases)	n/a	UDP-glucoronosyl and UDP-glucosyl transferases,UDP-glucoronosyl/UDP-glucosyl transferase	I	4721207	4723717			defen--UGT		21	-1.2124	-2.31723	9.42311e-05	10	1667	658	0.92	0	7474	1619	0.96	0	3993	1578	0.91	0	1980	473	0.78	0	3414	2091	0.89	0	2827	2055	0.8	0	3287	2038	0.93	0	3414	2091
W04C9.1	W04C9.1a	haf-4	n/a	WP:CE28355	C. elegans HAF-4 protein; contains similarity to Pfam domains PF00664 (ABC transporter transmembrane region), PF00005 (ABC transporters)	ABC transporter	AAA ATPase,ABC transporter, transmembrane region,ABC transporter,Antigen peptide transporter 2,ABC transporter transmembrane region,ABC transporters	I	490047	496070					1	-1.2126	-2.31755	0.000526291	10	671	279	0.81	0	1169	338	0.89	0	1475	1153	0.86	0	908	368	0.67	0	3266	1842	0.88	0	4011	3690	0.9	0	3158	1505	0.93	0	3266	1842
K09H9.6	K09H9.6	n/a		WP:CE18041	contains similarity to Interpro domain IPR007109 ()	n/a	Brix domain	I	3147785	3144478					20	-1.213	-2.31819	1.65139e-09	20	981	466	0.88	0	2347	929	0.92	0	2832	2234	0.94	0	805	532	0.78	0	2816	1707	0.9	0	2562	1279	0.74	0	3319	1894	0.94	0	2816	1707
F08F3.7	F08F3.7	ccp-14A5	n/a	WP:CE09262	contains similarity to Pfam domain PF00067 (Cytochrome P450)	cytochrome P450	Cytochrome P450,Cytochrome P450	V	5424131	5420851			defen--p450	C.e. clan	24	-1.2131	-2.31835	8.83348e-05	10	660	472	0.86	0	1028	359	0.89	0	1668	694	0.75	0	1332	546	0.72	0	1030	722	0.75	0	822	231	0.29	0	2077	1023	0.89	0	1030	722
K08D8.4	K08D8.4	n/a		WP:CE06143	n/a	n/a	Domain of unknown function DUF141,Protein of unknown function DUF141,CUB domain	IV	12909973	12907452					19	-1.214	-2.3198	0.000180674	10	648	227	0.82	0	2149	570	0.92	0	1682	967	0.81	0	930	520	0.76	0	1652	857	0.82	0	1507	1179	0.66	0	3345	1612	0.94	0	1652	857
ZC8.3	ZC8.6	n/a		WP:CE31265	contains similarity to Interpro domain IPR000403 (Phosphatidylinositol 3- and 4-kinase)	n/a	Phosphatidylinositol 3- and 4-kinase	X	4997575	4972569	24		txn--not		1	-1.2141	-2.31996	0.000546982	10	3096	2343	0.89	0	2585	1698	0.96	0	3123	1586	0.92	0	1107	508	0.79	0	1999	1563	0.89	0	2587	1603	0.81	0	4831	1443	0.94	0	1999	1563
T13C5.5	T13C5.5a	bca-1	n/a	WP:CE04946	C. elegans BCA-1 protein; contains similarity to Pfam domain PF00484 (Prokaryotic-type carbonic anhydrases)	carbonic anhydrase	Prokaryotic-type carbonic anhydrases,Carbonic anhydrase, prokaryotic	X	6204706	6201866					2	-1.2151	-2.32157	0.000532991	10	1163	382	0.87	0	1452	439	0.94	0	1597	747	0.82	0	533	438	0.56	0	1333	1025	0.86	0	1416	300	0.27	0	3008	1310	0.86	0	1333	1025
C06G3.11	C06G3.11a	tin-9	tim-9a,tim-9b	WP:CE07987	contains similarity to Pfam domain PF02953 (Tim10/DDP family zinc finger)	n/a	Tim10/DDP family zinc finger,Zn-finger, Tim10/DDP type	IV	7044592	7043925			txn--not		18	-1.2153	-2.32189	0.000121177	10	343	164	0.71	0	528	228	0.84	0	450	482	0.7	0	883	373	0.71	0	2146	529	0.75	0	2181	590	0.49	0	3247	1028	0.88	0	2146	529
ZK402.1	ZK402.1	n/a		WP:CE05073	contains similarity to Arabidopsis thaliana At2g45000/T14P1.20.; TR:Q9SHD8	n/a	n/a	X	1404266	1406096					8	-1.21533	-2.32194	0.00595224	9	280	60	0.43	0	250	136	0.74	0	152	124	0.1	-50	165	93	0.12	0	426	297	0.64	0	352	479	0.6	0	409	262	0.62	0	426	297
C14C6.4	C14C6.4	n/a		WP:CE08159	contains similarity to Pfam domains PF00105 (Zinc finger, C4 type (two domains)), PF00104 (Ligand-binding domain of nuclear hormone receptors)	zinc finger protein	Zinc finger, C4 type (two domains),Ligand-binding domain of nuclear hormone receptors,Zn-finger, C4-type steroid receptor,Ligand-binding domain of nuclear hormone receptor	V	539031	541262			transcription--NHR		3	-1.21663	-2.32402	0.00177491	10	1	-14	0	-100	-5	-3	0.89	-100	12	22	0.05	-100	93	76	0.14	-50	159	168	0.36	-50	134	24	-1	-50	170	57	0.28	-50	159	168
C14A4.1	C14A4.1	n/a		WP:CE02138	n/a	n/a	PBS lyase HEAT-like repeat,PBS lyase HEAT-like repeat,HEAT repeat	II	10579857	10580947						-1.2184	-2.32689	0.000109208	10	817	310	0.83	0	2714	1514	0.95	0	1767	1237	0.87	0	1580	734	0.46	0	4826	951	0.84	0	5371	1248	0.61	0	8644	3766	0.95	0	4826	951
C16A3.6	C16A3.6	n/a		WP:CE04006	contains similarity to Interpro domain IPR006958 ()	n/a	Mak16 protein	III	6379384	6380593	140				2	-1.2192	-2.32818	9.72932e-05	10	5291	3021	0.98	0	6666	6855	0.94	0	4349	1785	0.94	0	4690	1266	0.9	0	8424	3129	0.89	0	7190	2800	0.82	0	21480	5577	0.96	0	8424	3129
F59B8.2	F59B8.2	n/a		WP:CE03436	contains similarity to Pfam domain: PF00180 (Isocitrate and isopropylmalate dehydrogenases), Score=388.9, E-value=6.8e-116, N=1	isocitrate dehydrogenase	Isocitrate and isopropylmalate dehydrogenases,Isocitrate dehydrogenase NADP-dependent, eukaryotic,Isocitrate/isopropylmalate dehydrogenase	IV	9440772	9439068					20	-1.2203	-2.32995	9.35048e-05	10	11007	5424	0.96	0	13860	3444	0.97	0	13246	7672	0.97	0	7981	3564	0.94	0	16894	14539	0.93	0	18739	9221	0.82	0	26702	12290	0.95	0	16894	14539
B0513.3	B0513.3	rpl-29	n/a	WP:CE15559	contains similarity to Pfam domain: PF01779 (Ribosomal L29e protein family), Score=76.3, E-value=2e-19, N=1	60S ribosomal protein L29	Ribosomal L29e protein family,Ribosomal L29e protein	IV	13882197	13882640	48		ribosomal		23	-1.2203	-2.32995	0.00017546	10	3155	1984	0.95	0	3327	1435	0.96	0	10270	11586	0.97	0	1155	503	0.77	0	7426	2224	0.93	0	6278	3066	0.84	0	3712	3894	0.76	0	7426	2224
M195.1	M195.1	n/a		WP:CE03514	contains similarity to Pfam domain: PF01391 (Collagen triple helix repeat (20 copies)), Score=88.1, E-value=5.9e-23, N=2; PF01484 (Nematode cuticle collagen N-terminal domain), Score=22.4, E-value=0.0024, N=1	cuticle collagen	Nematode cuticle collagen N-terminal domain,Collagen triple helix repeat (20 copies),Nematode cuticle collagen, N-terminal,Collagen triple helix repeat	II	8359264	8358218			collagen		16	-1.2212	-2.33141	0.00197128	10	6412	2666	0.92	0	6719	6719	0.96	0	27419	26911	0.96	0	23995	9535	0.94	0	19853	6221	0.9	0	20893	5738	0.81	0	53517	19085	0.96	0	19853	6221
F53H8.3	F53H8.3	n/a		WP:CE04656	contains similarity to Pfam domain PF00083 (Sugar (and other) transporters)	glucose transporter	Sugar (and other) transporters,Sugar transporter superfamily,Sugar transporter,General substrate transporter,Major facilitator superfamily (MFS)	X	938593	942545					24	-1.2215	-2.33189	1.1313e-05	10	372	157	0.7	0	1144	544	0.93	0	1391	1041	0.85	0	391	168	0.32	0	2135	791	0.86	0	1915	710	0.5	0	2270	1015	0.91	0	2135	791
F54D11.1	F54D11.1	n/a		WP:CE11068	contains similarity to Pfam domain PF01209 (ubiE/COQ5 methyltransferase family)	n/a	ubiE/COQ5 methyltransferase family,UbiE/COQ5 methyltransferase,SAM (and some other nucleotide) binding motif,Generic methyltransferase	V	4628552	4635077					27	-1.2216	-2.33205	0.0014729	10	6777	1658	0.91	0	6846	1158	0.91	0	11402	4448	0.95	0	4346	4073	0.91	0	4558	3016	0.9	0	4275	1697	0.68	0	8828	5354	0.96	0	4558	3016
C18A11.3	C18A11.3	n/a		WP:CE04034	n/a	n/a	n/a	X	8058842	8065626	-581					-1.2217	-2.33221	0.000242489	10	1473	325	0.87	0	725	201	0.82	0	1671	1111	0.85	0	593	281	0.58	0	2217	1259	0.84	0	3140	2272	0.74	0	2034	3922	0.94	0	2217	1259
T10B9.7	T10B9.7	n/a		WP:CE01659	contains similarity to Pfam domain: PF00067 (Cytochrome P450), Score=266.3, E-value=1.3e-76, N=2	cytochrome P450	Cytochrome P450,Cytochrome P450	II	9787258	9783723	-1293		defen--p450	clan 3	24	-1.2267	-2.34031	0.00160143	10	1142	590	0.91	0	2444	389	0.9	0	3503	1204	0.89	0	1518	831	0.8	0	1249	918	0.85	0	863	703	0.44	0	2510	1704	0.92	0	1249	918
Y57A10A.Z	Y57A10A.26	n/a		WP:CE22631	n/a	n/a	Glutathione S-transferase, C-terminal	II	12264070	12265982			defen--GST	GST domain--fax type	1	-1.2273	-2.34128	0.000237837	10	457	311	0.87	0	955	478	0.91	0	593	420	0.66	0	370	246	0.51	0	2136	1224	0.89	0	1227	310	0.34	0	2368	900	0.9	0	2136	1224
ZK112.1	ZK112.1	pcp-1	n/a	WP:CE25679	contains similarity to Pfam domain PF00561 (alpha/beta hydrolase fold)	n/a	Esterase/lipase/thioesterase, active site,,alpha/beta hydrolase fold	III	7758838	7761122	-1023				31	-1.2281	-2.34258	2.62836e-05	10	1426	549	0.88	0	1961	713	0.9	0	2126	957	0.86	0	1761	443	0.72	0	3687	1879	0.93	0	4848	3493	0.74	0	3622	2087	0.9	0	3687	1879
R01E6.3	R01E6.3a	cah-4	n/a	WP:CE29433	contains similarity to Pfam domain: PF00194 (Eukaryotic-type carbonic anhydrase), Score=144.1, E-value=8e-40, N=1	carbonic anhydrase	Eukaryotic-type carbonic anhydrases,Carbonic anhydrase, eukaryotic	X	13542934	13544511						-1.2288	-2.34372	0.000267273	10	2791	2449	0.96	0	5816	3332	0.97	0	5121	3172	0.94	0	2960	1032	0.88	0	6506	2047	0.94	0	5722	893	0.65	0	11919	4684	0.97	0	6506	2047
T05E11.1	T05E11.1	rps-5	n/a	WP:CE06360	contains similarity to Pfam domain: PF00177 (Ribosomal protein S7p/S5e), Score=227.0, E-value=8.9e-65, N=1	40S ribosomal protein S5	Ribosomal protein S7,Ribosomal protein S7	IV	11111030	11110080			ribosomal		23	-1.2302	-2.346	4.0076e-05	10	7011	3979	0.94	0	7458	3389	0.94	0	20855	16028	0.97	0	9363	5235	0.91	0	12651	4333	0.84	0	11597	4690	0.91	0	16539	6774	0.93	0	12651	4333
F47B10.2	F47B10.2	n/a		WP:CE03352	Similairty to mouse histidine ammonia-lyase protein (PIR Acc. No. A46128)	histidine ammonia-lyase	Phenylalanine and histidine ammonia-lyases,Phenylalanine/histidine ammonia-lyase	X	10896338	10893498			amino acid--catabolism?		25	-1.2305	-2.34648	0.00112264	10	8530	1526	0.93	0	12231	1825	0.96	0	13961	7963	0.97	0	2429	1796	0.9	0	7084	4191	0.81	0	8538	3972	0.89	0	15264	9709	0.98	0	7084	4191
F42C5.7	F42C5.7	n/a		WP:CE04560	contains similarity to Interpro domains IPR002965 (Proline-rich extensin), IPR003882 (Pistil-specific extensin-like protein), IPR006655 (), IPR000480 (Glutelin)	n/a	Proline-rich extensin,Prokaryotic molybdopterin oxidoreductase,Pistil-specific extensin-like protein,Glutelin	IV	7310748	7309865			signaling	hog--ground-like	1	-1.2329	-2.35039	0.000657167	10	754	557	0.89	0	972	566	0.92	0	1520	1400	0.89	0	2118	799	0.83	0	2828	1408	0.87	0	2675	1728	0.7	0	4049	1440	0.94	0	2828	1408
C37H5.8	C37H5.8	hsp-6	n/a	WP:CE08631	C. elegans HSP-6 protein; contains similarity to Pfam domain PF00012 (Heat shock hsp70 proteins)	heat shock 70 protein	Heat shock hsp70 proteins,Heat shock protein Hsp70	V	4826576	4823940			defen--heat shock--HSP70		5	-1.233	-2.35055	0.000396706	10	757	307	0.85	0	2389	593	0.94	0	1025	951	0.82	0	1035	584	0.78	0	1516	1413	0.85	0	1701	738	0.57	0	2697	1126	0.92	0	1516	1413
F08H9.7	F08H9.7	n/a		WP:CE17642	contains similarity to Pfam domain: PF00059 (Lectin C-type domain), Score=20.3, E-value=0.00012, N=1; PF00431 (CUB domain), Score=32.6, E-value=4.5e-07, N=1	C-type lectin domain	Lectin C-type domain short and long forms,CUB domain,C-type lectin,CUB domain	V	14477115	14478810					19	-1.2336	-2.35153	1.93439e-05	10	588	171	0.67	0	851	396	0.92	0	667	447	0.62	0	1107	526	0.75	0	1696	947	0.59	0	1417	414	0.35	0	2726	1221	0.9	0	1696	947
Y41D4B_7946.B	Y41D4B.17	n/a		WP:CE21858	contains similarity to Pfam domain PF03409 (Protein of unknown function (DUF274))	n/a	Protein of unknown function (DUF274),Protein of unknown function DUF274	IV	1560238	1561737					19	-1.2351	-2.35398	0.000303795	10	260	114	0.57	0	529	136	0.72	0	423	268	0.44	0	391	200	0.48	0	728	729	0.85	0	588	352	0.3	0	1331	554	0.83	0	728	729
C01G8.6	C01G8.6	n/a		WP:CE07807	contains similarity to Dictyostelium discoideum ORF DG1016 (Fragment).; TR:Q94485	n/a	n/a	I	5300309	5298975					9	-1.2351	-2.35398	0.00147143	10	346	182	0.71	0	905	558	0.95	0	707	790	0.76	0	851	141	0.34	0	849	442	0.74	0	1214	669	0.59	0	2509	660	0.86	0	849	442
C53H9.2	C53H9.2a	n/a		WP:CE26362	contains similarity to Pfam domain PF01926 (GTPase of unknown function)	n/a	GTPase of unknown function,GTP-binding protein, HSR1-related,GTP-binding domain	I	1832891	1834754			signaling		23	-1.2357	-2.35496	2.17236e-05	10	2610	1309	0.91	0	3966	1279	0.93	0	4116	1973	0.9	0	2853	1864	0.9	0	4366	2478	0.94	0	3819	1183	0.71	0	10217	4562	0.94	0	4366	2478
	F59E12.10	n/a		WP:CE11536	contains similarity to Saccharomyces cerevisiae protein required for pre-mRNA splicing in vivo and in vitro, associated with the spliceosome, weakly associated with U2, U5 and U6 snRNPs; SGD:YAL032C	n/a	n/a	II	5647840	5647172						-1.23584	-2.35519	0.00686983	7	59	71	0.12	-100	68	87	0.38	0	70	11	0.1	-50	310	130	0.33	0	246	266	0.56	0	171	224	0.27	-50	1345	400	0.78	0	246	266
T10B5.3	T10B5.3	n/a		WP:CE30832	contains similarity to Mus musculus NUCLEOLAR TRANSCRIPTION FACTOR 1 (UPSTREAM BINDING FACTOR 1) (UBF-1).; SW:UBF1_MOUSE	n/a	n/a	V	1868395	1864156						-1.2363	-2.35594	6.88427e-05	10	1887	824	0.91	0	3261	1781	0.93	0	3375	1654	0.91	0	918	589	0.75	0	2080	1774	0.86	0	1649	455	0.36	0	5079	1889	0.92	0	2080	1774
Y49A3A.2	Y49A3A.2	n/a		WP:CE22210	contains similarity to Pfam domain: PF00006 (ATP synthase alpha/beta family), Score=739.2, E-value=5.6e-219, N=1; PF00306 (ATP synthase ab C terminal), Score=205.7, E-value=2.3e-58, N=1	ATP synthase alpha and beta subunits ; ATP synthase ab C terminal	,H+-transporting two-sector ATPase, alpha/beta subunit,N-terminal,H+-transporting two-sector ATPase, alpha/beta subunit, central region,H+-transporting two-sector ATPase, alpha/beta subunit, C-terminal,AAA ATPase,ATP synthase alpha/beta family, beta-barrel domain,ATP synthase alpha and beta subunits,ATP synthase ab C terminal	V	14353802	14357016						-1.237	-2.35708	9.26637e-05	10	428	138	0.7	0	300	213	0.8	0	917	744	0.76	0	516	208	0.49	0	848	399	0.59	0	685	317	0.23	0	1335	450	0.78	0	848	399
C47A4.5	C47A4.5	n/a		WP:CE19740	n/a	n/a	n/a	IV	13745683	13745910					4	-1.238	-2.35871	0.00181554	10	1222	287	0.82	0	1292	951	0.91	0	657	709	0.76	0	493	169	0.44	0	3513	1447	0.89	0	1986	1438	0.66	0	900	393	0.76	0	3513	1447
C32E12.3	C32E12.3	n/a		WP:CE30495	contains similarity to Interpro domain IPR000910 (HMG1/2 (high mobility group) box)	n/a	HMG1/2 (high mobility group) box	I	5203409	5200330			transcription--HMG		14	-1.2388	-2.36002	0.00123923	10	1088	318	0.84	0	2519	1086	0.95	0	927	575	0.74	0	789	212	0.39	0	1106	263	0.53	0	1059	576	0.56	0	2852	732	0.86	0	1106	263
Y38C1AB.	ignore	n/a		n/a	n/a	n/a	n/a	n/a	n/a	n/a					14	-1.2398	-2.36166	0.000156304	10	850	246	0.83	0	648	225	0.82	0	578	399	0.64	0	403	193	0.47	0	772	462	0.69	0	953	555	0.52	0	2695	907	0.89	0	772	462
T20B12.1	T20B12.1	n/a		WP:CE01407	contains similarity to Pfam domain PF00515 (TPR Domain)	n/a	TPR Domain,TPR repeat	III	7386546	7391050					2	-1.2426	-2.36625	2.81928e-06	10	664	342	0.83	0	3525	1207	0.93	0	889	576	0.72	0	1541	572	0.8	0	2271	1059	0.87	0	1829	679	0.5	0	3496	1424	0.93	0	2271	1059
F22E10.1	F22E10.1	pgp-12	n/a	WP:CE03260	contains similarity to Pfam domain: PF00005 (ABC transporter), Score=427.5, E-value=3.8e-125, N=2; PF00664 (ABC transporter transmembrane region.), Score=255.6, E-value=2.1e-73, N=2	p-glycoprotein (MDR)	ABC transporter transmembrane region,ABC transporters,ABC transporter,ABC transporter, transmembrane region,AAA ATPase	X	12731768	12737342					21	-1.243	-2.3669	0.00240886	10	376	276	0.68	0	517	220	0.77	0	1184	1100	0.29	0	338	226	0.5	0	473	232	0.55	0	397	376	0.43	0	1016	254	0.63	0	473	232
F55D10.2	F55D10.2	rpl-25.1	n/a	WP:CE02777	C. elegans RPL-25.1 protein; contains similarity to Pfam domain PF00276 (Ribosomal protein L23)	Ribosomal protein L23	Ribosomal protein L23,Ribosomal L23 protein	X	4715148	4715766			ribosomal		2	-1.2437	-2.36805	2.08533e-05	10	6514	2889	0.97	0	7629	3291	0.97	0	14468	7033	0.97	0	36	19	0.09	-50	15961	3958	0.96	0	16184	5324	0.89	0	106	402	0.6	0	15961	3958
C16A3.3	C16A3.3	n/a		WP:CE27690	contains similarity to Pfam domain PF00575 (S1 RNA binding domain)	n/a	S1 RNA binding domain,TPR repeat,RNA binding S1,RNA-processing protein, HAT helix	III	6383489	6389338	-964		ribosomal		20	-1.2453	-2.37068	2.69687e-05	10	736	382	0.88	0	1913	822	0.94	0	947	737	0.8	0	1335	446	0.59	0	2210	1195	0.88	0	1923	1062	0.65	0	4046	1249	0.9	0	2210	1195
F54C9.1	F54C9.1	iff-2	n/a	WP:CE02249	contains similarity to Pfam domain: PF01287 (Eukaryotic initiation factor 5A hypusine (eIF-5A)), Score=348.5, E-value=2.4e-101, N=1	initiation factor 5A	Ribosomal protein L24,Eukaryotic initiation factor 5A hypusine, DNA-binding OB fold,Splicing factor motif,Eukaryotic initiation factor 5A hypusine (eIF-5A)	II	8561236	8559327			ribosomal		23	-1.2488	-2.37644	5.67431e-05	10	7220	3899	0.95	0	6512	3114	0.95	0	20242	10904	0.97	0	7684	3359	0.94	0	9843	4639	0.93	0	11399	5797	0.82	0	14347	5910	0.95	0	9843	4639
B0432.3	B0432.3	n/a		WP:CE07741	contains similarity to Arabidopsis thaliana Hypothetical protein.; TR:Q8LC32	n/a	n/a	II	288938	290376					2	-1.2501	-2.37858	2.41621e-05	10	1202	573	0.93	0	2320	1183	0.96	0	3035	2001	0.93	0	297	182	0.42	0	2755	1324	0.88	0	2928	955	0.66	0	1117	456	0.8	0	2755	1324
Y39B6B.O	Y39B6A.33	n/a		WP:CE21690	n/a	n/a	n/a	V	19004534	19009291					2	-1.251	-2.38006	4.1213e-05	10	468	190	0.77	0	791	353	0.9	0	662	238	0.39	0	1130	446	0.76	0	2247	1032	0.88	0	1611	479	0.36	0	2969	1345	0.88	0	2247	1032
Y46H3A.H	Y32G9B.1	n/a		WP:CE28113	contains similarity to Saccharomyces cerevisiae involved in protein transport from endoplasmic reticulum to Golgi; SGD:YDL195W	n/a	n/a	V	1829768	1822978				ZK652.3 cluster	20	-1.2516	-2.38105	0.000494553	10	928	333	0.83	0	1221	1076	0.94	0	1619	1366	0.89	0	680	169	0.47	0	3661	1726	0.94	0	2257	797	0.59	0	3974	967	0.91	0	3661	1726
F52C6.13	F52C6.13	n/a		WP:CE17099	n/a	n/a	n/a	II	1930747	1930190					23	-1.2519	-2.38155	4.09752e-05	10	914	411	0.86	0	828	294	0.87	0	1668	890	0.85	0	116	169	0.39	-50	2269	764	0.86	0	1467	293	0.19	0	600	762	0.83	0	2269	764
Y38C1AB.K	Y38C1AB.1	n/a		WP:CE32520	contains similarity to Mus musculus mRNA, complete cds, clone:1-44 (1500002I11Rik protein) (RIKEN cDNAs1500002I11 gene).; TR:Q9JMG2	n/a	n/a	IV	36809	38909			signaling	notch pathway--fringe		-1.2524	-2.38237	2.54105e-05	10	502	155	0.69	0	709	292	0.88	0	385	229	0.5	0	371	201	0.38	0	1197	576	0.75	0	997	507	0.44	0	1957	765	0.9	0	1197	576
C01B10.8	C01B10.8	n/a		WP:CE06739	contains similarity to Pfam domain PF01564 (Spermine/spermidine synthase)	n/a	Spermine/spermidine synthase,Spermine synthase,SAM (and some other nucleotide) binding motif	IV	6635029	6638139	-1527				2	-1.2536	-2.38436	9.64825e-05	10	1265	753	0.9	0	1524	498	0.72	0	1826	1213	0.9	0	1208	385	0.7	0	1886	1309	0.88	0	1168	559	0.46	0	3322	1183	0.92	0	1886	1309
F11C1.6	F11C1.6	nhr-25	n/a	WP:CE03191	contains similarity to Pfam domain: PF00104 (Ligand-binding domain of nuclear hormone receptor), Score=76.0, E-value=2.6e-19, N=1; PF00105 (Zinc finger, C4 type (two domains)), Score=158.2, E-value=8.9e-47, N=1	nuclear hormone receptor	Zinc finger, C4 type (two domains),Ligand-binding domain of nuclear hormone receptors,Zn-finger, C4-type steroid receptor,Ligand-binding domain of nuclear hormone receptor	X	13008412	13013880			transcription--NHR		1	-1.2564	-2.38899	0.00125047	10	2097	782	0.87	0	1106	306	0.86	0	1808	1416	0.89	0	410	200	0.54	0	1564	1721	0.9	0	1904	1424	0.78	0	2264	698	0.88	0	1564	1721
C27A7.2	C27A7.2	n/a		WP:CE31886	contains similarity to Pfam domain: PF01697 (Domain of unknown function), Score=1124.7, E-value=0, N=1	n/a	Domain of unknown function,Protein of unknown function DUF23	V	12140846	12142873					0	-1.25887	-2.39309	0.00359507	8	618	184	0.7	0	503	215	0.79	0	315	242	0.37	0	152	516	0.49	-100	217	189	0.31	0	159	117	0.14	-50	581	150	0.3	0	217	189
C17G10.2	C17G10.2	n/a		WP:CE29583	contains similarity to Pfam domain PF00515 (TPR Domain)	TPR domain	TPR Domain,TPR repeat	II	5594702	5596304	-284				5	-1.26	-2.39496	4.67198e-12	20	256	105	0.54	0	373	160	0.79	0	739	482	0.63	0	1150	682	0.68	0	996	426	0.58	0	1913	624	0.41	0	1380	798	0.28	0	996	426
T06E4.7	T06E4.7	n/a		WP:CE06373	n/a	n/a	Proline-rich extensin,Nematode 7TM chemoreceptor (probably olfactory)	V	9627594	9629848			GPCR--OLF		29	-1.2618	-2.39795	0.00201964	10	546	238	0.74	0	1132	500	0.88	0	1103	863	0.78	0	976	280	0.66	0	1128	312	0.61	0	2676	2941	0.78	0	421	230	0.59	0	1128	312
F26C11.1	F26C11.1	n/a		WP:CE05732	contains similarity to Pfam domain: PF00328 (Histidine acid phosphatase), Score=511.8, E-value=2e-152, N=1	acid phosphatase	Histidine acid phosphatases,Histidine acid phosphatase	II	9892694	9897244						-1.2625	-2.39911	7.98915e-09	19	201	58	0.37	0	548	192	0.8	0	788	273	0.5	0	166	59	0.2	-50	1074	546	0.73	0	629	421	0.25	0	1173	333	0.68	0	1074	546
E02H1.6	E02H1.6	n/a		WP:CE28286	n/a	ATP binding protein	ATPases associated with various cellular activities (AAA),AAA ATPase, central region	II	9596603	9597421	-637				2	-1.2627	-2.39944	2.46464e-06	10	257	175	0.72	0	604	267	0.89	0	708	329	0.6	0	1207	431	0.73	0	2245	926	0.82	0	2034	572	0.51	0	2322	956	0.88	0	2245	926
H06I04.A	H06I04.4a	ubl-1	n/a	WP:CE20938	C. elegans UBL-1 protein; contains similarity to Pfam domains PF01599 (Ribosomal protein S27a), PF00240 (Ubiquitin family)	ubiquitin	Ubiquitin family,Ribosomal protein S27a,Zn-finger, C2H2 type,Ubiquitin domain,Ribosomal protein S27a	III	3068305	3069199			txn--not		23	-1.2629	-2.39978	0.000318317	10	22407	7109	0.95	0	21889	6523	0.96	0	38360	18748	0.97	0	17848	18328	0.95	0	27229	8791	0.93	0	24204	6603	0.92	0	26402	16112	0.96	0	27229	8791
B0511.10	B0511.10	eif-3.E	n/a	WP:CE17349	C. elegans EIF-3.E protein; contains similarity to Pfam domain PF01399 (PCI domain)	n/a	PCI domain,Domain in components of the proteasome, COP9-complex and eIF3 (PCI)	I	10650333	10648560			ribosomal		5	-1.2636	-2.40094	2.24931e-05	10	500	242	0.81	0	988	310	0.9	0	915	803	0.78	0	459	154	0.33	0	1281	689	0.79	0	983	434	0.37	0	1483	652	0.81	0	1281	689
Y41D4A_3613.A	Y41D4B.5	n/a		WP:CE21842	contains similarity to Pfam domain PF01200 (Ribosomal protein S28e)	n/a	Ribosomal protein S28e,Ribosomal protein S28e	IV	1659693	1660015			ribosomal		23	-1.26362	-2.40098	0.000621177	8	1221	540	0.91	0	1399	531	0.9	0	4654	4872	0.95	0	3556	1835	0.81	0	663	192	0.68	-50	33	7	0.05	-50	6084	2016	0.94	0	663	192
F54H12.6	F54H12.6	n/a		WP:CE00548	contains similarity to Pfam domain PF00736 (EF-1 guanine nucleotide exchange domain)	Elongation factor 1	EF-1 guanine nucleotide exchange domain,Elongation factor 1, beta/beta'/delta chain	III	7973210	7972338			ribosomal		23	-1.2651	-2.40344	3.47066e-05	10	9932	3512	0.94	0	13899	5382	0.94	0	22734	14972	0.97	0	10216	6074	0.93	0	21889	6507	0.94	0	20631	4783	0.88	0	20867	10827	0.95	0	21889	6507
F32D1.5	F32D1.5	n/a		WP:CE09869	contains similarity to Pfam domain PF00478 (IMP dehydrogenase / GMP reductase)	GMP reductase	IMP dehydrogenase / GMP reductase,IMP dehydrogenase/GMP reductase,FMN/related compound-binding core	V	4371179	4369165					20	-1.26567	-2.40438	0.000191219	9	3372	1539	0.95	0	11768	4961	0.98	0	6452	4584	0.96	0	5080	1696	0.92	0	8285	1686	0.92	-100	11263	3403	0.69	0	20637	10127	0.97	0	8285	1686
C48B4.1	C48B4.1	n/a		WP:CE00491	contains similarity to Pfam domain: PF01756 (Acyl-CoA oxidase), Score=947.7, E-value=9.7e-282, N=1	Acyl-CoA oxidase I	Acyl-CoA dehydrogenases,Acyl-CoA oxidase,Acyl-CoA dehydrogenase,Acyl-CoA oxidase	III	9592088	9586511	281		lipid metabolism--peroxisomal--oxidation		24	-1.2663	-2.40544	0.00294587	10	1622	666	0.9	0	3655	773	0.88	0	922	387	0.63	0	719	273	0.54	0	962	1422	0.85	0	735	700	0.49	0	2325	685	0.82	0	962	1422
F43E2.5	F43E2.5	n/a		WP:CE07241	contains similarity to Pfam domain PF01625 (Peptide methionine sulfoxide reductase)	n/a	Peptide methionine sulfoxide reductase,Peptide methionine sulfoxide reductase	II	7363958	7363202	-71		defense		24	-1.2675	-2.40744	0.00227698	10	7442	1200	0.96	0	3319	1718	0.96	0	12402	10951	0.98	0	4510	1015	0.88	0	7369	3634	0.96	0	9791	10803	0.89	0	15290	5551	0.87	0	7369	3634
F17E9.11	F17E9.11	lys-10	n/a	WP:CE07076	C. elegans LYS-10 protein; contains similarity to Interpro domain IPR003006 (Immunoglobulin/major histocompatibility complex)	n/a	Immunoglobulin/major histocompatibility complex	IV	8332814	8333506					8	-1.2695	-2.41078	0.000583078	10	4161	703	0.91	0	2130	963	0.93	0	4950	3819	0.95	0	465	264	0.56	0	3748	1108	0.89	0	3386	1503	0.72	0	3420	1211	0.92	0	3748	1108
T25F10.2	T25F10.2	dbl-1	cet-1	WP:CE26386	C. elegans DBL-1 protein; contains similarity to Pfam domains PF00688 (TGF-beta propeptide), PF00019 (Transforming growth factor beta like domain)	TGF-beta-like growth factor	,,,TGF-beta propeptide,Transforming growth factor beta like domain	V	6760734	6763162			signaling		6	-1.27056	-2.41254	0.00113377	9	843	458	0.86	0	451	218	0.86	0	632	505	0.69	0	204	143	0.27	-50	1612	1305	0.87	0	1821	1003	0.63	0	1669	545	0.85	0	1612	1305
F29G6.3	F29G6.3a	n/a		WP:CE18654	n/a	n/a	YLP motif	X	11518970	11511483	145				27	-1.2716	-2.41429	0.000187165	10	1297	283	0.79	0	4300	1177	0.93	0	3331	2580	0.93	0	1926	1511	0.9	0	8485	3709	0.88	0	8154	3783	0.79	0	7880	4111	0.96	0	8485	3709
R02F2.7	R02F2.7	n/a		WP:CE29818	contains similarity to Human rotavirus OUTER CAPSID PROTEIN VP4 (HEMAGGLUTININ) (OUTER LAYER PROTEIN VP4)s[CONTAINS: OUTER CAPSID PROTEINS VP5 AND VP8].; SW:VP4_ROTHL	n/a	n/a	III	5483740	5480269					5	-1.2757	-2.42116	6.96089e-06	10	204	120	0.55	0	394	171	0.77	0	364	261	0.46	0	545	180	0.45	0	601	200	0.37	0	975	459	0.42	0	911	316	0.8	0	601	200
	F01F1.3	n/a		WP:CE29250	n/a	n/a	n/a	III	5873004	5874629					8	-1.276	-2.42167	0.00324873	8	650	206	0.69	0	222	84	0.65	-100	450	263	0.5	0	111	111	0.44	-50	513	539	0.7	0	597	290	0.2	0	1227	560	0.8	0	513	539
F07C6.2	F07C6.2	n/a		WP:CE05563	n/a	n/a	n/a	IV	12791146	12791829						-1.2768	-2.42301	2.2854e-05	10	364	87	0.54	0	530	176	0.83	0	608	367	0.58	0	279	192	0.4	0	1577	684	0.67	0	2516	907	0.6	0	3155	1433	0.94	0	1577	684
C43E11.9	C43E11.9	n/a		WP:CE08687	contains similarity to Pfam domain PF03657 (Uncharacterised protein family (UPF0113))	n/a	Uncharacterised protein family (UPF0113),Protein of unknown function UPF0113,PUA domain	I	4267968	4267331			ribosomal		2	-1.278	-2.42503	4.24193e-10	20	2441	1043	0.91	0	3622	1081	0.94	0	2205	1273	0.89	0	1693	1203	0.9	0	3477	5072	0.82	0	2728	914	0.66	0	5982	2145	0.95	0	3477	5072
F54D1.3	F54D1.3	n/a		WP:CE05938	contains similarity to Pfam domain: PF01391 (Collagen triple helix repeat (20 copies)), Score=92.3, E-value=3.1e-24, N=2; PF01484 (Nematode cuticle collagen N-terminal domain), Score=96.2, E-value=2e-25, N=1	collagen	Nematode cuticle collagen N-terminal domain,Collagen triple helix repeat (20 copies),Nematode cuticle collagen, N-terminal,Collagen triple helix repeat	IV	11265902	11264924			collagen		16	-1.278	-2.42503	0.000551935	10	15467	6206	0.94	0	12558	3902	0.95	0	46426	21865	0.98	0	12159	11255	0.96	0	9762	6150	0.88	0	13614	5414	0.89	0	25077	13007	0.97	0	9762	6150
K07E3.7	K07E3.7	n/a		WP:CE21026	contains similarity to Pfam domains PF00122 (E1-E2 ATPases), PF00702 (haloacid dehalogenase-like hydrolase)	n/a	E1-E2 ATPases,haloacid dehalogenase-like hydrolase,,ATPase, E1-E2 type	X	8097124	8091269					1	-1.27833	-2.42559	0.0012329	9	254	94	0.49	0	489	159	0.75	0	501	413	0.54	0	380	286	0.52	0	359	292	0.43	0	274	131	0.05	-50	1003	273	0.43	0	359	292
Y59C2A.1	Y59C2A.1	n/a		WP:CE31658	contains similarity to Pfam domain PF00246 (Zinc carboxypeptidases)	carboxypeptidase	Zinc carboxypeptidase A metalloprotease (M14),Zinc carboxypeptidases	II	2208118	2212754					8	-1.27913	-2.42692	0.000198478	8	562	228	0.8	0	320	188	0.83	0	362	163	0.42	0	147	108	0.17	-50	1386	925	0.88	0	2151	1900	0.71	-100	1044	498	0.74	0	1386	925
C24H12.4	C24H12.4a	n/a		WP:CE27728	contains similarity to Pfam domains PF00270 (DEAD and DEAH box helicases), PF00271 (Helicases conserved C-terminal domain)	helicase	DEAD and DEAH box helicases,Helicases conserved C-terminal domain,Helicase, C-terminal,DEAD/DEAH box helicase	II	411219	416553						-1.2793	-2.42721	9.09062e-06	10	463	263	0.74	0	716	304	0.88	0	1195	505	0.7	0	1426	576	0.8	0	1706	976	0.78	0	1946	876	0.69	0	1598	566	0.85	0	1706	976
Y24D9A.E	F55F10.1	n/a		WP:CE30377	contains similarity to Interpro domains IPR002035 (Von Willebrand factor, type A), IPR002078 (Sigma-54 factor interaction domain), IPR003593 (AAA ATPase)	n/a	Von Willebrand factor, type A,Sigma-54 factor interaction domain,AAA ATPase	IV	4360849	4386521					5	-1.2795	-2.42755	0.000419828	10	460	271	0.79	0	1724	437	0.92	0	813	927	0.75	0	1100	584	0.8	0	1711	620	0.75	0	2368	817	0.56	0	5386	1127	0.89	0	1711	620
F21F8.3	F21F8.3	asp-5	n/a	WP:CE09539	C. elegans ASP-5 protein; contains similarity to Pfam domain PF00026 (Eukaryotic aspartyl proteases)	protease	Eukaryotic aspartyl proteases,Eukaryotic/viral aspartic protease, active site,Aspartic protease A1, pepsin	V	8274984	8276643					8	-1.2802	-2.42873	8.29464e-05	10	15137	3539	0.94	0	16673	7814	0.97	0	35387	22768	0.97	0	12429	4407	0.93	0	32767	8447	0.93	0	32164	8945	0.89	0	35905	23495	0.97	0	32767	8447
ZK1127.5	ZK1127.5	n/a		WP:CE32083	contains similarity to Pfam domain PF01137 (RNA 3'-terminal phosphate cyclase)	n/a	RNA 3'-terminal phosphate cyclase	II	7050600	7051914					20	-1.2812	-2.43041	1.3184e-05	10	746	355	0.88	0	2653	1289	0.94	0	735	638	0.71	0	758	232	0.53	0	1851	582	0.74	0	1912	579	-1	0	3543	1280	0.91	0	1851	582
C16A3.9	C16A3.9	rps-13	n/a	WP:CE04009	C. elegans RPS-13 protein; contains similarity to Pfam domain PF00312 (Ribosomal protein S15)	40S ribosomal protein S13	Ribosomal protein S15,Ribosomal protein S15	III	6374940	6374037			ribosomal		23	-1.2815	-2.43092	1.42605e-05	10	9415	3438	0.96	0	8290	3086	0.97	0	14631	11165	0.97	0	9592	5355	0.77	0	15286	4622	0.92	0	16267	4697	0.8	0	18981	8711	0.96	0	15286	4622
W09C5.6	W09C5.6a	rpl-31	n/a	WP:CE20168	contains similarity to Pfam domain: PF01198 (Ribosomal protein L31e), Score=186.4, E-value=1.5e-52, N=1	Ribosomal protein L31e	Ribosomal protein L31e,Ribosomal protein L31e	I	13661753	13660996			ribosomal		23	-1.2819	-2.43159	4.43878e-05	10	4920	2032	0.88	0	5061	1707	0.94	0	15434	7803	0.96	0	9139	7141	0.92	0	7854	2566	0.93	0	6826	1703	0.77	0	14770	7788	0.65	0	7854	2566
K10H10.2	K10H10.2	n/a		WP:CE16252	contains similarity to Pfam domain: PF00291 (Pyridoxal-phosphate dependent enzyme), Score=428.1, E-value=2.6e-125, N=1	beta-synthase	beta-synthase,Cysteine synthase K/M,Cysteine synthase K,Cysteine synthase/cystathionine beta-synthase P-phosphate attachment site,Pyridoxal-5'-phosphate-dependent enzyme, beta family	II	14494338	14492755					1	-1.284	-2.43513	0.0096754	10	1754	2118	0.92	0	3213	1381	0.93	0	1393	484	0.72	0	1677	1431	0.9	0	1782	2179	0.9	0	1744	662	0.52	0	4273	1921	0.95	0	1782	2179
Y95B8A_85.G	Y95B8A.1	n/a		WP:CE24689	contains similarity to Pfam domain PF01400 (Astacin (Peptidase family M12A))	peptidase	Astacin (Peptidase family M12A),Neutral zinc metallopeptidases, zinc-binding region,Neutral zinc metallopeptidase,EGF-like domain,CUB domain,Astacin	I	942259	947678					1	-1.28412	-2.43534	0.00380755	8	259	115	0.59	0	123	154	0.62	0	224	157	0.33	-50	76	69	0.2	-50	349	220	0.39	0	694	297	0.32	0	399	170	0.53	0	349	220
T09E11.11	T09E11.11	n/a		WP:CE13517	contains similarity to Pfam domain: PF01762 (Galactosyltransferase), Score=267.5, E-value=5.7e-77, N=1	n/a	Galactosyltransferase,Glycosyl transferase, family 31	I	12351733	12353753					8	-1.28489	-2.43663	0.000743923	9	778	248	0.78	0	572	228	0.84	0	881	466	0.64	0	161	165	0.33	-50	459	387	0.67	0	529	334	0.15	0	1690	582	0.78	0	459	387
F57B7.3	F57B7.3	n/a		WP:CE05991	contains similarity to Pfam domain: PF01391 (Collagen triple helix repeat (20 copies)), Score=95.9, E-value=2.6e-25, N=2; PF01484 (Nematode cuticle collagen N-terminal domain), Score=97.0, E-value=1.2e-25, N=1	collagen	Nematode cuticle collagen N-terminal domain,Collagen triple helix repeat (20 copies),Nematode cuticle collagen, N-terminal,Collagen triple helix repeat	V	11452936	11451896			collagen		16	-1.285	-2.43682	1.74127e-06	20	7254	4326	0.95	0	6919	4826	0.93	0	33932	23278	0.96	0	13882	8154	0.91	0	15489	8558	0.91	0	14381	5031	0.88	0	38848	19195	0.96	0	15489	8558
W06B11.2	W06B11.2	puf-9	n/a	WP:CE31253	C. elegans PUF-9 protein; contains similarity to Pfam domain PF00806 (Pumilio-family RNA binding repeat)	pumilo repeats	Pumilio/Puf RNA-binding,Pumilio-family RNA binding repeat	X	5841543	5845928			signaling		5	-1.2868	-2.43986	0.000186144	10	61	60	0.23	-100	81	67	0.4	0	67	86	0.06	-50	33	16	0.06	-50	57	54	0.13	-50	560	6493	0.66	-50	51	93	0.25	-50	57	54
W08E12.J	W08E12.2	n/a		WP:CE21279	contains similarity to Interpro domain IPR006058 (2Fe-2S ferredoxin)	n/a	2Fe-2S ferredoxin	IV	3305900	3306543						-1.28867	-2.44302	0.0026271	9	747	125	0.6	0	367	354	0.88	0	325	314	0.44	0	486	177	0.36	0	344	136	0.23	-50	492	300	0.23	0	616	226	0.56	0	344	136
F49E2.3	F49E2.2a	n/a		WP:CE31527	contains similarity to Pfam domain: PF00018 (SH3 domain), Score=15.4, E-value=0.00062, N=1	n/a	Src homology domain 3,SH3 domain	X	9569305	9573597						-1.2887	-2.44308	2.29398e-05	10	1579	485	0.84	0	1343	518	0.92	0	2232	963	0.86	0	519	297	0.43	0	2552	1987	0.91	0	4310	2493	0.84	0	1522	550	0.84	0	2552	1987
K11H12.2	K11H12.2	rpl-15	n/a	WP:CE12148	C. elegans RPL-15 protein; contains similarity to Pfam domain PF00827 (Ribosomal L15)	60S ribosomal protein L15	Ribosomal L15,Ribosomal protein L15e	IV	654584	653481			ribosomal		23	-1.2887	-2.44308	6.20622e-05	10	13531	5574	0.95	0	15454	4966	0.97	0	32445	21439	0.97	0	12440	9076	0.91	0	18180	4900	0.9	0	19749	4569	0.79	0	23300	13280	0.96	0	18180	4900
ZK945.3	ZK945.3	n/a		WP:CE01734	n/a	pumilio-repeat like domain	Pumilio/Puf RNA-binding	II	10100212	10102957			signaling			-1.289	-2.44359	1.39752e-05	10	4360	1768	0.94	0	8055	3377	0.96	0	5662	2394	0.93	0	3746	1780	0.92	0	6294	3258	0.93	0	5441	1983	0.83	0	11170	3841	0.97	0	6294	3258
F56F3.5	F56F3.5	rps-1	n/a	WP:CE00664	contains similarity to Pfam domain: PF01015 (Ribosomal S3Ae family), Score=489.1, E-value=1.1e-143, N=1	Ribosomal protein S3a (human) homolog.	Ribosomal S3Ae family,Ribosomal protein S3Ae	III	4475882	4476841			ribosomal		23	-1.2891	-2.44376	2.60308e-05	10	26112	11072	0.96	0	35505	11383	0.95	0	20054	8678	0.94	0	33	31	0.12	-50	53706	19971	0.88	0	58595	30459	0.9	0	92	134	0.44	-50	53706	19971
F35E12.9	F35E12.9	n/a		WP:CE32404	n/a	n/a	Domain of unknown function DUF141	V	13747724	13743938					31	-1.2908	-2.44664	0.00334836	10	491	79	0.46	0	997	149	0.78	0	613	392	0.68	0	376	188	0.45	0	935	842	0.84	0	969	803	0.52	0	1626	1237	0.91	0	935	842
Y53C12B.1	Y53C12B.1	n/a		WP:CE14894	contains similarity to Pfam domain: PF00400 (WD domain, G-beta repeat), Score=150.4, E-value=1e-41, N=10	WD domain, G-beta repeats (4 domains)	,WD domain, G-beta repeats	II	9745972	9743036					5	-1.2917	-2.44816	4.81802e-06	10	524	266	0.81	0	1394	485	0.92	0	960	503	0.67	0	662	250	0.48	0	1442	591	0.76	0	1091	590	0.45	0	2403	927	0.87	0	1442	591
F08F3.4	F08F3.4	n/a		WP:CE32856	contains similarity to Ralstonia solanacearum Putative oxidoreductase protein (EC 1.-.-.-).; TR:Q8XR99	n/a	n/a	V	5410926	5412755					27	-1.292	-2.44867	4.23601e-07	20	1020	687	0.94	0	2074	1715	0.95	0	878	652	0.8	0	698	197	0.42	0	2963	1767	0.92	0	2123	797	0.59	0	1410	362	0.69	0	2963	1767
ZK418.9	ZK418.9	n/a		WP:CE28190	contains similarity to Pfam domain PF00013 (KH domain family of RNA binding proteins)	possible RNA binding protein	KH domain, type 1,KH domain,Binding-protein-dependent transport systems inner membrane component,KH domain family of RNA binding proteins	III	7087666	7085180					5	-1.2931	-2.45054	3.8337e-05	10	3997	1744	0.94	0	3473	1357	0.94	0	3800	2343	0.93	0	1810	770	0.83	0	4620	2721	0.89	0	4252	1531	0.78	0	12664	4684	0.95	0	4620	2721
C05E11.5	C05E11.5	amt-4	n/a	WP:CE27655	contains similarity to Pfam domain PF00909 (Ammonium Transporter Family)	ammonium transporter	Ammonium Transporter Family,Ammonium transporter	X	4565291	4569532						-1.294	-2.45207	0.000145527	10	842	338	0.88	0	3449	790	0.95	0	1975	1134	0.88	0	803	446	0.71	0	3500	2582	0.9	0	3696	1566	0.78	0	5747	2976	0.96	0	3500	2582
E04A4.8	E04A4.8	rpl-20	n/a	WP:CE21392	C. elegans RPL-20 protein; contains similarity to Pfam domain PF01775 (Ribosomal L18ae protein family)	ribosomal protein	Ribosomal L18ae protein family,Ribosomal L18ae protein	IV	4749779	4749009	108		ribosomal		23	-1.2951	-2.45394	3.29557e-05	10	12561	3946	0.94	0	14520	3895	0.95	0	39314	17449	0.95	0	19553	17236	0.93	0	21869	9282	0.93	0	15841	4628	0.71	0	34792	17862	0.96	0	21869	9282
T06A4.3	T06A4.3	n/a		WP:CE28646	contains similarity to Pfam domains PF02244 (Carboxypeptidase activation peptide), PF00246 (Zinc carboxypeptidases)	carboxypeptidase	Carboxypeptidase activation peptide,Zinc carboxypeptidases,Zinc carboxypeptidase A metalloprotease (M14),Metridin-like ShK toxin,Carboxypeptidase activation peptide	I	763677	770719					1	-1.296	-2.45547	5.53903e-05	10	496	152	0.73	0	767	348	0.91	0	531	471	0.68	0	37	59	0.05	-50	1102	471	0.75	0	1074	297	0.25	0	166	457	0.69	0	1102	471
C01G6.9	C01G6.9	n/a		WP:CE00871	n/a	n/a	n/a	II	9295658	9294010					12	-1.29778	-2.4585	3.76687e-05	18	243	89	0.52	0	248	203	0.79	0	338	170	0.28	0	76	61	0.11	-50	498	655	0.73	0	323	438	0.3	0	655	80	0.21	0	498	655
F13H8.2	F13H8.2	n/a		WP:CE27127	contains similarity to Pfam domain PF00400 (WD domain, G-beta repeats)	beta transducin Trp-Asp domains	WD domain, G-beta repeats,G-protein beta WD-40 repeat	II	6270316	6273949					5	-1.2981	-2.45905	0.000170129	10	1182	499	0.89	0	2165	587	0.93	0	2166	1190	0.89	0	1168	962	0.86	0	1358	1211	0.86	0	1000	345	0.32	0	2781	1049	0.92	0	1358	1211
F46B3.5	F46B3.5	grd-2	n/a	WP:CE18688	contains similarity to Pfam domain: PF01079 (Hint module), Score=206.8, E-value=1.1e-58, N=1	Hint module	Hint module,Sonic hedgehog protein,Protein splicing (intein),Hedgehog/Intein hint domain, N-terminal,Hedgehog/Intein hint domain, C-terminal,Hedgehog protein, hint region	V	20607947	20611832			signaling	hog--groundhog	14	-1.29889	-2.46039	0.000483699	9	289	76	0.47	0	363	148	0.74	0	405	163	0.47	0	142	49	0.2	-100	745	513	0.65	0	530	345	0.36	0	855	211	0.39	0	745	513
F55C10.3	F55C10.3	n/a		WP:CE11182	contains similarity to Pfam domain: PF01391 (Collagen triple helix repeat (20 copies)), Score=58.9, E-value=3.5e-14, N=3	collagen	Collagen triple helix repeat (20 copies),Collagen triple helix repeat	V	11392352	11391485			collagen		16	-1.299	-2.46058	8.37276e-08	20	21782	10487	0.98	0	15676	7915	0.97	0	65043	47208	0.96	0	31896	19253	0.94	0	24261	7092	0.92	0	25333	11538	0.89	0	54601	29074	0.97	0	24261	7092
F49E2.2	F49E2.2a	n/a		WP:CE31527	contains similarity to Pfam domain: PF00018 (SH3 domain), Score=15.4, E-value=0.00062, N=1	n/a	: Src homology domain 3,SH3 domain	X	9569305	9573597					31	-1.2994	-2.46127	0.000313262	10	1141	229	0.75	0	1409	327	0.86	0	1182	446	0.7	0	1224	888	0.82	0	844	432	0.67	0	678	276	0.25	0	3563	2590	0.93	0	844	432
F57B1.3	F57B1.3	n/a		WP:CE11290	contains similarity to Pfam domain: PF01391 (Collagen triple helix repeat (20 copies)), Score=45.4, E-value=4e-10, N=3; PF01484 (Nematode cuticle collagen N-terminal domain), Score=40.6, E-value=1.1e-08, N=1	collagen	Nematode cuticle collagen N-terminal domain,Collagen triple helix repeat (20 copies),Nematode cuticle collagen, N-terminal,Collagen triple helix repeat	V	13201913	13200924			collagen		16	-1.2997	-2.46178	0.00102021	10	18754	12518	0.96	0	25790	11323	0.97	0	60747	52048	0.97	0	21675	9320	0.93	0	40002	24182	0.93	0	40560	15462	0.79	0	51012	18245	0.96	0	40002	24182
F09G8.4	F09G8.4	npc-2	n/a	WP:CE24891	C. elegans NPC-2 protein; contains similarity to Pfam domain PF02460 (Patched family)	n/a	Patched family,Sterol-sensing 5TM box	III	8258258	8265718	-344		signaling	dauer-npc-2	16	-1.2999	-2.46212	0.000350678	10	881	258	0.82	0	343	222	0.82	0	549	415	0.64	0	413	172	0.47	0	2027	1259	0.88	0	1118	597	0.51	0	739	218	0.54	0	2027	1259
Y110A7A.E	Y110A7A.16	n/a		WP:CE28103	contains similarity to Interpro domain IPR006849 (IKI3 family)	n/a	IKI3 family	I	5118850	5114138					5	-1.3	-2.46229	1.53543e-05	10	605	211	0.78	0	632	202	0.77	0	799	349	0.66	0	477	181	0.45	0	772	628	0.68	0	574	366	0.36	0	916	385	0.77	0	772	628
R07H5.9	R07H5.9	n/a		WP:CE30682	n/a	n/a	n/a	IV	11207508	11209228					5	-1.3029	-2.46724	3.15451e-06	10	2981	802	0.92	0	3070	869	0.95	0	2183	1297	0.92	0	388	151	0.33	0	3839	2380	0.93	0	3037	1179	0.69	0	898	345	0.76	0	3839	2380
ZK673.1	ZK673.1	n/a		WP:CE16742	weak similarity with chitin binding domains	n/a	Metridin-like ShK toxin,,ShTK domain	II	10443243	10445001						-1.3039	-2.46895	0.00025149	10	910	216	0.77	0	529	264	0.83	0	944	592	0.68	0	346	312	0.55	0	911	396	0.58	0	799	162	0.1	0	933	387	0.58	0	911	396
C47B2.5	C47B2.5	n/a		WP:CE17565	contains similarity to Pfam domain: PF01912 (eIF-6 family), Score=422.9, E-value=9.6e-124, N=1	EUKARYOTIC TRANSLATION INITIATION FACTOR 6 (EIF-6)	eIF-6 family,Translation initiation factor IF6	I	12976993	12978564			ribosomal		20	-1.3046	-2.47015	9.91309e-06	10	846	418	0.9	0	1404	490	0.9	0	1894	1251	0.86	0	1212	516	0.76	0	3669	1458	0.87	0	5319	1679	0.78	0	3466	1522	0.92	0	3669	1458
T04A11.4	T04A11.4	n/a		WP:CE13122	n/a	n/a	Phenazine biosynthesis-like protein,Phenazine biosynthesis PhzC/PhzF protein	IV	12484556	12482824					8	-1.3055	-2.47169	0.003558	10	642	467	0.89	0	1779	399	0.91	0	971	573	0.75	0	653	482	0.68	0	2145	1889	0.92	0	2203	1100	0.66	0	5165	3340	0.69	0	2145	1889
F18C5.3	F18C5.3	n/a		WP:CE02652	contains similarity to Mus musculus 3110031B13Rik protein (Fragment).; TR:Q9CRR4	n/a	n/a	II	6546791	6554787			signaling--cell cycle		5	-1.30578	-2.47217	0.00014645	9	286	189	0.66	0	706	202	0.8	0	709	432	0.59	0	90	82	0.15	-50	1008	596	0.73	0	919	452	0.32	0	1027	262	0.73	0	1008	596
C14A4.2	C14A4.14	n/a		WP:CE24801	n/a	n/a	n/a	II	10582520	10584122					2	-1.3062	-2.47289	8.51907e-06	12	1343	728	0.93	0	2685	1123	0.95	0	2508	1282	0.87	0	1539	546	0.75	0	3627	2599	0.91	0	2549	1666	0.77	0	9581	3210	0.93	0	3627	2599
ZK1321.4	ZK1321.4	n/a		WP:CE32038	Predicted protein is serine and glycine rich	n/a	PDZ domain (Also known as DHR or GLGF)	II	9774197	9770674					16	-1.3067	-2.47375	4.34375e-05	10	1892	1009	0.95	0	5814	2998	0.96	0	3687	3020	0.96	0	1331	400	0.69	0	4409	1697	0.9	0	4139	1379	0.63	0	9524	3155	0.94	0	4409	1697
T02G5.9	T02G5.9a	krs-1	n/a	WP:CE04861	C. elegans KRS-1 protein; contains similarity to Pfam domains PF01336 (OB-fold nucleic acid binding domain), PF00152 (tRNA synthetases class II)	lysyl-tRNA synthetase	OB-fold nucleic acid binding domain,tRNA synthetases class II,Aminoacyl-transfer RNA synthetase, class II,OB-fold nucleic acid binding domain,Lysyl-tRNA synthetase, class-2,tRNA synthetase, class II (D, K and N)	II	7072342	7070177			ribosomal		20	-1.308	-2.47598	9.78958e-10	20	11314	5211	0.93	0	6185	1355	0.93	0	6458	3675	0.93	0	4097	969	0.86	0	12135	4286	0.94	0	12603	3624	0.88	0	11284	3244	0.94	0	12135	4286
F38A5.13	F38A5.13	dnj-11	n/a	WP:CE10050	C. elegans DNJ-11 protein; contains similarity to Pfam domains PF00226 (DnaJ, prokaryotic heat shock protein), PF00249 (Myb DNA-binding proteins)	DNA-binding protein	DnaJ, prokaryotic heat shock protein,Myb DNA-binding proteins,Myb DNA-binding domain,Heat shock protein DnaJ, N-terminal	IV	6585861	6588159			transcription--MYB		18	-1.3085	-2.47684	0.000143745	10	2815	1655	0.96	0	5211	1677	0.97	0	3553	1227	0.88	0	3459	938	0.87	0	5155	3397	0.88	0	3260	3159	0.78	0	15536	5940	0.92	0	5155	3397
T22B11.2	T22B11.2	n/a		WP:CE17241	contains similarity to Pfam domain PF01762 (Galactosyltransferase)	n/a	Glycosyl transferase, family 31,Galactosyltransferase	IV	4688549	4691823			signaling	notch pathway--fringe??	14	-1.3104	-2.4801	0.00167378	10	620	208	0.78	0	1010	566	0.78	0	643	571	0.72	0	412	109	0.31	0	1105	145	0.38	0	1107	448	0.5	0	1078	354	0.76	0	1105	145
C54C8.2	C54C8.2	n/a		WP:CE08965	n/a	n/a	n/a	I	12452827	12454518					14	-1.3112	-2.48148	0.00117983	10	1015	102	0.51	0	563	153	0.77	0	296	243	0.34	0	339	258	0.44	0	351	154	0.19	0	291	190	0.14	0	964	265	0.56	0	351	154
F53G12.10	F53G12.10	rpl-7	n/a	WP:CE11024	C. elegans RPL-7 protein; contains similarity to Pfam domain PF00327 (Ribosomal protein L30)	ribosomal protein	Ribosomal protein L30,Ribosomal protein L30	I	111036	112295			ribosomal		23	-1.3117	-2.48234	1.16626e-05	10	11769	5497	0.95	0	13729	5118	0.97	0	41317	18404	0.95	0	14711	6447	0.95	0	20599	9525	0.91	0	20476	6628	0.94	0	27531	13230	0.96	0	20599	9525
C15H11.9	C15H11.9	n/a		WP:CE08186	Similarity to Human HA0609 protein (TR:Q15050)	Human HA0609 protein like	n/a	V	14427605	14426361	-832					-1.3126	-2.48389	1.42831e-06	12	591	328	0.84	0	983	535	0.91	0	1612	438	0.66	0	4636	1670	0.91	0	3124	1705	0.88	0	3941	1841	0.77	0	3191	834	0.88	0	3124	1705
W08G11.1	W08G11.1	n/a		WP:CE16558	[971117 dl] Frameshift in final exon, pseudogene or sequencing error, check with cas	n/a	Caenorhabditis protein of unknown function, DUF268	V	16349969	16352423					14	-1.31367	-2.48572	0.00442299	9	207	75	0.29	0	253	106	0.67	0	304	247	0.41	0	100	68	0.08	-50	411	347	0.69	0	347	338	0.24	0	582	130	0.33	0	411	347
F35E12.8	F35E12.8	n/a		WP:CE32403	n/a	n/a	Domain of unknown function DUF141	V	13754518	13751799					21	-1.315	-2.48802	0.000306867	8	666	377	0.84	0	2358	572	0.94	0	1882	1030	0.86	0	815	266	0.5	0	85	42	0.11	-50	75	107	0.12	-50	2723	1383	0.92	0	85	42
T06C12.10	T06C12.10	n/a		WP:CE31986	n/a	n/a	n/a	V	15891444	15889332					13	-1.3156	-2.48906	7.96815e-05	10	838	278	0.84	0	1166	904	0.91	0	1076	757	0.81	0	572	184	0.47	0	1615	1039	0.86	0	1219	569	0.48	0	2038	545	0.86	0	1615	1039
M01F1.2	M01F1.2	rpl-16	n/a	WP:CE01030	contains similarity to Pfam domain: PF00572 (Ribosomal protein L13), Score=149.0, E-value=2.6e-41, N=1	L13P family ribosomal protein	Ribosomal protein L13,	III	3503707	3502820			ribosomal		23	-1.3167	-2.49096	1.17902e-05	10	24537	9745	0.97	0	26582	10535	0.97	0	48895	28689	0.97	0	73	51	0.13	-50	42317	12245	0.97	0	46734	15721	0.82	0	170	278	0.56	0	42317	12245
K03B4.7	K03B4.7a	n/a		WP:CE28581	contains similarity to Saccharomyces cerevisiae Member of a family of proteins, including Sip1p and Gal83p, that interact with Snf1p and Snf4p and are involved in the response to glucose starvation; SGD:YGL208W	n/a	n/a	V	4692247	4691422					15	-1.317	-2.49147	0.000618395	10	452	163	0.6	0	488	385	0.85	0	359	311	0.48	0	241	226	0.32	0	842	233	0.46	0	817	279	0.21	0	1734	371	0.61	0	842	233
F54B3.3	F54B3.3	n/a		WP:CE03405	contains similarity to Pfam domain: PF00004 (ATPases associated with various cellular activities (AAA)), Score=82.2, E-value=3.5e-21, N=1	ATPases associated with various cellular activities (AAA)	ATPases associated with various cellular activities (AAA),AAA ATPase, central region,AAA ATPase	II	10248667	10251066					20	-1.3173	-2.49199	7.02613e-06	10	4451	2483	0.97	0	12619	4405	0.97	0	14432	9548	0.98	0	5189	2142	0.95	0	6334	2800	0.95	0	10235	5497	0.87	0	11996	4391	0.97	0	6334	2800
C47E12.7	C47E12.7	n/a		WP:CE20571	Similarity to Yeast hypothetical protein YD78 (SW:YD78_YEAST)	Yeast YD78 like	n/a	IV	9982256	9980702	-1046		ribosomal		5	-1.319	-2.49493	2.50322e-12	22	1851	766	0.91	0	3357	1407	0.93	0	1866	853	0.83	0	2708	1415	0.91	0	2113	1589	0.9	0	1193	614	0.48	0	7119	3395	0.96	0	2113	1589
Y65B4B_13.B	Y65B4BL.2	n/a		WP:CE25536	contains similarity to Saccharomyces cerevisiae anchorage subunit of a-agglutinin; SGD:YNR044W	n/a	n/a	I	506475	509059					7	-1.3196	-2.49597	0.000434778	10	169	71	0.39	0	494	251	0.86	0	266	304	0.46	0	635	211	0.54	0	750	337	0.67	0	478	172	0.15	0	921	255	0.57	0	750	337
F52F10.2	F52F10.2	n/a		WP:CE29388	contains similarity to Escherichia coli TETRACYCLINE RESISTANCE PROTEIN, CLASS E (TETA(E)).; SW:TCR5_ECOLI	n/a	n/a	V	1548004	1550463					14	-1.3196	-2.49597	0.000670453	10	512	116	0.54	0	451	182	0.82	0	543	457	0.54	0	355	180	0.32	0	506	109	0.18	0	504	583	0.5	0	935	304	0.56	0	506	109
F53A3.3	F53A3.3	rps-22	n/a	WP:CE10884	C. elegans RPS-22 protein; contains similarity to Pfam domain PF00410 (Ribosomal protein S8)	40S ribosomal protein	Ribosomal protein S8,Ribosomal protein S8	III	1950643	1951414			ribosomal		23	-1.32	-2.49666	8.60978e-06	10	8707	3299	0.96	0	8410	3277	0.95	0	14662	8485	0.96	0	9034	5195	0.92	0	15498	5103	0.93	0	14009	3238	0.88	0	17688	9145	0.98	0	15498	5103
ZK652.4	ZK652.4	rpl-35	n/a	WP:CE00450	C. elegans RPL-35 protein; contains similarity to Pfam domain PF00831 (Ribosomal L29 protein)	60S ribosomal protein L35	Ribosomal protein L29,Ribosomal L29 protein	III	7855052	7855563			ribosomal		23	-1.3209	-2.49822	5.82268e-06	10	5202	2031	0.91	0	5045	1530	0.93	0	9768	7614	0.94	0	7119	3109	0.94	0	11414	3513	0.91	0	8466	2369	0.85	0	13378	6204	0.95	0	11414	3513
F31F4.15	F31F4.15	n/a		WP:CE09835	contains similarity to Pfam domain PF01827 (FTH domain)	n/a	FTH domain,Protein of unknown function DUF38	V	676583	674833					24	-1.3223	-2.50064	0.00242349	10	2380	698	0.91	0	4509	667	0.94	0	2901	1005	0.88	0	1786	1254	0.61	0	3187	1928	0.86	0	2546	1407	0.72	0	8144	3932	0.95	0	3187	1928
W04A8.2	W04A8.2	n/a		WP:CE16536	n/a	n/a	n/a	I	13848650	13849010					23	-1.3225	-2.50099	2.52025e-05	10	3106	1380	0.92	0	4032	1551	0.91	0	5873	2915	0.94	0	4071	2323	0.91	0	6328	1503	0.89	0	6396	1710	0.48	0	4550	2843	0.93	0	6328	1503
ZK270.1	ZK270.1	ptr-23	n/a	WP:CE15305	n/a	n/a	,Patched family,,Patched family	I	14917277	14921162			signaling	patched--ptr	6	-1.3233	-2.50238	0.000259345	10	1725	657	0.92	0	2073	704	0.87	0	2140	2294	0.92	0	800	320	0.67	0	2663	1762	0.87	0	2755	1503	0.74	0	3530	1284	0.93	0	2663	1762
C29F4.1	C29F4.1	n/a		WP:CE03038	contains similarity to Pfam domain: PF01391 (Collagen triple helix repeat (20 copies)), Score=60.3, E-value=1.3e-14, N=3; PF01484 (Nematode cuticle collagen N-terminal domain), Score=49.4, E-value=2.6e-11, N=1	collagen	Nematode cuticle collagen N-terminal domain,Collagen triple helix repeat (20 copies),Nematode cuticle collagen, N-terminal,Collagen triple helix repeat	IV	11225493	11226462	-784		collagen		16	-1.3235	-2.50273	0.000885375	10	29764	19355	0.95	0	39517	11394	0.94	0	61723	59192	0.95	0	36881	14408	0.95	0	46293	16691	0.88	0	46126	25276	0.87	0	57423	24477	0.94	0	46293	16691
K12H4.7	K12H4.7a	n/a		WP:CE32696	contains similarity to Pfam domain PF00561 (alpha/beta hydrolase fold)	n/a	alpha/beta hydrolase fold	III	8051017	8048388					19	-1.3242	-2.50394	7.21888e-05	10	2545	916	0.94	0	6066	3137	0.97	0	6486	3637	0.95	0	7124	1726	0.93	0	10562	7320	0.91	0	8674	3455	0.7	0	13828	6334	0.95	0	10562	7320
F10B5.1	F10B5.1	rpl-10	rpl-10a	WP:CE01543	contains similarity to Pfam domain: PF00826 (Ribosomal L10), Score=479.8, E-value=7e-141, N=1	ribosomal protein L10 (QM protein)	Ribosomal L10,Ribosomal protein L10E	II	8143788	8144588			ribosomal			-1.327	-2.5088	7.52815e-05	10	23598	10552	0.98	0	23240	11516	0.96	0	62602	56901	0.97	0	23267	9295	0.96	0	36350	12843	0.98	0	47711	9979	0.93	0	53902	24001	0.83	0	36350	12843
B0511.8	B0511.8	n/a		WP:CE28880	contains similarity to Xenopus laevis PDCD9.; TR:Q90Z99	n/a	n/a	I	10647018	10644789			signaling		2	-1.3302	-2.51438	3.37554e-06	10	1057	488	0.89	0	2808	864	0.95	0	1555	1014	0.9	0	1534	559	0.8	0	3420	2075	0.9	0	3350	1048	0.68	0	4684	2050	0.9	0	3420	2075
W08E12.G	W08E12.5	n/a		WP:CE21277	contains similarity to Interpro domain IPR006058 (2Fe-2S ferredoxin)	n/a	2Fe-2S ferredoxin	IV	3300826	3301302						-1.3328	-2.51891	0.00666883	10	716	150	0.57	0	515	527	0.92	0	141	341	0.29	0	1035	166	0.43	0	1249	367	0.55	0	802	428	0.39	0	938	354	0.71	0	1249	367
F55G11.8	F55G11.8	n/a		WP:CE18754	n/a	n/a	Domain of unknown function DUF141,Protein of unknown function DUF141	IV	12962858	12964557	-1381				19	-1.3364	-2.5252	0.000973263	10	1299	569	0.9	0	1715	404	0.9	0	2132	863	0.81	0	797	168	0.32	0	2245	1500	0.86	0	1864	907	0.59	0	3136	1910	0.93	0	2245	1500
W01D2.1	W01D2.1	n/a		WP:CE18312	contains similarity to Pfam domain: PF01907 (Ribosomal protein L37e), Score=130.3, E-value=1.2e-35, N=1	ribosomal protein L37	Ribosomal protein L37e,Ribosomal protein L37e	II	14815398	14816040			ribosomal		23	-1.3369	-2.52608	3.56909e-05	10	1841	836	0.91	0	1670	606	0.95	0	3508	3586	0.96	0	4378	1476	0.93	0	4897	1307	0.92	0	4174	1217	0.74	0	7244	3602	0.95	0	4897	1307
F45D3.2	F45D3.2	n/a		WP:CE10470	n/a	n/a	n/a	V	12543633	12545546					21	-1.3398	-2.53116	0.00023665	10	2070	1206	0.93	0	4359	750	0.93	0	1794	1051	0.87	0	732	476	0.67	0	2516	934	0.78	0	2097	783	0.62	0	4003	2301	0.95	0	2516	934
Y71H2_390.D	Y71H2AM.15	n/a		WP:CE27319	contains similarity to Saccharomyces cerevisiae Protein involved in cytoskeletal control and required for proper bipolar budding pattern; interacts with Rho1p; SGD:YNL271C	n/a	n/a	III	2756405	2747143					1	-1.34044	-2.53229	0.000119947	9	336	156	0.7	0	654	299	0.87	0	376	287	0.5	0	284	134	0.4	-50	1082	529	0.76	0	1007	462	0.42	0	1304	482	0.79	0	1082	529
K02F2.2	K02F2.2	dpy-14	CEAHH,S-adenosylhomocysteine hydrolase, AHH	WP:CE17154	C. elegans DPY-14 protein; contains similarity to Pfam domain PF00670 (S-adenosyl-L-homocysteine hydrolase)	S-adenosylhomocysteine hydrolase	S-adenosyl-L-homocysteine hydrolase,S-adenosyl-L-homocysteine hydrolase	I	6844530	6846191					20	-1.3413	-2.5338	9.16918e-05	10	16398	6737	0.94	0	26409	6408	0.94	0	42639	24962	0.97	0	17926	5069	0.92	0	35343	16814	0.86	0	54158	43479	0.9	0	49371	18183	0.96	0	35343	16814
E02H1.1	E02H1.1	n/a		WP:CE30642	contains similarity to Pfam domain: PF00398 (Ribosomal RNA adenine dimethylases), Score=229.3, E-value=4.4e-71, N=1	rRNA methyltransferase	Ribosomal RNA adenine dimethylases,SAM (and some other nucleotide) binding motif,Ribosomal RNA adenine dimethylase	II	9591070	9589825			ribosomal		45	-1.3423	-2.53555	2.12027e-05	10	1015	437	0.9	0	3654	1854	0.96	0	1831	1315	0.9	0	1971	509	0.74	0	2296	697	0.82	0	2084	497	0.45	0	7115	2695	0.96	0	2296	697
F08H9.5	F08H9.5	n/a		WP:CE09269	contains similarity to Pfam domain: PF00059 (Lectin C-type domain), Score=12.4, E-value=0.00056, N=1; PF00431 (CUB domain), Score=46.8, E-value=1.5e-10, N=1	C-type lectin domain	Lectin C-type domain short and long forms,CUB domain,C-type lectin,CUB domain	V	14475145	14476781					7	-1.3437	-2.53801	0.000663557	10	626	144	0.62	0	740	426	0.93	0	528	344	0.59	0	345	223	0.44	0	1335	463	0.72	0	1349	228	0.33	0	2185	772	0.88	0	1335	463
C27A2.2	C27A2.2a	rpl-22	n/a	WP:CE04102	C. elegans RPL-22 protein; contains similarity to Pfam domain PF01776 (Ribosomal L22e protein family)	ribosomal protein L22	Ribosomal L22e protein family,Ribosomal L22e protein	II	5055520	5056202			ribosomal		23	-1.344	-2.53854	4.36407e-10	20	3649	2139	0.92	0	4275	1680	0.93	0	10031	8366	0.95	0	7501	3824	0.92	0	11532	3443	0.92	0	10838	2597	0.85	0	16767	7946	0.87	0	11532	3443
Y43F8C.8	Y43F8C.8	n/a		WP:CE21906	n/a	n/a	n/a	V	19646816	19648247						-1.3446	-2.5396	3.02551e-06	10	439	173	0.73	0	857	313	0.86	0	786	434	0.66	0	351	155	0.38	0	1574	817	0.84	0	1241	483	0.33	0	2124	850	0.9	0	1574	817
F26F4.7	F26F4.7	nhl-2	n/a	WP:CE29291	C. elegans NHL-2 protein; contains similarity to Pfam domains PF00097 (Zinc finger, C3HC4 type (RING finger)), PF01436 (NHL repeat), PF00643 (B-box zinc finger)	n/a	B-box zinc finger,NHL repeat,Zinc finger, C3HC4 type (RING finger),Zn-finger, RING,Zn-finger, B-box,NHL repeat,B-box, C-terminal	III	4899047	4894622	-1265				5	-1.3448	-2.53995	7.34246e-05	10	1124	380	0.88	0	2896	1074	0.95	0	1459	1333	0.84	0	549	223	0.5	0	2721	1392	0.9	0	2257	1248	0.69	0	4058	1067	0.88	0	2721	1392
Y48G1A_54.A	Y48G1A.4	n/a		WP:CE27000	contains similarity to Saccharomyces cerevisiae May be required for packaging pre-mRNAs into ribonucleoprotein structures amenable to efficient nuclear RNA processing; SGD:YPL190C	n/a	n/a	I	323861	330729					5	-1.3494	-2.54806	9.09697e-05	10	787	359	0.79	0	1081	265	0.85	0	1161	753	0.81	0	779	555	0.57	0	1103	583	0.73	0	676	110	0.09	0	2213	968	0.84	0	1103	583
C32E8.2	C32E8.2a	rpl-13	n/a	WP:CE08526	C. elegans RPL-13 protein; contains similarity to Pfam domain PF01294 (Ribosomal protein L13e)	ribosomal protein L13	Ribosomal protein L13e,Ribosomal protein L13e	I	3788033	3788898			ribosomal		23	-1.3507	-2.55036	1.55866e-05	10	11080	4100	0.92	0	11886	3888	0.96	0	21541	14199	0.73	0	15668	9173	0.96	0	21355	5314	0.93	0	21844	4990	0.71	0	31235	16421	0.95	0	21355	5314
F46B6.7	F46B6.7	n/a		WP:CE05873	contains similarity to Pfam domain: PF00096 (Zinc finger, C2H2 type), Score=28.2, E-value=6.3e-05, N=3	Zinc finger, C2H2 type	Zinc finger, C2H2 type,Zn-finger, C2H2 type	V	9792297	9789537						-1.3536	-2.55549	4.67562e-05	10	4623	2803	0.94	0	6914	2091	0.96	0	5686	4584	0.95	0	4050	1741	0.89	0	10642	3542	0.83	0	12718	3097	0.87	0	14749	5232	0.95	0	10642	3542
K12H4.3	K12H4.3	n/a		WP:CE00268	contains similarity to Rattus norvegicus PARATHYMOSIN (ZINC-BINDING 11.5 KDA PROTEIN).; SW:THYP_RAT	n/a	n/a	III	8045961	8047471					2	-1.3539	-2.55602	3.95607e-06	10	1281	619	0.88	0	2511	707	0.94	0	2136	1378	0.9	0	1562	624	0.43	0	2007	1083	0.91	0	1731	472	0.42	0	4936	1652	0.94	0	2007	1083
F07E5.5	F07E5.5	n/a		WP:CE27916	contains similarity to Pfam domain PF00098 (Zinc finger, CCHC class)	zinc-finger protein	Zinc finger, CCHC class,Zn-finger, CCHC type	II	2059070	2053926						-1.3547	-2.55744	3.23255e-05	10	727	285	0.77	0	838	424	0.86	0	1939	718	0.79	0	39	18	0.18	-50	1172	532	0.7	0	1416	745	0.54	0	61	188	0.18	-50	1172	532
H23N18.1	H23N18.1	n/a		WP:CE20983	contains similarity to Pfam domain PF00201 (UDP-glucoronosyl and UDP-glucosyl transferases)	transferase	UDP-glucoronosyl and UDP-glucosyl transferases,UDP-glucoronosyl/UDP-glucosyl transferase	V	4908701	4911193			defen--UGT		21	-1.3553	-2.5585	0.00180506	10	596	538	0.89	0	1780	519	0.88	0	900	271	0.48	0	305	264	0.57	0	451	397	0.64	0	480	272	0.2	0	966	360	0.49	0	451	397
B0414.3	B0414.3a	hil-5	n/a	WP:CE07733	contains similarity to Pfam domain PF00538 (linker histone H1 and H5 family)	histone H1	linker histone H1 and H5 family,Linker histone, N-terminal,Histone H5,Histone H1/H5	I	5782741	5783747					11	-1.3581	-2.56347	0.000187594	10	1636	579	0.86	0	1356	764	0.94	0	2554	1085	0.89	0	3449	2414	0.93	0	1357	583	0.76	0	1274	476	0.46	0	6060	1971	0.94	0	1357	583
B0336.10	B0336.10	rpl-23	n/a	WP:CE00778	C. elegans RPL-23 protein; contains similarity to Pfam domain PF00238 (Ribosomal protein L14)	n/a	Ribosomal protein L14,Ribosomal protein L14b/L23e,PAC motif	III	5706078	5705510			ribosomal		23	-1.3592	-2.56543	2.55215e-05	10	7473	2725	0.95	0	8156	2574	0.97	0	20877	21220	0.97	0	1333	542	0.77	0	20460	5701	0.95	0	22728	7748	0.85	0	5865	2209	0.81	0	20460	5701
ZK84.1	ZK84.1	n/a		WP:CE02924	contains similarity to Equine herpesvirus type 1 Glycoprotein X precursor.; SW:VGLX_HSVEB	n/a	n/a	II	6020606	6023301					16	-1.3608	-2.56828	0.00753869	10	9474	1400	0.91	0	4608	8782	0.91	0	21124	17994	0.97	0	5038	4981	0.93	0	9573	2071	0.82	0	10240	3310	0.84	0	15734	2007	0.9	0	9573	2071
T27E9.7	T27E9.7	n/a		WP:CE18971	contains similarity to Pfam domain: PF00005 (ABC transporter), Score=262.1, E-value=2.4e-75, N=2	ABC transporters (2 domains)	ABC transporter,AAA ATPase,ABC transporters	III	13461707	13457163					1	-1.3616	-2.5697	2.07576e-05	10	6551	2412	0.93	0	12645	6378	0.95	0	12239	7139	0.95	0	4913	2385	0.86	0	10483	2588	0.92	0	12635	2203	0.79	0	20843	9627	0.96	0	10483	2588
C34F11.3	C34F11.3a	n/a		WP:CE33034	contains similarity to Pfam domain PF00962 (Adenosine/AMP deaminase)	AMP deaminase	Adenosine/AMP deaminase,Cytochrome b/b6, N-terminal,Cytochrome b/b6, C-terminal	II	5203306	5209758					1	-1.3621	-2.57059	4.53837e-06	10	2036	731	0.88	0	2395	926	0.93	0	2693	1238	0.87	0	2942	1107	0.81	0	9028	2832	0.92	0	13474	6917	0.91	0	8783	3587	0.91	0	9028	2832
K01A2.5	K01A2.5	n/a		WP:CE19513	contains similarity to Pfam domain PF00561 (alpha/beta hydrolase fold)	n/a	alpha/beta hydrolase fold,Alpha/beta hydrolase fold	II	302412	303601					14	-1.363	-2.57219	0.000763291	10	3522	887	0.92	0	2337	1653	0.94	0	6539	3001	0.95	0	1605	1345	0.72	0	1506	237	0.47	0	1515	276	0.25	0	7390	1784	0.94	0	1506	237
Y119D3_451.A	Y92C3A.1	n/a		WP:CE27338	contains similarity to Pfam domain PF00028 (Cadherin)	n/a	Cadherin,Bacterial extracellular solute-binding protein, family 3,Cadherin	III	1163903	1181054					1	-1.3632	-2.57255	0.000344624	10	966	256	0.79	0	1160	314	0.86	0	614	513	0.59	0	293	96	0.09	0	1149	522	0.39	0	815	476	-1	0	1910	288	0.68	0	1149	522
T06D8.5	T06D8.5	n/a		WP:CE02326	n/a	YER141W	Cytochrome oxidase assembly protein,Cytochrome oxidase assembly	II	11234853	11232716					2	-1.3632	-2.57255	0.000475255	10	2041	1083	0.93	0	1517	592	0.92	0	1620	1338	0.88	0	953	335	0.66	0	2193	1532	0.83	0	2828	1866	0.83	0	4625	1791	0.93	0	2193	1532
K05C4.5	K05C4.5	n/a		WP:CE19973	n/a	n/a	n/a	I	14750802	14755829					2	-1.3646	-2.57505	1.39467e-05	10	1072	549	0.91	0	2645	933	0.95	0	1376	725	0.78	0	678	276	0.53	0	1471	828	0.86	0	1301	528	0.49	0	2037	601	0.82	0	1471	828
H06I04.F	H06I04.4a	ubl-1	n/a	WP:CE20938	C. elegans UBL-1 protein; contains similarity to Pfam domains PF01599 (Ribosomal protein S27a), PF00240 (Ubiquitin family)	ubiquitin	Ubiquitin family,Ribosomal protein S27a,Zn-finger, C2H2 type,Ubiquitin domain,Ribosomal protein S27a	III	3068305	3069199			txn--not		23	-1.3648	-2.57541	3.87602e-05	10	15471	5757	0.96	0	19012	6322	0.94	0	19922	12805	0.97	0	16780	8614	0.97	0	23086	4716	0.79	0	21581	4476	0.85	0	25515	14893	0.97	0	23086	4716
Y49F6B.Q	Y49F6B.2	n/a		WP:CE25336	contains similarity to Plasmodium falciparum Glycophorin-binding protein precursor (GBP-130).; SW:GLYB_PLAFG	n/a	n/a	II	3502967	3504840						-1.3667	-2.5788	9.49152e-06	10	759	217	0.78	0	966	322	0.71	0	1403	500	0.68	0	883	546	0.75	0	1114	858	0.84	0	934	428	0.39	0	3024	985	0.92	0	1114	858
W05B2.5	W05B2.5	n/a		WP:CE20147	contains similarity to Pfam domain: PF01391 (Collagen triple helix repeat (20 copies)), Score=76.3, E-value=2.1e-19, N=2; PF01484 (Nematode cuticle collagen N-terminal domain), Score=36.2, E-value=2.4e-07, N=1	n/a	,,Nematode cuticle collagen N-terminal domain,Collagen triple helix repeat (20 copies)	III	10985436	10982192			collagen		16	-1.3681	-2.5813	0.000762719	10	16167	11195	0.94	0	23200	7530	0.93	0	62489	44137	0.96	0	21782	8766	0.94	0	29547	22872	0.94	0	32649	9652	0.87	0	45441	17349	0.97	0	29547	22872
C23G10.6	C23G10.6	n/a		WP:CE04052	contains similarity to Pfam domain PF00201 (UDP-glucoronosyl and UDP-glucosyl transferases)	UDP-glucosyltransferase	UDP-glucoronosyl and UDP-glucosyl transferases,UDP-glucoronosyl/UDP-glucosyl transferase	III	6194603	6192121			defen--UGT		21	-1.3698	-2.58435	0.0022063	10	711	364	0.83	0	1999	2311	0.96	0	585	520	0.71	0	1191	423	0.71	0	1326	670	0.78	0	997	514	0.5	0	3569	561	0.78	0	1326	670
F20B4.6	F20B4.6	n/a		WP:CE30960	contains similarity to Pfam domain PF00535 (Glycosyl transferase)	n/a	Glycosyl transferase,Glycosyl transferase, family 2	X	17690716	17697232	-47	-1216			13	-1.3707	-2.58596	0.00116089	10	245	105	0.59	0	434	176	0.81	0	359	296	0.3	0	219	170	0.4	0	461	232	0.54	0	493	348	0.27	0	1176	216	0.59	0	461	232
Y47G6A_241.A	Y47G6A.19	n/a		WP:CE31374	contains similarity to Pfam domains PF02244 (Carboxypeptidase activation peptide), PF00246 (Zinc carboxypeptidases)	carboxypeptidase	Zinc carboxypeptidases,Carboxypeptidase activation peptide,Zinc carboxypeptidase A metalloprotease (M14),Metridin-like ShK toxin,Carboxypeptidase activation peptide,Cytochrome c heme-binding site	I	3530365	3523393						-1.3722	-2.58865	5.10803e-05	10	3757	1520	0.93	0	3508	1878	0.94	0	3699	1923	0.9	0	982	382	0.62	0	2904	1771	0.91	0	2466	990	0.69	0	4936	2109	0.93	0	2904	1771
T03G6.3	T03G6.3	n/a		WP:CE28075	contains similarity to Pfam domain PF01663 (Type I phosphodiesterase / nucleotide pyrophosphatase)	plasma cell membrane protein and phosphodiesterase I (weak)	Type I phosphodiesterase / nucleotide pyrophosphatase,Type I phosphodiesterase / nucleotide pyrophosphatase	X	2615721	2610843						-1.37322	-2.59048	0.000732992	9	1017	428	0.86	0	993	475	0.95	0	1558	786	0.85	0	85	42	0.17	-50	2464	1945	0.89	0	1587	817	0.53	0	1050	451	0.7	0	2464	1945
R03D7.1	R03D7.1	n/a		WP:CE01609	n/a	5-methyltetrahydrofolate-homocysteine methyltransferase	Homocysteine S-methyltransferase,Pterin binding enzyme,B12 binding domain,B12 binding domain,Vitamin B12 dependent methionine synthase, activation domain,Homocysteine S-methyltransferase,Vitamin B12 dependent methionine synthase activation domain,Dihydropteroate synthase, DHPS,Cobalamin-dependent methionine synthase, B12-binding,	II	10926463	10930979	-382				20	-1.3745	-2.59278	1.10142e-05	10	3355	994	0.91	0	5452	1764	0.95	0	6972	4667	0.95	0	3123	1138	0.9	0	7265	2080	0.85	0	13898	6014	0.94	0	11567	3541	0.94	0	7265	2080
Y54E10A_156.A	Y54E10A.15a	cdt-1	n/a	WP:CE24444	C. elegans CDT-1 protein; contains similarity to Burkholderia pseudomallei Chaperone protein dnaK (Heat shock protein 70) (Heat shock 70 kDasprotein) (HSP70).; SW:DNAK_BURPS	n/a	n/a	I	3228023	3223223					5	-1.3748	-2.59332	3.56611e-05	10	246	96	0.47	0	538	174	0.81	0	449	208	0.33	0	407	172	0.45	0	565	320	0.57	0	428	210	0.34	0	1175	490	0.77	0	565	320
F13D12.4	F13D12.4	n/a		WP:CE02183	contains similarity to Pfam domain: PF00171 (Aldehyde dehydrogenase family), Score=637.8, E-value=1.9e-188, N=1	methylmalonate-semialdehyde dehydrogenase	Aldehyde dehydrogenases,Aldehyde dehydrogenase	II	11728846	11731119					27	-1.3776	-2.59836	4.67854e-05	12	31346	13222	0.97	0	22646	6773	0.97	0	27268	13916	0.97	0	9388	3904	0.93	0	23155	12166	0.95	0	37585	30459	0.95	0	32698	14062	0.97	0	23155	12166
F57C12.1	F57C12.1	n/a		WP:CE31188	contains similarity to Pfam domains PF01400 (Astacin (Peptidase family M12A)), PF00090 (Thrombospondin type 1 domain), PF00431 (CUB domain)	n/a	CUB domain,Thrombospondin type 1 domain,Astacin (Peptidase family M12A),Neutral zinc metallopeptidases, zinc-binding region,Thrombospondin, type I,Neutral zinc metallopeptidase,EGF-like domain,CUB domain,Astacin	X	558142	563658					14	-1.3786	-2.60016	0.00795739	10	541	206	0.79	0	580	994	0.94	0	709	746	0.69	0	624	154	0.42	0	1190	413	0.69	0	781	252	0.19	0	2396	457	0.56	0	1190	413
F10E7.5	F10E7.5	n/a		WP:CE04360	contains similarity to Pfam domain PF00466 (Ribosomal protein L10)	n/a	Ribosomal protein L10,Ribosomal protein L10	II	7111917	7112770			ribosomal			-1.379	-2.60088	3.80523e-06	10	800	388	0.83	0	2067	725	0.93	0	1266	837	0.83	0	146	361	0.66	0	2908	1030	0.88	0	3606	1148	0.55	0	133	144	0.33	-50	2908	1030
C06G1.1	C06G1.1	n/a		WP:CE27054	contains similarity to Pfam domain PF02886 (LBP / BPI / CETP family, C-terminal domain)	n/a	LBP / BPI / CETP family, C-terminal domain,Lipid-binding serum glycoprotein	X	16628861	16633101				ZK652.3 cluster	14	-1.3841	-2.61009	0.00343982	10	993	349	0.83	0	1097	1081	0.95	0	1381	1413	0.87	0	792	93	0.27	0	1822	351	0.67	0	1814	472	0.39	0	2476	637	0.85	0	1822	351
F42C5.10	F42C5.10	n/a		WP:CE28393	contains similarity to Plasmodium falciparum KNOB-ASSOCIATED HISTIDINE-RICH PROTEIN PRECURSOR (KAHRP).; SW:KNOB_PLAFN	n/a	n/a	IV	7326652	7320740					1	-1.3843	-2.61045	0.00144575	10	3945	969	0.91	0	4937	1182	0.96	0	4185	1910	0.9	0	2078	2636	0.94	0	5128	4241	0.94	0	5394	1893	0.76	0	11737	4654	0.97	0	5128	4241
F53C11.1	F53C11.1	n/a		WP:CE32431	n/a	n/a	Domain of unknown function DUF141	V	13778347	13780353					19	-1.38489	-2.61152	0.000520132	9	506	244	0.78	0	876	233	0.84	0	956	451	0.74	0	701	145	0.38	0	340	1495	0.73	-100	1253	1231	0.75	0	896	548	0.84	0	340	1495
Y53F4C.F	Y53F4B.25	n/a		WP:CE26158	n/a	n/a	DB module,Proline-rich extensin,Protein of unknown function DB	II	15135375	15145155						-1.38505	-2.61181	0.000399387	10	313	78	0.51	0	555	372	0.89	0	522	537	0.67	0	393	161	0.35	0	1215	576	0.77	0	987	279	0.31	0	703	323	0.71	0	1215	576
ZC250.3	ZC250.3	n/a		WP:CE15157	contains similarity to Interpro domain IPR004689 (UDP-galactose transporter)	n/a	UDP-galactose transporter	V	5800722	5797457					14	-1.38671	-2.61482	0.00319387	7		6	0.03	-100	7	3	-0.03	-100	6	-37	0.03	-100	119	249	0.35	0	928	147	0.35	0	808	248	0.21	0	1059	1624	0.93	0	928	147
R07E5.10	R07E5.10	n/a		WP:CE18125	contains similarity to Pfam domain: PF01753 (MYND finger), Score=67.5, E-value=9e-17, N=1	Apoptosis protein RP-8	MYND finger,Zn-finger, MYND type	III	4417771	4415507			txn--not		2	-1.3868	-2.61498	1.09184e-05	10	1391	486	0.9	0	2379	891	0.94	0	2033	1259	0.9	0	976	585	0.78	0	1707	376	0.69	0	2298	572	0.49	0	4408	1800	0.95	0	1707	376
C29F7.2	C29F7.2	n/a		WP:CE08443	n/a	n/a	Domain of unknown function (DUF227),Protein of unknown function DUF227	X	13416004	13418128	-634				6	-1.389	-2.61897	2.81546e-10	20	4269	944	0.91	0	2431	2114	0.56	0	1439	586	0.74	0	1938	288	0.59	0	3166	674	0.74	0	4823	1276	0.7	0	5777	1377	0.9	0	3166	674
C05C8.2	C05C8.2	n/a		WP:CE07920	contains similarity to Interpro domain IPR004087 (KH domain)	n/a	KH domain	V	7233788	7235209					18	-1.3912	-2.62297	1.07333e-05	10	1531	758	0.94	0	4198	1908	0.97	0	2971	1411	0.93	0	1933	635	0.82	0	2375	1386	0.9	0	2316	1203	0.66	0	8839	2482	0.85	0	2375	1386
F59A7.2	F59A7.2	n/a		WP:CE11438	n/a	n/a	n/a	V	2016337	2015655					19	-1.3915	-2.62351	0.000389513	10	399	152	0.68	0	436	201	0.83	0	813	535	0.74	0	607	238	0.51	0	1770	495	0.75	0	1880	490	0.41	0	2789	1143	0.92	0	1770	495
F40G9.5	F40G9.5	n/a		WP:CE19852	contains similarity to Interpro domain IPR003845 (Protein of unknown function DUF216)	n/a	Protein of unknown function DUF216	III	181560	184863					12	-1.392	-2.62442	0.000379084	10	324	91	0.47	0	382	233	0.87	0	622	356	0.54	0	185	115	0.06	0	658	350	0.62	0	543	386	0.32	0	1285	201	0.51	0	658	350
T20B12.3	T20B12.3	n/a		WP:CE01409	contains similarity to Arabidopsis thaliana Hypothetical 51.5 kDa protein.; TR:O22737	n/a	n/a	III	7382038	7383740					20	-1.393	-2.62624	1.09436e-11	20	600	225	0.73	0	768	268	0.84	0	3179	1508	0.89	0	1003	920	0.85	0	1189	542	0.68	0	1199	493	0.34	0	1321	485	0.76	0	1189	542
	C11G10.1	n/a		WP:CE03015	n/a	n/a	n/a	X	15160169	15157522						-1.39329	-2.62678	0.0081946	3	54	76	0.19	-100	87	130	0.39	0	70	124	0.24	-50	104	59	0.06	-50	-4	101	-1	-50	-2	7	-1	-50	629	215	0.52	0	-4	101
F55C12.3	F55C12.7	n/a		WP:CE28455	contains similarity to Laticauda laticaudata Short chain neurotoxin.; TR:Q9YGW8	n/a	n/a	II	5864155	5866929	-850				6	-1.39422	-2.62847	0.000695589	9	880	122	0.63	0	599	170	0.8	0	825	448	0.6	0	187	147	0.51	-100	1971	1217	0.89	0	1818	648	0.5	0	1370	684	0.83	0	1971	1217
B0495.4	B0495.4	nhx-2	n/a	WP:CE29549	C. elegans NHX-2 protein; contains similarity to Pfam domain PF00999 (Sodium/hydrogen exchanger family)	NA(+)/H(+) exchanger	Sodium/hydrogen exchanger family,Sodium/hydrogen exchanger,Sodium/hydrogen exchanger 3	II	7693872	7690628	-1413				24	-1.3983	-2.63591	0.00012675	10	2583	410	0.89	0	7849	2333	0.95	0	5554	4852	0.96	0	1735	585	0.82	0	6466	4007	0.91	0	6323	2600	0.76	0	9966	4262	0.94	0	6466	4007
C47D2.2	C47D2.2	cdd-1	n/a	WP:CE06962	contains similarity to Pfam domain PF00383 (Cytidine and deoxycytidylate deaminases zinc-binding region)	cytidine deaminase	Cytidine and deoxycytidylate deaminases zinc-binding region,Cytidine/deoxycytidylate deaminase, zinc-binding region,Cytidine deaminase, homotetrameric	X	8210732	8208757					1	-1.3984	-2.63609	5.52825e-05	10	575	115	0.64	0	725	225	0.85	0	630	503	0.72	0	965	364	0.6	0	1296	768	0.85	0	1141	731	0.55	0	3309	989	0.79	0	1296	768
F37C12.4	F37C12.4	rpl-36	n/a	WP:CE30781	C. elegans RPL-36 protein; contains similarity to Pfam domain PF01158 (Ribosomal protein L36e)	Ribosomal protein YL39	Ribosomal protein L36e,Ribosomal protein L36E	III	7180172	7180600			ribosomal		23	-1.3986	-2.63646	7.88395e-09	18	2720	1737	0.93	0	2025	1139	0.92	0	5348	4496	0.96	0	5790	2477	0.91	0	6194	1722	0.87	0	7065	2190	0.82	0	11346	4451	0.94	0	6194	1722
T01E8.6	T01E8.6	n/a		WP:CE32923	contains similarity to Pfam domain: PF00253 (Ribosomal protein S14p/S29e), Score=55.8, E-value=1.9e-16, N=1	mitochondrial ribosomal protein S14	Ribosomal protein S14	II	10242395	10240214			ribosomal		2	-1.39962	-2.63833	4.61298e-05	8	1032	477	0.89	0	1510	651	0.95	0	1633	982	0.86	0	881	430	0.69	0	92	79	0.33	-50	99	17	0.2	-50	4899	1713	0.74	0	92	79
F52B11.5	F52B11.5	n/a		WP:CE18725	n/a	n/a	n/a	IV	14103129	14102069					3	-1.4009	-2.64066	0.00221494	10	895	952	0.93	0	444	1021	0.95	0	485	554	0.54	0	89	86	0.3	-50	1167	1267	0.89	0	805	917	0.67	0	818	1140	0.92	0	1167	1267
R06B10.1	R06B10.1	n/a		WP:CE17200	contains similarity to Pfam domains PF02206 (Domain of unknown function), PF00102 (Protein-tyrosine phosphatase)	protein-tyrosine phosphatase	Domain of unknown function,Protein-tyrosine phosphatase,Domain of unknown function WSN,Tyrosine specific protein phosphatase,Tyrosine specific protein phosphatase and dual specificity protein phosphatase,Basic helix-loop-helix dimerization domain bHLH	III	972012	966641			signaling		9	-1.4012	-2.64121	5.30821e-05	10	1139	472	0.88	0	898	610	0.89	0	3521	2623	0.93	0	880	447	0.71	0	1382	612	0.77	0	1185	348	0.36	0	2161	685	0.86	0	1382	612
F54D1.2	F54D1.2	n/a		WP:CE05937	contains similarity to Pfam domain: PF01391 (Collagen triple helix repeat (20 copies)), Score=92.3, E-value=3.1e-24, N=2; PF01484 (Nematode cuticle collagen N-terminal domain), Score=96.2, E-value=2e-25, N=1	collagen	Nematode cuticle collagen N-terminal domain,Collagen triple helix repeat (20 copies),Nematode cuticle collagen, N-terminal,Collagen triple helix repeat	IV	11263378	11264308			collagen		16	-1.4013	-2.64139	0.000421225	10	19442	8624	0.97	0	24125	6826	0.98	0	59315	35135	0.98	0	23457	11482	0.96	0	25722	14151	0.97	0	26024	9666	0.79	0	34045	14610	0.96	0	25722	14151
C35A5.6	C35A5.6	n/a		WP:CE05364	n/a	n/a	n/a	V	10511624	10513040						-1.403	-2.64451	0.000297197	10	889	243	0.83	0	707	635	0.72	0	959	811	0.78	0	400	143	0.25	0	1224	414	0.75	0	1338	634	0.88	0	4166	1196	0.84	0	1224	414
C49H3.11	C49H3.11	rps-2	n/a	WP:CE04237	C. elegans RPS-2 protein; contains similarity to Pfam domains PF00333 (Ribosomal protein S5), PF03719 (Ribosomal protein S5, C-terminal domain)	n/a	Ribosomal protein S5,Ribosomal protein S5, C-terminal domain,Ribosomal protein S5, C-terminal domain,Ribosomal protein S5	IV	7926387	7925339			ribosomal		23	-1.4051	-2.64836	2.55141e-05	10	26023	10618	0.91	0	24255	8355	0.97	0	54159	27797	0.96	0	22742	14285	0.93	0	43963	17941	0.94	0	37899	11897	0.9	0	49975	18730	0.97	0	43963	17941
F56C11.2	F56C11.2	ptr-11	n/a	WP:CE17902	C. elegans PTR-11 protein; contains similarity to Pfam domain PF02460 (Patched family)	n/a	Patched family,Sterol-sensing 5TM box,Patched family	I	166816	160201			signaling	patched--ptr	1	-1.40589	-2.64981	0.00015569	9	600	159	0.64	0	1335	387	0.9	0	948	816	0.82	0	131	57	0.79	-50	1180	611	0.74	0	1371	800	0.62	0	698	228	0.45	0	1180	611
M106.4	M106.4	n/a		WP:CE18084	contains similarity to Pfam domain: PF00117 (Glutamine amidotransferase class-I), Score=162.2, E-value=2.8e-45, N=1; PF00958 (GMP synthase C terminal domain), Score=446.3, E-value=8.3e-131, N=1	GMP synthase	Glutamine amidotransferases class-I,GMP synthase C terminal domain,GMP synthase, N-terminal,GMP synthase, C terminal,Glutamine amidotransferase class-I	II	10868712	10863597					5	-1.406	-2.65001	7.35977e-05	10	2699	1494	0.93	0	2322	721	0.95	0	3102	2070	0.93	0	855	385	0.61	0	2910	1768	0.91	0	4461	2103	0.12	0	3648	1296	0.93	0	2910	1768
T26E4.4	T26E4.4	n/a		WP:CE16476	n/a	n/a	n/a	V	15795174	15793288						-1.40617	-2.65032	0.00560629	6	282	76	0.44	0	381	100	0.7	0	156	170	0.35	-50	39	24	-1	-50	258	217	0.47	0	198	307	0.2	-50	556	244	0.56	0	258	217
D2085.1	D2085.1	n/a		WP:CE03105	contains similarity to Pfam domain: PF00117 (Glutamine amidotransferase class-I), Score=244.1, E-value=6.1e-70, N=1; PF00185 (Aspartate/ornithine carbamoyltransferase), Score=397.5, E-value=4.1e-116, N=1; PF00289 (Carbamoyl-phosphate synthase (CPSase)), Score=873.1, E-value=2.7e-259, N=2; PF00744 (Dihydroorotase-like), Score=529.7, E-value=6.8e-156, N=1; PF00988 (Carbamoyl-phosphate synthase smal…	glutamine-dependent carbamoyl-phosphate synthase, aspartate carbamoyltransferase, dihydroorotase	Carbamoyl-phosphate synthase small chain, CPSase domain,Glutamine amidotransferases class-I,Carbamoyl-phosphate synthase (CPSase),Carbamoyl-phosphate synthase L chain, ATP binding domain,Carbamoyl-phosphate synthetase large chain, oligomerisation domain,MGS-like domain,,Aspartate/ornithine carbamoyltransferase, carbamoyl-P binding domain,Aspartate and ornithine carbamoyltransferases,Urease, alpha…	II	8651051	8658725					1	-1.4072	-2.65222	0.000293218	10	2458	1119	0.96	0	5888	1855	0.96	0	4554	4662	0.95	0	1604	626	0.82	0	2219	729	0.72	0	1937	741	0.62	0	6303	1730	0.68	0	2219	729
K09C4.1	K09C4.1	n/a		WP:CE04729	contains similarity to Pfam domain PF00083 (Sugar (and other) transporters)	glucose transporter	Sugar (and other) transporters,General substrate transporter,Major facilitator superfamily (MFS)	X	3298900	3301574					8	-1.4075	-2.65277	4.07458e-05	10	320	95	0.5	0	602	160	0.78	0	799	509	0.72	0	342	112	0.25	0	673	422	0.66	0	1024	710	0.53	0	643	178	0.4	0	673	422
C06E7.3	C06E7.3a	n/a		WP:CE03959	contains similarity to Pfam domains PF00438 (S-adenosylmethionine synthetase), PF02772 (S-adenosylmethionine synthetase, central domain), PF02773 (S-adenosylmethionine synthetase, C-terminal domain)	S-adenosylmethionine synthetase	S-adenosylmethionine synthetase,S-adenosylmethionine synthetase, central domain,S-adenosylmethionine synthetase, C-terminal domain,S-adenosylmethionine synthetase	IV	5846361	5844116					20	-1.4076	-2.65295	8.81236e-06	10	5403	1198	0.91	0	8752	3400	0.94	0	9308	5187	0.95	0	5609	1257	0.86	0	6413	2241	0.78	0	10252	3648	0.82	0	9312	3137	0.95	0	6413	2241
R12E2.9	R12E2.9	n/a		WP:CE18141	contains similarity to Pfam domain PF00876 (Innexin)	n/a	Innexin,Innexin	I	4161116	4159017					1	-1.4096	-2.65663	3.94509e-05	10	3037	820	0.95	0	6191	2051	0.96	0	5094	3308	0.96	0	1264	504	0.77	0	5276	2547	0.92	0	5658	2452	0.81	0	6073	2876	0.97	0	5276	2547
T19D12.1	T19D12.1	n/a		WP:CE28677	contains similarity to Notothenia coriiceps neglecta Antifreeze glycopeptide polyprotein precursor (AFGP polyprotein)s[Contains: AFGP7 (AFGP 7); AFGP8 (AFGP 8)] (Fragment).; SW:ANP_NOTCO	A. faecalis PHB depolymerase; zinc finger protein 40	n/a	II	6666859	6673684					27	-1.4127	-2.66235	0.000478684	10	1340	639	0.89	0	2805	1314	0.92	0	2384	1832	0.89	0	2172	804	0.83	0	4967	1393	0.9	0	5685	1121	0.68	0	10470	2299	0.95	0	4967	1393
K01D12.8	K01D12.8	n/a		WP:CE06047	n/a	n/a	n/a	V	12405262	12405752						-1.41344	-2.66372	0.000615868	9	356	111	0.58	0	190	192	0.78	0	208	162	0.3	-50	370	132	0.29	0	1173	576	0.81	0	889	524	0.41	0	1484	307	0.68	0	1173	576
T06A1.5	T06A1.5	n/a		WP:CE18209	contains similarity to Pfam domain PF02356 ()	n/a	,Protein of unknown function DUF23	V	1927119	1931140					21	-1.4138	-2.66438	1.44789e-05	10	509	109	0.56	0	584	278	0.87	0	1008	624	0.73	0	809	239	0.58	0	1451	908	0.73	0	1457	359	0.23	0	2435	849	0.86	0	1451	908
F25B5.3	F25B5.3a	n/a		WP:CE26890	contains similarity to Escherichia coli O157:H7 Hypothetical protein z0510.; TR:Q8XE95	n/a	HAD-superfamily subfamily IE hydrolase	III	5950374	5953414					24	-1.4138	-2.66438	0.000137223	10	2367	594	0.92	0	5195	4221	0.96	0	3814	3316	0.94	0	3090	734	0.82	0	8303	2018	0.88	0	8005	1866	0.73	0	12899	4748	0.98	0	8303	2018
M03B6.2	M03B6.2	n/a		WP:CE12336	Similarity to Hamster monocarboxylate transporter 1 (MCT) (SW:MOT1_CRILO)	monocarboxylate transporter like	Major facilitator superfamily (MFS)	X	13852819	13857235					24	-1.4139	-2.66456	0.000256882	10	1851	856	0.91	0	3707	1208	0.93	0	4154	2749	0.87	0	1118	591	0.76	0	3503	2708	0.88	0	3043	1010	0.66	0	6944	2115	0.9	0	3503	2708
R13A5.8	R13A5.8	rpl-9	n/a	WP:CE01380	C. elegans RPL-9 protein; contains similarity to Pfam domain PF00347 (Ribosomal protein L6)	Ribosomal protein L9	Ribosomal protein L6,Ribosomal protein L6, signature 2,Ribosomal protein L6	III	7573222	7572022			ribosomal		23	-1.4149	-2.66641	1.68653e-05	10	8811	4415	0.93	0	9478	3750	0.95	0	24381	15613	0.96	0	15945	7093	0.94	0	15914	4363	0.87	0	30602	12834	0.9	0	25989	9679	0.96	0	15914	4363
T21H3.2	T21H3.2	ptr-16	n/a	WP:CE13900	C. elegans PTR-16 protein; contains similarity to Pfam domain PF02460 (Patched family)	n/a	,Patched family,Patched family	V	1169959	1175502			signaling	patched--ptr	14	-1.4153	-2.66715	0.00987073	10	1383	108	0.56	0	1616	2013	0.93	0	1150	1646	0.84	0	574	268	0.54	0	1034	245	0.54	0	911	259	0.19	0	2631	463	0.69	0	1034	245
F55A12.8	F55A12.8	n/a		WP:CE11131	contains similarity to Pfam domain PF00583 (Acetyltransferase (GNAT) family)	n/a	Acetyltransferase (GNAT) family,GCN5-related N-acetyltransferase	I	5353770	5349670					5	-1.4156	-2.66771	9.25079e-05	10	386	169	0.63	0	1550	422	0.92	0	645	403	0.59	0	603	249	0.43	0	1303	686	0.78	0	1031	469	0.36	0	1269	362	0.71	0	1303	686
F09C3.1	F09C3.1	pes-7	tag-2	WP:CE23636	Similarity to Human RAS GTPase-activating protein IQGAP1 (SW:IQCA_HUMAN)	ras GTPase-activating protein like	IQ calmodulin-binding motif,RasGAP C-terminus,RasGAP protein, C-terminal,Ras GTPase-activating protein,IQ calmodulin-binding region,Calponin-like actin-binding	I	14271340	14279351			signaling		1	-1.4156	-2.66771	0.000158717	10	811	298	0.84	0	1993	498	0.94	0	1019	615	0.75	0	468	147	0.41	0	816	500	0.78	0	1258	721	0.41	0	1863	485	0.81	0	816	500
C01G5.2	C01G5.2	n/a		WP:CE06748	contains similarity to Pfam domains PF02170 (PAZ domain), PF02171 (Piwi domain)	n/a	PAZ domain,Piwi domain,Stem cell self-renewal protein Piwi,Argonaute and Dicer protein, PAZ	IV	6529606	6526954					7	-1.4162	-2.66882	5.05316e-05	10	872	470	0.87	0	756	443	0.91	0	494	322	0.49	0	1093	335	0.64	0	1551	958	0.89	0	1142	438	0.37	0	2193	540	0.79	0	1551	958
F56E10.4	F56E10.4	rps-27	n/a	WP:CE19904	C. elegans RPS-27 protein; contains similarity to Pfam domain PF01667 (Ribosomal protein S27)	ribosomal protein	Ribosomal protein S27,Ribosomal protein S27E	V	103898	103215	-160		ribosomal		23	-1.4169	-2.67011	4.82365e-06	10	8718	3860	0.96	0	7104	3543	0.95	0	19665	13419	0.98	0	8497	3546	0.91	0	12828	3674	0.94	0	12133	4069	0.74	0	10415	4268	0.94	0	12828	3674
Y57G11C.16	Y57G11C.16	rps-18	n/a	WP:CE14956	contains similarity to Pfam domain: PF00416 (Ribosomal protein S13/S18), Score=253.9, E-value=6.8e-73, N=1	ribosomal protein S13	Ribosomal protein S13,Ribosomal protein S13	IV	14825633	14826403	6		ribosomal		23	-1.4184	-2.67289	4.86581e-05	10	5874	2067	0.87	0	5717	1571	0.92	0	12093	6244	0.93	0	3870	2489	0.87	0	6135	3301	0.93	0	4266	745	0.55	0	8271	4199	0.92	0	6135	3301
Y43F8B.9	Y43F8B.9	n/a		WP:CE21893	n/a	n/a	n/a	V	19481783	19482987					15	-1.41967	-2.67524	0.000884416	9	192	79	0.59	0	277	171	0.8	0	375	306	0.51	0	189	74	0.2	-50	610	317	0.56	0	723	321	0.37	0	1581	672	0.51	0	610	317
F46G10.4	F46G10.4	n/a		WP:CE02240	contains similarity to Pfam domain: PF01764 (Lipase), Score=284.2, E-value=5.5e-82, N=1	lipase	Lipase (class 3),Lipase, class 3	X	13333996	13336203					24	-1.4197	-2.6753	0.00140908	10	436	87	0.52	0	264	135	0.75	0	630	308	0.52	0	289	108	0.29	0	672	628	0.78	0	404	531	0.4	0	1400	327	0.75	0	672	628
F49C12.7	F49C12.7	n/a		WP:CE03367	n/a	n/a	Domain of unknown function (DUF227),Protein of unknown function DUF227	IV	9309109	9312910					8	-1.4199	-2.67567	0.00023276	10	2256	3641	0.96	0	2187	2127	0.96	0	2945	2682	0.95	0	4089	2438	0.88	0	5791	4899	0.91	0	7189	9852	0.87	0	7787	11539	0.93	0	5791	4899
T04A8.5	T04A8.5	n/a		WP:CE01074	Amidophosphoribosyltransferase (glutamine phosphoribosylpyrophosphate amidotransferase)	Amidophosphoribosyltransferase	Glutamine amidotransferases class-II,Purine/pyrimidine phosphoribosyl transferases,Phosphoribosyltransferase,Purine/pyrimidine phosphoribosyl transferase,Glutamine amidotransferase, class-II,Amidophosphoribosyl transferase	III	4689270	4692099					24	-1.4214	-2.67845	0.000202445	10	1029	200	0.71	0	1339	328	0.88	0	1537	751	0.81	0	670	314	0.57	0	1312	1011	0.75	0	2159	1076	0.64	0	2081	800	0.91	0	1312	1011
Y48G8A_3945.C	Y48G8AL.8a	n/a		WP:CE22195	contains similarity to Pfam domain PF00237 (Ribosomal protein L22p/L17e)	n/a	Ribosomal protein L22p/L17e,Ribosomal protein L22/L17,Ribosomal protein L22/L17, eukaryotic and archaeal form	I	1156579	1157459			ribosomal		23	-1.4234	-2.68217	6.7351e-06	10	13334	5116	0.95	0	14656	5266	0.95	0	29879	16339	0.97	0	14047	7005	0.95	0	25940	6764	0.96	0	25705	7462	0.81	0	16529	5998	0.94	0	25940	6764
C05C8.7	C05C8.7	n/a		WP:CE07925	contains similarity to Pfam domain PF01238 (Phosphomannose isomerase type I)	mannose-6-phosphate isomerase	Phosphomannose isomerase type I,Mannose-6-phosphate isomerase, type I	V	7249652	7245508					24	-1.4234	-2.68217	6.13381e-05	10	2260	1846	0.94	0	6994	1413	0.96	0	5729	3810	0.96	0	2290	654	0.78	0	5371	1237	0.89	0	6544	1903	0.75	0	6599	2940	0.96	0	5371	1237
F20B6.2	F20B6.2	vha-12	n/a	WP:CE04424	C. elegans VHA-12 protein; contains similarity to Pfam domains PF02874 (ATP synthase alpha/beta family, beta-barrel domain), PF00006 (ATP synthase alpha and beta subunits), PF00306 (ATP synthase ab C terminal)	vacuolar ATP synthase (strong)	ATP synthase alpha/beta family, beta-barrel domain,ATP synthase alpha and beta subunits,ATP synthase ab C terminal,H+-transporting two-sector ATPase, alpha/beta subunit, central region,H+-transporting two-sector ATPase, alpha/beta subunit,N-terminal,H+-transporting two-sector ATPase, alpha/beta subunit, C-terminal	X	4191067	4193074					5	-1.4244	-2.68403	8.77414e-05	10	12739	7735	0.96	0	22714	5798	0.98	0	14999	11862	0.97	0	9690	3718	0.93	0	22147	9491	0.92	0	20598	7697	0.8	0	28441	10887	0.94	0	22147	9491
T27A1.5	T27A1.5	n/a		WP:CE14213	contains similarity to Pfam domain PF01490 (Transmembrane amino acid transporter protein)	n/a	Amino acid/polyamine transporter, family II,Transmembrane amino acid transporter protein	II	522611	525853					1	-1.4249	-2.68496	3.46941e-06	10	986	245	0.82	0	3219	899	0.96	0	2372	1652	0.91	0	1259	580	0.79	0	3465	1542	0.9	0	3275	1176	0.73	0	5155	2337	0.94	0	3465	1542
W10G6.2	W10G6.2	n/a		WP:CE14798	Similarity to Rat serine/threonine protein kinase SGK (SW:SGK_RAT)	Protein kinase C terminal domain	Serine/Threonine protein kinase,Eukaryotic protein kinase,Protein kinase C-terminal domain,Eukaryotic protein kinase domain,Protein kinase C terminal domain	X	16254772	16250351			signaling		24	-1.429	-2.6926	3.9446e-07	10	537	156	0.71	0	543	186	0.83	0	851	375	0.66	0	601	204	0.52	0	1445	392	0.65	0	1660	731	0.47	0	2534	1143	0.9	0	1445	392
B0222.8	B0222.8	col-10	n/a	WP:CE06699	C. elegans COL-10 protein; contains similarity to Pfam domains PF01391 (Collagen triple helix repeat (20 copies)), PF01484 (Nematode cuticle collagen N-terminal domain)	n/a	Nematode cuticle collagen N-terminal domain,Collagen triple helix repeat (20 copies),Nematode cuticle collagen, N-terminal,Collagen triple helix repeat	V	9167882	9162234			collagen		16	-1.4294	-2.69335	0.000421399	10	32395	8630	0.95	0	38891	7898	0.96	0	65347	46623	0.98	0	29846	14708	0.96	0	44225	28951	0.95	0	45322	15928	0.84	0	55912	25811	0.96	0	44225	28951
T06E6.1	T06E6.1	n/a		WP:CE13313	n/a	n/a	WD domain, G-beta repeats,G-protein beta WD-40 repeat,Calcium-binding EF-hand	V	15397543	15395766					5	-1.4312	-2.69671	0.00015736	10	793	330	0.82	0	670	339	0.9	0	651	286	0.52	0	711	224	0.58	0	1561	1041	0.84	0	1193	886	0.58	0	2479	876	0.9	0	1561	1041
F48C1.1	F48C1.1a	n/a		WP:CE10732	contains similarity to Pfam domain PF01074 (Glycosyl hydrolases family 38)	alpha-mannosidase II	: Glycosyl hydrolases family 38,Glycoside hydrolase, family 38	I	5324514	5330208					21	-1.4326	-2.69933	9.88848e-05	10	723	235	0.81	0	1198	359	0.9	0	824	437	0.64	0	355	295	0.46	0	979	442	0.71	0	941	655	0.14	0	1545	322	0.63	0	979	442
F53F4.11	F53F4.11	n/a		WP:CE20849	Weak similarity to Mouse CSA-19 protein (TR:G531169)	n/a	n/a	V	13627149	13624727					2	-1.4336	-2.7012	9.52771e-06	10	2045	766	0.92	0	5272	1623	0.96	0	6432	3415	0.95	0	2400	1116	0.84	0	4217	1299	0.9	0	4518	1228	0.71	0	10772	3923	0.96	0	4217	1299
R09B3.3	R09B3.3	n/a		WP:CE16308	contains similarity to Pfam domain: PF00076 (RNA recognition motif. (a.k.a. RRM, RBD, or RNP domain)), Score=108.1, E-value=5.6e-29, N=1	RNA recognition motif. (aka RRM, RBD, or RNP domain)	RNA recognition motif. (aka RRM, RBD, or RNP domain),RNA-binding region RNP-1 (RNA recognition motif)	I	11919062	11918372					23	-1.4348	-2.70345	5.76167e-05	10	6566	1564	0.96	0	5865	1571	0.97	0	10271	7342	0.96	0	73	131	0.2	-50	8917	2147	0.89	0	8690	1948	0.86	0	104	66	0.36	-50	8917	2147
T07D3.9	T07D3.9a	n/a		WP:CE32064	contains similarity to Pfam domain PF01662 ()	n/a		II	900742	898073					5	-1.4386	-2.71058	2.40024e-05	10	317	115	0.64	0	767	212	0.85	0	582	544	0.66	0	330	150	0.28	0	873	407	0.59	0	944	293	0.32	0	1240	499	0.85	0	873	407
T22E5.5	T22E5.5	mup-2	tnt-1	WP:CE04994	C. elegans MUP-2 protein; contains similarity to Pfam domain PF00992 (Troponin)	troponin T-like protein	,Troponin	X	6410272	6408426	-900				16	-1.4421	-2.71716	3.47841e-05	10	5235	2383	0.82	0	25848	11029	0.94	0	25523	11941	0.97	0	18256	9295	0.92	0	41911	12370	0.92	0	47345	18841	0.87	0	52621	21844	0.94	0	41911	12370
C05C12.3	C05C12.3	gtl-1	n/a	WP:CE20482	n/a	n/a	Ion transport proteins,Ion transport protein,Cation (not K+) channel, TM region	IV	11259442	11248860					31	-1.4426	-2.7181	0.000313372	10	1082	239	0.81	0	687	240	0.81	0	760	318	0.56	0	500	149	0.27	0	849	782	0.76	0	817	866	0.59	0	1659	471	0.87	0	849	782
Y106G6H.3	Y106G6H.3	rpl-30	n/a	WP:CE20413	n/a	n/a	Ribosomal protein L7Ae/L30e/S12e/Gadd45,Ribosomal protein L30e,Ribosomal protein L7Ae/L30e/S12e/Gadd45 family	I	10443855	10444940			ribosomal		23	-1.4431	-2.71904	6.03953e-06	10	3212	1299	0.94	0	4637	1890	0.96	0	7446	5652	0.96	0	6280	2519	0.94	0	7541	1989	0.91	0	6854	1893	0.7	0	8768	3509	0.94	0	7541	1989
E04A4.4	E04A4.4	n/a		WP:CE29748	contains similarity to Pfam domain PF00753 (Metallo-beta-lactamase superfamily)	n/a	Metallo-beta-lactamase superfamily,Beta-lactamase-like	IV	4744266	4739493					2	-1.4433	-2.71942	1.41022e-05	10	855	402	0.88	0	3273	743	0.95	0	2609	987	0.85	0	1386	435	0.68	0	1458	676	0.8	0	1216	597	0.5	0	2579	1118	0.92	0	1458	676
C36B7.5	C36B7.5a	n/a		WP:CE25806	contains similarity to Pfam domains PF00024 (PAN domain), PF00090 (Thrombospondin type 1 domain)	type-I thrombospondin TSR repeats	PAN domain,Thrombospondin type 1 domain,Thrombospondin, type I,N/apple PAN	X	7096284	7089175						-1.44433	-2.72137	0.00667841	9	182	39	0.24	0	313	338	0.87	0	235	204	-1	0	136	78	0.18	-50	688	364	0.6	0	657	152	0.08	0	1445	168	0.45	0	688	364
F59F4.4	F59F4.4	n/a		WP:CE11552	Similarity to Yeast 1-acyl-SN-glycerol-3-phosphate acyltransferase (SW:PLSC_YEAST)	1-acyl-SN-glycerol-3-phosphate acyltransferase	Acyltransferase,Phospholipid/glycerol acyltransferase,1-acyl-sn-glycerol-3-phosphate acyltransferase	X	15849816	15851641					22	-1.4452	-2.72301	8.74486e-05	10	412	217	0.85	0	281	171	0.81	0	462	418	0.66	0	439	138	0.27	0	986	321	0.52	0	844	155	0.12	0	1082	422	0.74	0	986	321
W04C9.4	W04C9.4	n/a		WP:CE18335	contains similarity to Strongylocentrotus purpuratus Histone H1-beta, late embryonic.; SW:H1B_STRPU	n/a	n/a	I	461996	462655			signaling		2	-1.4468	-2.72603	0.000290118	10	433	232	0.75	0	620	291	0.84	0	1436	385	0.67	0	944	719	0.81	0	973	457	0.69	0	550	55	0.09	0	3689	1229	0.5	0	973	457
M6.1	M6.1a	ifc-2	Cel IF C2,CelIF c2	WP:CE31204	C. elegans IFC-2 protein; contains similarity to Pfam domains PF00038 (Intermediate filament proteins), PF03915 (Actin interacting protein 3)	intermediate filament proteim A	Actin interacting protein 3,Intermediate filament proteins,Intermediate filament protein	X	650091	643319					27	-1.4485	-2.72924	5.71304e-05	10	3621	898	0.91	0	11602	2513	0.96	0	8691	5261	0.96	0	4065	1601	0.94	0	13336	8309	0.94	0	15261	6321	0.53	0	21176	10582	0.97	0	13336	8309
Y110A7A.A	Y110A7A.19	n/a		WP:CE23238	contains similarity to Arabidopsis thaliana Kinesin-like protein A.; SW:KATA_ARATH	n/a	n/a	I	5164889	5162671					5	-1.4498	-2.7317	2.42376e-05	10	1521	733	0.94	0	2304	554	0.93	0	1830	1137	0.83	0	1571	439	0.75	0	3299	2100	0.94	0	2843	1503	0.68	0	4793	1780	0.92	0	3299	2100
C49F5.1	C49F5.1	n/a		WP:CE08852	Similarity to Human S-adenosylmethionine synthetase (SW:Q00266)	s-adenosylmethionine synthetase	S-adenosylmethionine synthetase,S-adenosylmethionine synthetase, central domain,S-adenosylmethionine synthetase, C-terminal domain,S-adenosylmethionine synthetase	X	11965901	11969704					24	-1.4502	-2.73246	7.44204e-05	10	13940	2218	0.95	0	22175	5821	0.94	0	19726	10248	0.96	0	11920	3553	0.94	0	17266	12637	0.97	0	21667	12234	0.9	0	41676	13462	0.99	0	17266	12637
B0393.1	B0393.1	rps-0	n/a	WP:CE00854	contains similarity to Pfam domain: PF00318 (Ribosomal protein S2), Score=329.1, E-value=1.6e-95, N=1	40S ribosomal protein	Ribosomal protein S2,Ribosomal protein S2	III	4754015	4752962			ribosomal		23	-1.4504	-2.73284	9.86575e-09	18	10512	3849	0.96	0	17372	4886	0.97	0	12762	7547	0.97	0	13205	5449	0.96	0	6	26	0.17	-50	44	224	0.08	-50	20468	8637	0.96	0	6	26
C26F1.1	C26F1.1	n/a		WP:CE32807	contains similarity to Interpro domain IPR000504 (RNA-binding region RNP-1 (RNA recognition motif))	n/a	n/a	V	7789565	7790272					29	-1.4517	-2.7353	3.71725e-05	10	328	78	0.47	0	442	220	0.83	0	536	377	0.66	0	4	-23	0.08	-50	1487	326	0.62	0	1037	272	0.26	0	95	217	0.35	-50	1487	326
D2030.6	D2030.6	n/a		WP:CE09083	contains similarity to Pfam domain: PF02170 (ZAP domain), Score=125.8, E-value=2.6e-34, N=1; PF02171 (Piwi domain), Score=451.5, E-value=2.4e-132, N=1	n/a	PAZ domain,Piwi domain,Stem cell self-renewal protein Piwi,Argonaute and Dicer protein, PAZ	I	7596419	7593393	-860				11	-1.4525	-2.73682	8.26781e-05	10	363	423	0.85	0	1013	711	0.94	0	438	515	0.59	0	541	166	0.36	0	2194	747	0.72	0	1473	786	0.58	0	1751	448	0.8	0	2194	747
C01G6.6	C01G6.6a	n/a		WP:CE00868	contains similarity to Pfam domain: PF00175 (Oxidoreductase FAD/NAD-binding domain), Score=46.6, E-value=1.8e-10, N=1; PF00667 (FAD binding domain), Score=59.7, E-value=1.2e-15, N=1	NADPH-ferrihemoprotein reductase	FAD-binding,Flavodoxin-like domain,Flavodoxin,Flavoprotein pyridine nucleotide cytochrome reductase,Oxidoreductase FAD/NAD(P)-binding,Flavodoxins,FAD binding domain,FAD/NAD-binding domain in oxidoreductases	II	9285837	9289019					41	-1.4536	-2.73891	2.11121e-05	10	3317	716	0.92	0	3505	728	0.93	0	4767	3115	0.93	0	1526	532	0.74	0	4017	2037	0.88	0	5167	2579	0.85	0	7102	2293	0.93	0	4017	2037
F54C9.5	F54C9.5	rpl-5	n/a	WP:CE02255	contains similarity to Pfam domain: PF00861 (Ribosomal L18p/L5e family), Score=275.1, E-value=2.9e-79, N=1	60S ribosomal protein L5	Ribosomal L18p/L5e family,	II	8569841	8570954			ribosomal		27	-1.4608	-2.75261	2.83778e-05	10
T22F3.4	T22F3.4	rpl-11.1	n/a	WP:CE13968	C. elegans RPL-11.1 protein; contains similarity to Pfam domains PF00673 (ribosomal L5P family C-terminus), PF00281 (Ribosomal protein L5)	60S ribososmal protein L11	Ribosomal protein L5,Ribosomal protein L5,ribosomal L5P family C-terminus	V	3585883	3585169			ribosomal		7	-1.4631	-2.757	1.01161e-05	10	7310	3447	0.93	0	8246	3503	0.95	0	18073	11547	0.97	0	14210	5234	0.91	0	16909	6714	0.93	0	15183	3879	0.82	0	37060	13672	0.98	0	16909	6714
H14A12.6	K07D8.1	mup-4	n/a	WP:CE29511	C. elegans MUP-4 protein; contains similarity to Pfam domains PF00008 (EGF-like domain), PF00092 (von Willebrand factor type A domain), PF01390 (SEA domain)	n/a	EGF-like domain,von Willebrand factor type A domain,SEA domain,Von Willebrand factor, type A,SEA domain,EGF-like domain,EGF-like calcium-binding,Aspartic acid and asparagine hydroxylation site	III	7489009	7479600					16	-1.4639	-2.75853	0.00124657	10	712	197	0.75	0	634	590	0.87	0	733	773	0.71	0	1187	555	0.74	0	1393	896	0.78	0	2767	1072	0.72	0	2212	410	0.79	0	1393	896
Y49A3A.1	Y49A3A.1	n/a		WP:CE22209	n/a	n/a	CDP-alcohol phosphatidyltransferase,CDP-alcohol phosphatidyltransferase	V	14351462	14354028						-1.4645	-2.75968	0.000224217	10	10584	6853	0.96	0	25407	7646	0.98	0	21956	25485	0.97	0	6698	1889	0.93	0	14414	7183	0.94	0	15731	4059	0.91	0	30907	11882	0.84	0	14414	7183
T16G12.3	T16G12.3	n/a		WP:CE03661	n/a	n/a	n/a	III	10051907	10054139					7	-1.46689	-2.76425	0.000498474	9	277	123	0.66	0	164	121	0.64	0	207	149	0.22	-50	436	141	0.34	0	531	237	0.52	0	528	414	0.34	0	544	188	0.54	0	531	237
B0399.2	B0399.2	n/a		WP:CE20454	contains similarity to Pfam domain: PF01757 (Domain of unknown function), Score=520.1, E-value=5.2e-153, N=1	n/a	Acyltransferase family,Acyltransferase 3 family	V	19558426	19550683			NRF-6 related--acyltransferase only		0	-1.46762	-2.76566	0.00810475	8	804	193	0.77	0	428	149	0.68	0	686	532	0.67	0	141	86	0.19	-50	1	32	0.11	-50	500	703	0.29	0	767	79	0.21	0	1	32
F47F6.3	F47F6.3	n/a		WP:CE10708	contains similarity to Pfam domain PF01757 (Acyltransferase family)	n/a	Acyltransferase family,Acyltransferase 3 family	II	1265750	1263074			NRF-6 related--acyltransferase only			-1.4712	-2.77252	0.00112524	10	243	49	0.27	0	159	89	0.54	0	328	333	0.41	0	266	74	0.21	0	413	211	0.44	0	603	645	0.43	0	605	144	0.5	0	413	211
Y71H2_378.A	Y71H2AM.23	n/a		WP:CE27322	contains similarity to Pfam domains PF00009 (Elongation factor Tu family (contains ATP/GTP binding P-loop)), PF03143 (Elongation factor Tu C-terminal domain), PF03144 (Elongation factor Tu domain 2)	n/a	Elongation factor Tu family (contains ATP/GTP binding P-loop),Elongation factor Tu domain 2,Elongation factor Tu C-terminal domain,Elongation factor, GTP-binding,Elongation factor Tu, domain 2,Elongation factor Tu, C-terminal,Translation elongation factor Tu	III	2814961	2811690			ribosomal		20	-1.4714	-2.77291	0.000281612	10	1239	573	0.91	0	1760	484	0.92	0	2924	1580	0.92	0	512	185	0.51	0	1561	1153	0.84	0	2235	1369	0.74	0	1115	416	0.81	0	1561	1153
F42A6.8	F42A6.8	n/a		WP:CE17060	contains similarity to Pfam domain PF01827 (FTH domain)	n/a	FTH domain,Protein of unknown function DUF38	IV	3341118	3339794					13	-1.4732	-2.77637	0.000239932	10	690	182	0.75	0	555	320	0.87	0	1064	732	0.76	0	632	377	0.68	0	836	304	0.39	0	888	334	0.26	0	2226	429	0.7	0	836	304
K01A2.4	K01A2.3a	n/a		WP:CE29421	contains similarity to Rattus norvegicus Submandibular gland secretory Glx-rich protein CA precursor (GRP-CA).; SW:GRPA_RAT	n/a	n/a	II	307544	317484					8	-1.47344	-2.77684	3.8613e-05	9	245	70	0.44	0	388	132	0.72	0	392	167	0.24	0	168	76	0.23	-50	781	347	0.58	0	984	310	0.29	0	1181	304	0.73	0	781	347
F15E11.7/Y19D10A.7	Y19D10A.7	n/a		WP:CE17004	contains similarity to Pfam domain PF01030 (Receptor L domain)	n/a	Receptor L domain,Helix-turn-helix, AraC type,Epidermal growth-factor receptor (EGFR), L domain	V	2350153	2348043				dauer--ins. recept?		-1.47444	-2.77877	0.000358935	9	1249	54	0.36	0	2128	88	0.46	0	1010	666	0.82	0	1061	614	0.41	0	3295	334	0.71	0	3385	231	0.23	0	4967	382	0.42	0	3295	334
Y48B6A.1	Y48B6A.1	n/a		WP:CE22116	contains similarity to Pfam domain: PF00400 (WD domain, G-beta repeat), Score=56.0, E-value=2.6e-13, N=3	n/a	,WD domain, G-beta repeats	II	14154256	14151067					5	-1.4769	-2.7835	1.12021e-05	10	468	175	0.71	0	845	268	0.85	0	773	538	0.69	0	492	201	0.49	0	1078	379	0.68	0	861	476	0.39	0	1345	509	0.81	0	1078	379
Y65B4B_10.B	Y65B4BR.5a	n/a		WP:CE22740	contains similarity to Pfam domains PF00627 (UBA/TS-N domain), PF01849 (NAC domain)	n/a	Nascent polypeptide-associated complex NAC,Ubiquitin-associated domain,NAC domain,UBA/TS-N domain	I	535788	536619			ribosomal		23	-1.4812	-2.79181	5.63998e-06	10	7398	3139	0.96	0	5459	2264	0.95	0	6271	3054	0.96	0	8395	2762	0.95	0	14692	4046	0.9	0	17735	4217	0.92	0	25023	9690	0.95	0	14692	4046
C29F7.3	C29F7.3	n/a		WP:CE08444	Similarity to Yeast uridylate kinase (SW:P15700)	uridylate kinase	Adenylate kinases,UMP-CMP kinase family,Adenylate kinase	X	13419824	13418783					24	-1.4825	-2.79433	1.67566e-05	10	2712	682	0.92	0	4004	1276	0.94	0	4987	2473	0.94	0	2292	1035	0.85	0	4343	2951	0.93	0	4334	1221	0.67	0	6298	2279	0.95	0	4343	2951
F23F1.2	F23F1.2	n/a		WP:CE09602	contains similarity to Pfam domain PF00036 (EF hand)	n/a	EF hand,Calcium-binding EF-hand	II	34488	35150					17	-1.48367	-2.79659	0.00902497	9	711	311	0.76	0	711	1234	0.96	0	246	275	0.46	0	130	111	0.23	-50	635	157	0.28	0	399	52	0.03	-50	978	830	0.87	0	635	157
D2089.5	D2089.5	gbh-1	n/a	WP:CE00940	n/a	gamma-butyrobetaine,2-oxoglutarate dioxygenase	Gamma-butyrobetaine hydroxylase,Gamma-butyrobetaine hydroxylase	II	10693709	10690418					21	-1.484	-2.79723	0.000524443	10	1306	132	0.69	0	1480	1110	0.94	0	1253	554	0.74	0	297	150	0.16	0	935	263	0.48	0	1396	283	0.31	0	1612	441	0.8	0	935	263
W10C4.B	F40G9.1	n/a		WP:CE19848	contains similarity to Pfam domain PF00023 (Ank repeat)	n/a	Ank repeat,Ankyrin	III	192132	200223					5	-1.4846	-2.7984	4.2861e-06	10	2919	1416	0.93	0	2258	1028	0.93	0	4121	1761	0.93	0	1568	862	0.83	0	3351	824	0.83	0	4758	1672	0.72	0	1818	739	0.86	0	3351	824
T01B11.6	T01B11.7	oat-1	n/a	WP:CE30160	C. elegans OAT-1 protein; contains similarity to Pfam domain PF00083 (Sugar (and other) transporters)	transmembrane transporter	Sugar (and other) transporters,Sugar transporter superfamily,General substrate transporter,Major facilitator superfamily (MFS)	IV	8472583	8464745					1	-1.48525	-2.79966	0.000973425	8	821	325	0.81	0	901	288	0.85	0	240	209	0.45	-50	427	176	0.43	0	357	364	0.55	0	229	255	0.16	-50	590	165	0.47	0	357	364
F10E9.4	F10E9.4	n/a		WP:CE00148	contains similarity to Mus musculus ALPHA-FETOPROTEIN ENHANCER BINDING PROTEIN (AT MOTIF-BINDING FACTOR)s(AT-BINDING TRANSCRIPTION FACTOR 1).; SW:ABF1_MOUSE	n/a	n/a	III	8308463	8309587			transcription	ZK652.3 cluster	2	-1.4854	-2.79995	7.34472e-06	10	1673	491	0.9	0	1765	982	0.93	0	520	347	0.58	0	43	80	0.13	-50	3842	1721	0.91	0	2728	1093	0.7	0	106	273	0.33	0	3842	1721
F10G7.1	F10G7.1	n/a		WP:CE02624	contains similarity to Interpro domain IPR007034 ()	n/a	Protein of unknown function DUF663	II	4710278	4713664	-1002				2	-1.4866	-2.80228	1.2783e-05	10	570	233	0.79	0	2874	971	0.94	0	1678	1010	0.83	0	1261	524	0.75	0	2939	1103	0.86	0	2814	707	0.52	0	4807	1738	0.94	0	2939	1103
Y116F11A.QQ	B0399.2	n/a		WP:CE20454	contains similarity to Pfam domain: PF01757 (Domain of unknown function), Score=520.1, E-value=5.2e-153, N=1	n/a	Acyltransferase family,Acyltransferase 3 family	V	19558426	19550683			NRF-6 related--acyltransferase only		1	-1.48722	-2.80349	0.000554862	9	324	86	0.53	0	463	141	0.87	0	289	263	0.42	0	176	97	0.33	-50	1028	492	0.68	0	657	341	0.34	0	830	300	0.76	0	1028	492
Y71H10A.2	Y71H10A.2	n/a		WP:CE20354	contains similarity to Pfam domain PF03015 (Male sterility protein)	n/a	Male sterility protein,Male sterility protein	X	2933339	2937694					27	-1.48889	-2.80673	3.96268e-05	9	1204	297	0.84	0	2151	510	0.95	0	1049	662	0.79	0	832	336	0.65	0	2373	1178	0.47	0	1658	814	0.53	0	4177	1340	0.92	0	2373	1178
F56C9.6	F56C9.6	n/a		WP:CE01325	contains similarity to Schizosaccharomyces pombe HYPOTHETICAL PROTEIN C57A7.05 IN CHROMOSOME I.; SW:YDM5_SCHPO	n/a	n/a	III	7310637	7308919	-410	-547			7	-1.4916	-2.81201	0.000564665	10	459	161	0.73	0	474	237	0.83	0	341	243	0.43	0	484	158	0.4	0	706	503	0.75	0	538	452	0.54	0	1266	224	0.58	0	706	503
Y39C12A.G	Y39C12A.8	dnj-26	n/a	WP:CE24236	contains similarity to Pfam domain: PF00226 (DnaJ domain), Score=82.3, E-value=3.2e-21, N=1	n/a	DnaJ, prokaryotic heat shock protein,Heat shock protein DnaJ,Heat shock protein DnaJ, N-terminal	IV	12252625	12251225	-280				3	-1.4925	-2.81376	5.73541e-06	10	279	99	0.6	0	626	186	0.79	0	413	319	0.57	0	357	136	0.32	0	872	168	0.4	0	1505	548	0.46	0	1303	460	0.8	0	872	168
C05D12.6	VW02B12L.1	vha-6	n/a	WP:CE18980	contains similarity to Pfam domain: PF01496 (V-type ATPase 116kDa subunit family), Score=1045.8, E-value=0, N=1	vacuolar ATP synthase	V-type ATPase 116kDa subunit family,V-type ATPase, 116 kDa subunit	II	11438362	11435110					27	-1.4932	-2.81513	0.000102305	10	3174	527	0.93	0	9828	3814	0.97	0	8343	6129	0.96	0	2556	886	0.74	0	15408	7909	0.93	0	17876	7134	0.87	0	13064	6283	0.97	0	15408	7909
Y38F2A_9208.A	Y38F2AR.4	n/a		WP:CE26518	contains similarity to Pfam domain PF03221 (Tc5 transposase)	n/a	Tc5 transposase,Tc5 transposase,Centromere protein B, DNA-binding domain,CENP-B protein	IV	2369017	2376007					23	-1.4993	-2.82706	7.41447e-06	10	9079	3128	0.94	0	10099	3139	0.95	0	8635	4210	0.89	0	14180	6957	0.94	0	18880	4591	0.92	0	19740	6469	0.69	0	27866	13205	0.96	0	18880	4591
Y38C1AB.F	Y38C1AB.5	n/a		WP:CE32520	contains similarity to Mus musculus mRNA, complete cds, clone:1-44 (1500002I11Rik protein) (RIKEN cDNAs1500002I11 gene).; TR:Q9JMG2	n/a	n/a	IV	11070	8970			signaling	notch pathway--fringe	14	-1.504	-2.83628	6.91402e-06	10	778	172	0.78	0	1111	383	0.93	0	508	357	0.63	0	474	218	0.48	0	2231	754	0.86	0	1874	859	0.58	0	3829	1248	0.86	0	2231	754
C46H11.9	C46H11.9	n/a		WP:CE08791	contains similarity to Pfam domain PF01549 (ShTK domain)	n/a	ShTK domain,Metridin-like ShK toxin	I	5047993	5046481	-1250				14	-1.5065	-2.8412	0.00624058	8	246	77	0.49	0	440	184	0.77	0	116	128	0.19	-50	404	111	0.28	0	700	326	0.66	0	456	566	0.4	0	964	205	0.41	0	700	326
C16C8.2	C16C8.2	n/a		WP:CE23553	contains similarity to Pfam domain PF03098 (Animal haem peroxidase)	peroxidase precursor	Animal haem peroxidase,Metridin-like ShK toxin,Animal haem peroxidase	II	3436503	3431298			defens--perox.--MELT		14	-1.5073	-2.84278	0.00642927	10	1387	191	0.79	0	1064	2870	0.95	0	797	846	0.83	0	459	134	0.26	0	1465	601	0.8	0	1113	352	0.37	0	2150	277	0.67	0	1465	601
Y65B4B_10.D	Y65B4BR.5a	n/a		WP:CE22740	contains similarity to Pfam domains PF00627 (UBA/TS-N domain), PF01849 (NAC domain)	n/a	Nascent polypeptide-associated complex NAC,Ubiquitin-associated domain,NAC domain,UBA/TS-N domain	I	535788	536619			ribosomal		23	-1.5116	-2.85126	3.74036e-06	10	7202	2986	0.95	0	6053	2421	0.96	0	5991	2785	0.96	0	11504	4199	0.93	0	16291	3883	0.86	0	20049	4890	0.91	0	26473	9693	0.95	0	16291	3883
C07D10.4	C07D10.4	n/a		WP:CE01151	contains similarity to Pfam domain PF01400 (Astacin (Peptidase family M12A))	Zinc metalloprotease	Astacin (Peptidase family M12A),Neutral zinc metallopeptidases, zinc-binding region,Metridin-like ShK toxin,Astacin	II	7402632	7400650					16	-1.5125	-2.85304	0.00707298	10	2590	187	0.72	0	1682	3461	0.95	0	1174	1181	0.85	0	650	230	0.47	0	1348	341	0.65	0	1768	455	0.38	0	2888	509	0.78	0	1348	341
F42C5.8	F42C5.8	rps-8	n/a	WP:CE04561	C. elegans RPS-8 protein; contains similarity to Pfam domain PF01201 (Ribosomal protein S8e)	40S ribosomal protein S8	Ribosomal protein S8e,Ribosomal protein S8E	IV	7313856	7312976			ribosomal		5	-1.513	-2.85403	8.4106e-06	10	13212	4847	0.96	0	15048	5385	0.98	0	49508	31970	0.98	0	13249	5638	0.95	0	23892	8979	0.94	0	29796	11459	0.9	0	29879	9168	0.96	0	23892	8979
B0250.7	B0250.7	n/a		WP:CE18483	contains similarity to Pfam domain: PF00181 (Ribosomal Proteins L2), Score=48.2, E-value=3.3e-13, N=1	Ribosomal Proteins L2	Ribosomal Proteins L2, RNA binding domain,Zn-finger, C2H2 type,Ribosomal protein L2	V	20474014	20471150			txn--not		5	-1.51562	-2.85923	7.31496e-05	8	2631	1062	0.94	0	2925	1194	0.95	0	13706	5059	0.97	0	3272	1722	0.89	0	-1	-3	0.03	-50	9	17	0.06	-50	15132	6248	0.92	0	-1	-3
ZK678.5	ZK678.5	wrt-4	n/a	WP:CE24735	contains similarity to Pfam domain: PF01079 (Hint module), Score=391.2, E-value=3.2e-114, N=1	Hint module	,,,Hedgehog protein, hint region,Hint module	X	15757186	15752193			signaling	hog--warthog	14	-1.517	-2.86195	0.00029317	8	756	136	0.72	0	756	265	0.87	0	506	359	0.66	0	199	84	0.34	-50	630	316	0.54	0	345	155	0.23	0	526	188	0.5	0	630	316
R151.3	R151.3	rpl-6	n/a	WP:CE00744	C. elegans RPL-6 protein; contains similarity to Pfam domain PF01159 (Ribosomal protein L6e)	Ribosomal protein ML16	Ribosomal protein L6e,Ribosomal protein L6E	III	7208363	7209785			ribosomal		23	-1.5179	-2.86374	4.03845e-06	10	16782	7429	0.96	0	14550	6222	0.96	0	25477	9881	0.98	0	11410	4932	0.93	0	27124	11111	0.95	0	27414	10214	0.83	0	30973	9439	0.95	0	27124	11111
Y76A2B.3	Y76A2B.3	n/a		WP:CE19275	contains similarity to Pfam domain: PF00501 (AMP-binding enzyme), Score=-66.7, E-value=3.5e-12, N=1	AMP-binding enzyme	AMP-dependent synthetase and ligase,AMP-binding enzymes	III	13543003	13539608					24	-1.5197	-2.86731	3.3781e-06	10	1351	637	0.9	0	2215	834	0.96	0	1564	858	0.79	0	2625	903	0.84	0	4335	1568	0.9	0	4551	783	0.62	0	7169	2363	0.95	0	4335	1568
M03E7.2	M03E7.2	n/a		WP:CE07395	contains similarity to Acanthamoeba castellanii MYOSIN HEAVY CHAIN IB (MYOSIN HEAVY CHAIN IL).; SW:MYSB_ACACA	n/a	n/a	V	5620306	5620914					14	-1.52133	-2.87056	0.00445109	9	683	125	0.67	0	368	390	0.84	0	289	234	0.32	0	169	64	0.1	-50	938	487	0.73	0	1042	793	0.59	0	1284	224	0.73	0	938	487
C18E9.6	C18E9.6	n/a		WP:CE05298	n/a	n/a	n/a	II	8973476	8971897						-1.524	-2.87587	0.000353803	8	989	200	0.79	0	1816	516	0.75	0	1066	743	0.79	0	49	50	0.1	-50	172	100	0.25	-50	155	121	0.13	-50	165	302	0.5	0	172	100
Y61A9LA_75.A	Y61A9LA.10	n/a		WP:CE31121	contains similarity to Interpro domain IPR007034 (Protein of unknown function DUF663)	n/a	Protein of unknown function DUF663	V	4615369	4606875					5	-1.52522	-2.87831	5.43812e-05	9	442	218	0.64	0	753	238	0.79	0	653	177	0.32	0	590	181	0.51	0	539	289	0.53	0	277	114	0.18	-50	1459	462	0.71	0	539	289
T08B1.1	T08B1.1	n/a		WP:CE23957	contains similarity to Pfam domain PF00083 (Sugar (and other) transporters)	sugar transporter	Sugar (and other) transporters,General substrate transporter,Major facilitator superfamily (MFS)	V	1986857	1982616					27	-1.5269	-2.88166	7.04191e-05	10	1150	240	0.83	0	2503	889	0.93	0	2787	1989	0.94	0	1929	682	0.83	0	5929	3558	0.89	0	6881	3207	0.84	0	8727	3801	0.94	0	5929	3558
K04D7.1	K04D7.1	n/a		WP:CE06090	Similarity to Human guanine nucleotide-binding protein (SW:GBLP_HUMAN)	guanine nucleotide-binding protein	WD domain, G-beta repeats,G-protein beta WD-40 repeat	IV	10176655	10177893					23	-1.527	-2.88186	7.28584e-10	20	34379	10729	0.97	0	22713	7509	0.82	0	36662	27595	0.96	0	20043	7159	0.94	0	54010	14529	0.95	0	55427	20397	0.86	0	53664	16621	0.95	0	54010	14529
T07A9.11	T07A9.11	rps-24	n/a	WP:CE29465	C. elegans RPS-24 protein; contains similarity to Pfam domain PF01282 (Ribosomal protein S24e)	ribosomal protein	Ribosomal protein S24e,Ribosomal protein S24e	IV	385887	387893			ribosomal		23	-1.5275	-2.88286	4.63108e-06	10	10580	3542	0.97	0	9487	3463	0.96	0	29773	19543	0.97	0	9026	4041	0.95	0	11920	4657	0.89	0	12769	4807	0.93	0	12420	4299	0.94	0	11920	4657
T02H7.1	Y38C1AB.1	n/a		WP:CE32520	contains similarity to Mus musculus mRNA, complete cds, clone:1-44 (1500002I11Rik protein) (RIKEN cDNAs1500002I11 gene).; TR:Q9JMG2	n/a	n/a	IV	36809	38909			signaling	notch pathway--fringe	1	-1.5281	-2.88406	5.31626e-06	10	1103	257	0.84	0	1594	635	0.93	0	513	385	0.6	0	104	68	0.21	-50	1578	434	0.71	0	1737	679	0.54	0	296	279	0.59	0	1578	434
Y87G2A.	ignore	n/a		n/a	n/a	n/a	n/a	n/a	n/a	n/a					20	-1.5308	-2.88946	1.50044e-05	10	4416	2389	0.93	0	2891	640	0.92	0	2555	1175	0.87	0	1750	599	0.82	0	4128	1796	0.89	0	6126	3590	0.85	0	3319	1341	0.87	0	4128	1796
F47C10.2	F47C10.2	n/a		WP:CE10658	contains similarity to Pfam domain PF00651 (BTB/POZ domain)	n/a	BTB/POZ domain,BTB/POZ domain	V	3851614	3849905						-1.53137	-2.89061	0.00232818	8	557	203	0.74	0	391	221	0.82	0	226	141	0.09	0	105	82	0.2	-50	311	209	0.37	0	278	290	0.22	-50	729	70	0.25	0	311	209
F55F8.2	F55F8.2a	n/a		WP:CE11190	contains similarity to Pfam domains PF00270 (DEAD and DEAH box helicases), PF00271 (Helicases conserved C-terminal domain)	RNA helicase	DEAD and DEAH box helicases,Helicases conserved C-terminal domain,Helicase, C-terminal,DEAD/DEAH box helicase	I	5649652	5646475					2	-1.5332	-2.89427	5.18498e-05	10	5003	2227	0.92	0	4083	2194	0.95	0	2484	1005	0.87	0	2327	512	0.79	0	2546	1514	0.9	0	2050	1317	0.63	0	6793	1467	0.94	0	2546	1514
Y53G8B_1025.A	H06I04.4a	ubl-1	n/a	WP:CE20938	C. elegans UBL-1 protein; contains similarity to Pfam domains PF01599 (Ribosomal protein S27a), PF00240 (Ubiquitin family)	ubiquitin	Ubiquitin family,Ribosomal protein S27a,Zn-finger, C2H2 type,Ubiquitin domain,Ribosomal protein S27a	III	3068305	3069199			txn--not		23	-1.5337	-2.89527	1.15825e-05	10	15297	5235	0.96	0	16577	5200	0.97	0	25020	17516	0.97	0	20484	7666	0.95	0	26814	7253	0.95	0	12399	2603	0.76	0	27255	10861	0.97	0	26814	7253
H06H21.8	H06H21.8	n/a		WP:CE31705	contains similarity to Pfam domain PF02958 (Domain of unknown function (DUF227))	n/a	Domain of unknown function (DUF227),Protein of unknown function DUF227	IV	4821070	4817384					8	-1.5347	-2.89728	3.84899e-06	10	385	190	0.67	0	505	238	0.8	0	979	347	0.57	0	375	165	0.28	0	660	153	0.4	0	1008	434	0.44	0	774	237	0.57	0	660	153
T03F7.1	T03F7.1	snf-11	n/a	WP:CE06344	Similarity to Human Na(+)/Cl(-)-dependent GABA transporter (SW:NTG1_HUMAN)	Na(+)/Cl(-)-dependent GABA transporter	Sodium:neurotransmitter symporter family,Sodium:neurotransmitter symporter	V	11311657	11307664					9	-1.5388	-2.90553	0.000248907	10	214	178	0.71	0	358	223	0.79	0	288	494	0.67	0	65	49	0.14	-50	939	1079	0.88	0	536	693	0.32	0	643	432	0.78	0	939	1079
F23A7.4	F23A7.4	n/a		WP:CE09578	Similarity to Mouse glutamate receptor subunit epsilon (SW:NME1_MOUSE)	glutamate receptor epsilon subunit like	n/a	X	16208100	16208306					18	-1.5397	-2.90734	5.95748e-05	10	788	150	0.69	0	257	158	0.78	0	603	548	0.75	0	1020	357	0.69	0	1598	576	0.78	0	1490	562	0.53	0	1946	609	0.85	0	1598	576
F52H3.7	F52H3.7a	lec-2	n/a	WP:CE32894	contains similarity to Pfam domain: PF00337 (Vertebrate galactoside-binding lectins), Score=231.0, E-value=4.5e-68, N=2	galactoside-binding lectin	: Vertebrate galactoside-binding lectins	II	10015965	10009521					15	-1.54033	-2.90862	0.000216493	11	466	176	0.76	0	530	248	0.8	0	488	210	0.43	0	119	542	0.94	-100	869	651	0.7	0	1332	869	0.53	0	1867	396	0.68	0	869	651
T19A6.2	T19A6.2a	n/a		WP:CE32493	contains similarity to Pfam domain: PF01926 (GTPase of unknown function), Score=317.5, E-value=5.2e-92, N=1	AUTOANTIGEN NGP-1	GTPase of unknown function	I	8402794	8406507						-1.5405	-2.90895	3.32243e-06	10	1114	450	0.82	0	2643	892	0.94	0	1422	595	0.76	0	1238	391	0.69	0	3774	1241	0.85	0	3582	993	0.63	0	5595	1730	0.9	0	3774	1241
C54C6.1	C54C6.1	rpl-37	n/a	WP:CE05493	Similarity to putative C.elegans 60S ribosomal protein L37 (SW:RL37_CAEEL)	60S ribosomal protein L37	Ribosomal protein L37e,Ribosomal protein L37e	III	3528609	3528900			ribosomal		23	-1.5419	-2.91178	3.47176e-05	10	3495	1731	0.96	0	2868	1143	0.93	0	10501	8678	0.96	0	5874	1824	0.94	0	6685	2575	0.91	0	7564	2572	0.82	0	6703	2365	0.94	0	6685	2575
F42E11.4	F42E11.4	tni-1	n/a	WP:CE03311	Similarity to Drosophila troponin I (PIR Acc. No. A40547)	troponin I	Troponin,Troponin	X	11377395	11375810					16	-1.5421	-2.91218	7.71603e-05	10	4175	1056	0.92	0	8027	1226	0.96	0	6871	4081	0.96	0	8663	3751	0.92	0	11436	6368	0.89	0	11454	6355	0.83	0	25071	12471	0.95	0	11436	6368
F17A9.4	F17A9.4	n/a		WP:CE09448	contains similarity to Pfam domain PF00724 (NADH:flavin oxidoreductase / NADH oxidase family)	n/a	NADH:flavin oxidoreductase / NADH oxidase family,NADH:flavin oxidoreductase/NADH oxidase	V	6113208	6111621					21	-1.5422	-2.91238	3.98322e-06	10	1944	997	0.93	0	4295	1950	0.97	0	2729	1434	0.91	0	1600	447	0.77	0	2359	984	0.8	0	2186	572	0.49	0	5946	1456	0.94	0	2359	984
	T22F3.3a	n/a		WP:CE24003	contains similarity to Pfam domain PF00343 (Phosphorylases)	n/a	Glycosyl transferase, family 35,Phosphorylases	V	3578993	3584853						-1.54341	-2.91482	1.71814e-05	10	716	155	0.65	0	589	198	0.78	0	1216	808	0.81	0	756	318	0.66	0	940	426	0.69	0	511	103	0.08	0	977	359	0.68	0	940	426
ZK455.1	ZK455.1	aco-1	gei-22	WP:CE03812	Similarity to Human iron-responsive element-binding protein (PIR Acc. No. B36203)0	iron-responsive element-binding like protein	,Aconitate hydratase, C-terminal,Aconitase family (aconitate hydratase),Aconitase C-terminal domain	X	11339795	11343250					5	-1.5438	-2.91561	6.31036e-05	10	19313	8031	0.94	0	16010	3227	0.95	0	17356	9730	0.96	0	4385	1858	0.89	0	15384	9857	0.91	0	21681	13052	0.73	0	19736	6324	0.95	0	15384	9857
Y116F11A.ZZ3	Y43F8C.8	n/a		WP:CE21906	n/a	n/a	n/a	V	19646816	19648247					39	-1.5444	-2.91683	1.34586e-06	10	313	99	0.55	0	572	208	0.83	0	768	435	0.65	0	467	172	0.43	0	1512	717	0.82	0	1338	279	0.23	0	2177	851	0.91	0	1512	717
F25H8.6	F25H8.6	n/a		WP:CE05731	n/a	n/a	BED zinc finger,BED finger	IV	9916525	9921515					14	-1.545	-2.91804	0.00084327	20	651	49	0.39	0	1058	2127	0.92	0	758	1109	0.78	0	653	331	0.35	0	1024	30	0.8	0	1194	62	0.09	0	2664	223	0.29	0	1024	30
C09G1.1	C09G1.1	pqn-11	n/a	WP:CE02126	weak similarity with E. coli tray protein (Swiss Prot accession number P06627)	n/a	n/a	X	15972214	15966026	-1541				0	-1.54878	-2.92569	0.000880366	9	412	96	0.55	0	814	173	0.81	0	288	185	0.17	0	115	41	0.03	-50	703	505	0.73	0	446	397	0.42	0	599	196	0.51	0	703	505
ZK686.2	ZK686.2	n/a		WP:CE00456	contains similarity to Pfam domains PF00270 (DEAD and DEAH box helicases), PF00271 (Helicases conserved C-terminal domain)	ATP-dependent RNA helicase	Helicase, C-terminal,ATP-dependent helicase, DEAD-box,DEAD/DEAH box helicase,DEAD and DEAH box helicases,Helicases conserved C-terminal domain	III	7767110	7763693						-1.552	-2.93223	8.95667e-06	10	1411	685	0.89	0	1461	602	0.94	0	1266	510	0.74	0	1182	301	0.58	0	2287	1524	0.87	0	1468	572	0.49	0	3918	930	0.88	0	2287	1524
C06E7.1	C06E7.1a	n/a		WP:CE03957	contains similarity to Pfam domains PF00438 (S-adenosylmethionine synthetase), PF02772 (S-adenosylmethionine synthetase, central domain), PF02773 (S-adenosylmethionine synthetase, C-terminal domain)	S-adenosylmethionine synthetase	S-adenosylmethionine synthetase,S-adenosylmethionine synthetase, central domain,S-adenosylmethionine synthetase, C-terminal domain,S-adenosylmethionine synthetase	IV	5848646	5850772	95				20	-1.555	-2.93834	4.12188e-09	20	2656	638	0.91	0	7430	3268	0.95	0	5797	4573	0.95	0	3976	819	0.86	0	10659	4201	0.88	0	10906	3393	0.77	0	18017	5806	0.95	0	10659	4201
R11D1.8	R11D1.8	rpl-28	n/a	WP:CE06313	Similarity to Human 60S ribosomal protein L28 (SW:RL28_HUMAN)	ribsomal protein L28 like	Ribosomal L28e protein family,Ribosomal L28e protein	V	12730711	12730198			ribosomal		23	-1.5572	-2.94282	3.0192e-06	10	11607	4018	0.97	0	9399	3558	0.97	0	19356	13457	0.98	0	11253	4049	0.95	0	18570	5713	0.95	0	16597	4621	0.85	0	21111	8567	0.86	0	18570	5713
F29C12.4	F29C12.4	n/a		WP:CE19822	contains similarity to Pfam domain: PF00009 (Elongation factor Tu family), Score=581.5, E-value=1.8e-171, N=1; PF00679 (Elongation factor G C-terminus), Score=192.8, E-value=1.8e-54, N=1	Elongation factor Tu family (contains ATP/GTP binding P-loop), Elongation factor G C-terminus	Elongation factor Tu family (contains ATP/GTP binding P-loop),Elongation factor Tu domain 2,Elongation factor G, domain IV,Elongation factor G C-terminus,Small GTP-binding protein domain,Elongation factor, GTP-binding,Elongation factor Tu, domain 2,Elongation factor G, domain IV,Elongation factor G, C-terminal,Translation elongation factor G	II	13117370	13126087			ribosomal			-1.5598	-2.94813	5.64111e-05	10	1005	473	0.86	0	1590	443	0.88	0	1322	872	0.77	0	1130	381	0.69	0	1188	786	0.85	0	1207	317	0.32	0	3591	1473	0.89	0	1188	786
Y57A10B.3	Y57A10B.3	n/a		WP:CE20324	contains similarity to Pfam domain: PF00651 (BTB/POZ domain), Score=66.7, E-value=1.6e-16, N=1	n/a	BTB/POZ domain,BTB/POZ domain	II	12383367	12384485					8	-1.5611	-2.95079	4.46152e-06	10	745	232	0.81	0	1074	308	0.88	0	1212	505	0.71	0	566	365	0.72	0	1495	557	0.78	0	1023	234	0.21	0	4179	1448	0.93	0	1495	557
W07E6.1	W07E6.1	n/a		WP:CE28259	contains similarity to Pfam domain PF01189 (NOL1/NOP2/sun family)	nucleolar protein	,NOL1/NOP2/sun family	II	475939	471335			ribosomal		5	-1.5611	-2.95079	8.19107e-06	10	556	202	0.22	0	1490	446	0.88	0	1175	520	0.66	0	1000	442	0.41	0	1786	1238	0.86	0	1598	576	0.48	0	2869	911	0.9	0	1786	1238
K07D8.1	K07D8.1	mup-4	n/a	WP:CE29511	C. elegans MUP-4 protein; contains similarity to Pfam domains PF00008 (EGF-like domain), PF00092 (von Willebrand factor type A domain), PF01390 (SEA domain)	n/a	EGF-like domain,von Willebrand factor type A domain,SEA domain,Von Willebrand factor, type A,SEA domain,EGF-like domain,EGF-like calcium-binding,Aspartic acid and asparagine hydroxylation site	III	7489009	7479600					16	-1.5654	-2.9596	0.0011485	10	981	251	0.8	0	685	589	0.89	0	612	496	0.6	0	1339	426	0.61	0	2020	1366	0.82	0	2654	1755	0.66	0	3517	605	0.89	0	2020	1366
F09A5.1	F09A5.1	n/a		WP:CE03173	Similarity to B.subtilis tetracycline resistance protein (SW:TCR2_BACSU)	tetracycline resistance like protein	Sugar (and other) transporters,General substrate transporter,Major facilitator superfamily (MFS)	X	13130181	13133166					8	-1.56878	-2.96653	0.000190219	9	425	94	0.5	0	653	147	0.74	0	1136	735	0.82	0	78	89	0.18	-50	689	351	0.68	0	944	286	0.2	0	784	466	0.7	0	689	351
F09F7.3	F09F7.3	n/a		WP:CE30653	contains similarity to Pfam domain PF00562 (RNA polymerase Rpb2, domain 6)	n/a	RNA polymerase Rpb2, domain 6,DNA-directed RNA polymerase, beta subunit	III	5557317	5564780					2	-1.5717	-2.97255	1.75632e-05	10	1152	445	0.9	0	2155	669	0.94	0	1204	813	0.79	0	1362	249	0.62	0	3175	1632	0.89	0	2983	1417	0.7	0	3599	1022	0.9	0	3175	1632
EGAP2.3	EGAP2.3	pho-1	n/a	WP:CE04325	C. elegans PHO-1 protein; contains similarity to Pfam domain PF00328 (Histidine acid phosphatases)	n/a	Histidine acid phosphatases,Histidine acid phosphatase	II	5235805	5233223					24	-1.5753	-2.97997	0.000151664	10	1607	675	0.92	0	4942	1347	0.96	0	2491	1667	0.9	0	2206	677	0.84	0	6044	4620	0.89	0	3749	2110	0.82	0	9104	2532	0.95	0	6044	4620
C32H11.12	C32H11.12	n/a		WP:CE19718	n/a	n/a	Domain of unknown function DUF141,Protein of unknown function DUF141	IV	12941341	12940150					19	-1.5755	-2.98039	0.00231429	10	1036	680	0.92	0	715	169	0.79	0	715	272	0.55	0	2384	364	0.7	0	3604	1267	0.87	0	3473	2034	0.83	0	8191	3034	0.93	0	3604	1267
F07D10.1	F07D10.1	rpl-11.2	n/a	WP:CE07033	C. elegans RPL-11.2 protein; contains similarity to Pfam domains PF00673 (ribosomal L5P family C-terminus), PF00281 (Ribosomal protein L5)	ribosomal protein	Ribosomal protein L5,ribosomal L5P family C-terminus,Mitochondrial ribosomal protein L5,Ribosomal protein L5	X	2242613	2241800			ribosomal		23	-1.5794	-2.98846	6.74525e-06	10	7646	2898	0.96	0	9355	3106	0.97	0	17425	12677	0.97	0	15735	5096	0.92	0	16845	3896	0.94	0	20043	4038	0.89	0	30457	13945	0.97	0	16845	3896
Y5F2A.2	Y5F2A.2	n/a		WP:CE19023	contains similarity to Pfam domain: PF01060 (Transthyretin-like family), Score=98.1, E-value=5.5e-26, N=1	Transthyretin-like family	Transthyretin-like,Transthyretin-like family	IV	11067006	11065996					15	-1.5816	-2.99302	0.000412274	10	8557	1728	0.97	0	5138	2053	0.98	0	3755	3351	0.96	0	1015	792	0.84	0	8513	2124	0.92	0	10589	2162	0.82	0	10569	5312	0.85	0	8513	2124
T05G5.10	T05G5.10	iff-1	n/a	WP:CE00503	similar to initiation factor 5A	Initiation factor 5A	Ribosomal protein L24,Eukaryotic initiation factor 5A hypusine, DNA-binding OB fold,Splicing factor motif,Eukaryotic initiation factor 5A hypusine (eIF-5A)	III	9746698	9745757			ribosomal		7	-1.5906	-3.01175	0.00103137	10	3502	4910	0.95	0	3116	1782	0.95	0	2108	1646	0.93	0	2591	751	0.82	0	5741	984	0.89	0	5368	1172	0.63	0	15903	2193	0.96	0	5741	984
K08D12.E	K08D12.6	n/a		WP:CE21047	contains similarity to Interpro domain IPR002965 (Proline-rich extensin)	n/a	Proline-rich extensin	IV	1720881	1722938					16	-1.5935	-3.01781	0.000888376	10	9692	3376	0.93	0	16111	2383	0.92	0	21691	8029	0.96	0	6008	6395	0.95	0	12099	3608	0.93	0	9518	5259	0.9	0	14813	6374	0.95	0	12099	3608
F08A8.3	F08A8.3	n/a		WP:CE17635	contains similarity to Pfam domain: PF01756 (Acyl-CoA oxidase), Score=892.6, E-value=3.9e-265, N=1	ACYL-COENZYME A OXIDASE, PEROXISOMAL (EC 1.3.3.6) (PALMITOYL-COA OXIDASE) (AOX)	Acyl-CoA dehydrogenases,Acyl-CoA oxidase,Acyl-CoA dehydrogenase, C-terminal,Acyl-CoA oxidase	I	12954996	12959040	70		lipid metabolism--peroxisomal--oxidation		19	-1.5951	-3.02115	2.32804e-05	10	1025	200	0.75	0	2032	1280	0.96	0	1437	905	0.83	0	898	177	0.34	0	3295	992	0.84	0	3322	1069	0.56	0	5498	1337	0.94	0	3295	992
Y116F11A.UU	Y43F8C.1	nlp-25	n/a	WP:CE21899	n/a	n/a	n/a	V	19610090	19610925			signaling	NLP		-1.59678	-3.02467	0.000275093	9	666	197	0.77	0	91	51	0.27	-100	981	822	0.87	0	656	215	0.42	0	846	537	0.78	0	669	231	0.19	0	1726	493	0.83	0	846	537
Y46G5.HH	Y46G5A.29	n/a		WP:CE32260	contains similarity to Pfam domain: PF00008 (EGF-like domain), Score=93.5, E-value=1.3e-24, N=4	n/a	EGF-like domain	II	12856110	12861900					16	-1.6004	-3.03227	0.00238386	10	449	69	0.44	0	631	859	0.91	0	777	551	0.72	0	506	96	0.2	0	591	79	0.17	0	899	379	0.31	0	695	121	0.41	0	591	79
F53E10.6	F53E10.6	n/a		WP:CE10930	contains similarity to Plasmodium falciparum GLUTAMIC ACID-RICH PROTEIN PRECURSOR.; SW:GARP_PLAFF	n/a	n/a	V	2602887	2602047						-1.6017	-3.03501	4.9618e-06	10	424	211	0.79	0	758	337	0.88	0	803	306	0.51	0	704	269	0.45	0	1860	1037	0.84	0	1317	421	0.37	0	2173	566	0.7	0	1860	1037
ZK381.4	ZK381.4	pgl-1	n/a	WP:CE25689	C. elegans PGL-1 protein; contains similarity to Gallus gallus Nucleolin (Protein C23).; SW:NUCL_CHICK	n/a	n/a	IV	6977135	6974432					11	-1.6024	-3.03648	0.00907373	10	568	298	0.83	0	884	655	0.95	0	417	487	0.6	0	542	116	0.33	0	1484	1114	0.85	0	817	603	0.48	0	1767	330	0.71	0	1484	1114
Y71F9A_294.C	Y71F9AL.13a	rpl-1	n/a	WP:CE25552	C. elegans RPL-1 protein; contains similarity to Pfam domain PF00687 (Ribosomal protein L1p/L10e family)	n/a	Ribosomal protein L1p/L10e family,Ribosomal protein L1	I	2876313	2875398					23	-1.6026	-3.0369	5.38123e-06	10	14437	5573	0.96	0	16401	5960	0.97	0	46543	29306	0.98	0	16304	7155	0.97	0	21216	5655	0.96	0	27517	8424	0.81	0	32100	9480	0.96	0	21216	5655
Y110A7A.B	Y110A7A.18	ppw-2	n/a	WP:CE23239	C. elegans PPW-2 protein; contains similarity to Pfam domains PF02170 (PAZ domain), PF02171 (Piwi domain)	n/a	PAZ domain,Piwi domain,Stem cell self-renewal protein Piwi,Argonaute and Dicer protein, PAZ	I	5162207	5158530					5	-1.6045	-3.0409	0.00140062	10	223	120	0.61	0	436	257	0.85	0	317	272	0.46	0	624	208	0.42	0	712	686	0.77	0	554	155	0.1	0	765	206	0.52	0	712	686
W05B2.1	W05B2.1	n/a		WP:CE20144	contains similarity to Pfam domain: PF01391 (Collagen triple helix repeat (20 copies)), Score=76.3, E-value=2.1e-19, N=2; PF01484 (Nematode cuticle collagen N-terminal domain), Score=38.8, E-value=4e-08, N=1	n/a	,,Nematode cuticle collagen N-terminal domain,Collagen triple helix repeat (20 copies)	III	10987658	10986658			collagen		16	-1.6062	-3.04449	0.000463101	10	25851	13867	0.97	0	27558	7522	0.97	0	64568	57018	0.96	0	22540	8897	0.97	0	37296	17039	0.96	0	49492	33821	0.82	0	46737	13206	0.96	0	37296	17039
F45E4.5	F45E4.5	n/a		WP:CE24982	contains similarity to Emericella nidulans Cytokinesis protein sepA (FH1/2 protein) (Forced expressionsinhibition of growth A).; SW:SEPA_EMENI	n/a	n/a	IV	7628889	7628279					15	-1.6062	-3.04449	0.0042404	10	1058	103	0.62	0	476	591	0.91	0	458	419	0.66	0	180	188	0.48	0	823	347	0.54	0	773	283	0.22	0	1470	332	0.64	0	823	347
F28H6.1/akt-2	F28H6.1a	akt-2	n/a	WP:CE18646	contains similarity to Pfam domain: PF00069 (Eukaryotic protein kinase domain), Score=289.8, E-value=1.1e-83, N=1; PF00169 (PH domain), Score=68.0, E-value=4e-18, N=1; PF00433 (Protein kinase C terminal domain), Score=67.6, E-value=4.5e-20, N=1	PH (pleckstrin homology) domain, Protein kinase C terminal domain	PH (pleckstrin homology) domain,Eukaryotic protein kinase domain,Protein kinase C terminal domain,Serine/Threonine protein kinase,Eukaryotic protein kinase,Protein kinase C-terminal domain,Pleckstrin-like	X	14147617	14151816	-1837	-1996	signaling	dauer--insulin pathway		-1.60775	-3.04776	3.56e-05	8	293	88	0.52	0	1289	475	0.82	0	622	442	0.62	0	297	186	0.44	0	1585	584	0.81	0	1740	569	0.43	0	1935	1196	0.9	0	1585	584
ZC123.1	ZC123.1	n/a		WP:CE28152	contains similarity to Interpro domain IPR002965 (Proline-rich extensin)	n/a		I	838014	841740					14	-1.6136	-3.06014	0.00138781	10	1286	255	0.85	0	1760	1085	0.96	0	2446	2495	0.94	0	1404	204	0.44	0	3559	1080	0.77	0	2553	717	0.52	0	4063	878	0.48	0	3559	1080
ZC190.4	ZC190.4	n/a		WP:CE31136	contains similarity to Pfam domain PF00536 (SAM domain (Sterile alpha motif))	n/a	,SAM domain (Sterile alpha motif)	V	8668658	8674260					1	-1.6155	-3.06418	0.000328537	10	1423	454	0.86	0	1948	370	0.91	0	2824	1489	0.89	0	682	769	0.51	0	971	428	0.38	0	1676	828	0.46	0	2703	589	0.8	0	971	428
F41E7.4	F41E7.4	n/a		WP:CE03304	n/a	n/a	n/a	X	10302578	10303073						-1.6167	-3.06673	0.000215576	10	875	268	0.83	0	770	285	0.89	0	674	975	0.89	0	469	131	0.37	0	1464	447	0.73	0	1048	428	0.32	0	3394	1172	0.87	0	1464	447
F40F8.10	F40F8.10	rps-9	n/a	WP:CE05849	Similarity to Rat 40S ribosomal S9 (SW:RS9_RAT)	ribosomal protein S9	Ribosomal protein S4,S4 domain,RNA-binding S4,Ribosomal protein S4	II	11126274	11125318			ribosomal		23	-1.6184	-3.07034	7.95125e-06	10	14746	4725	0.96	0	14076	4580	0.96	0	32445	27986	0.97	0	19934	6135	0.92	0	21477	6208	0.97	0	23558	4831	0.9	0	35140	12666	0.96	0	21477	6208
F57G8.5	F57G8.5	n/a		WP:CE18777	n/a	n/a	Sodium/hydrogen exchanger family	V	16341614	16344077						-1.6207	-3.07524	4.1699e-05	10	665	114	0.67	0	831	283	0.87	0	1208	1134	0.85	0	499	130	0.33	0	1537	714	0.78	0	1587	700	0.51	0	2960	694	0.86	0	1537	714
C45E5.1	C45E5.1	n/a		WP:CE08729	contains similarity to Pfam domain PF00702 (haloacid dehalogenase-like hydrolase)	n/a	haloacid dehalogenase-like hydrolase,haloacid dehalogenase-like hydrolase,HAD-superfamily hydrolase, subfamily IIA	IV	5744401	5746811						-1.6219	-3.0778	5.07275e-06	10	1543	625	0.9	0	934	329	0.88	0	755	427	0.67	0	677	147	0.41	0	1198	379	0.6	0	1777	783	0.6	0	2134	545	0.8	0	1198	379
B0222.7	B0222.7	n/a		WP:CE06698	contains similarity to Pfam domains PF01391 (Collagen triple helix repeat (20 copies)), PF01484 (Nematode cuticle collagen N-terminal domain)	n/a	Nematode cuticle collagen N-terminal domain,Collagen triple helix repeat (20 copies),Nematode cuticle collagen, N-terminal,Collagen triple helix repeat	V	9165581	9164643	79		collagen		16	-1.6258	-3.08613	0.000143884	10	14465	5127	0.94	0	14677	3868	0.95	0	55345	29844	0.97	0	14470	9058	0.94	0	16153	8059	0.83	0	19615	5897	0.85	0	31374	10352	0.97	0	16153	8059
F41C6.5	F41C6.5	n/a		WP:CE04542	contains similarity to Pfam domains PF01391 (Collagen triple helix repeat (20 copies)), PF01484 (Nematode cuticle collagen N-terminal domain)	cuticular collagen	Nematode cuticle collagen N-terminal domain,Collagen triple helix repeat (20 copies),Nematode cuticle collagen, N-terminal,Collagen triple helix repeat	X	6877486	6875260			collagen		16	-1.6259	-3.08635	0.00881405	10	676	151	0.69	0	659	1744	0.93	0	909	900	0.8	0	945	241	0.48	0	1018	114	0.25	0	1586	328	0.27	0	6857	954	0.89	0	1018	114
T21C9.12	T21C9.12	n/a		WP:CE06481	Similarity to yeast hypothetical protein (Swiss Prot accession number Q09695)	REV protein (anti-repression transactivator protein)	,NLI interacting factor	V	10601694	10604725						-1.6264	-3.08742	6.38769e-05	10	2857	939	0.93	0	2777	830	0.94	0	3125	1916	0.92	0	1754	578	0.74	0	2612	1783	0.91	0	2150	1238	0.73	0	6306	1566	0.92	0	2612	1783
R09B5.9	R09B5.9	n/a		WP:CE12634	contains similarity to Drosophila simulans PROTEIN SPALT-ACCESSORY.; SW:SALA_DROSI	n/a	n/a	V	1447081	1447479					15	-1.6278	-3.09041	0.00368769	10	399	117	0.56	0	348	259	0.89	0	717	2108	0.92	0	837	231	0.39	0	1234	163	0.47	0	1077	362	0.31	0	2146	462	0.65	0	1234	163
W07E6.2	W07E6.2	n/a		WP:CE17294	contains similarity to Pfam domain PF00400 (WD domain, G-beta repeats)	n/a	,Beta G-protein (transducin),WD domain, G-beta repeats	II	484392	480737					5	-1.628	-3.09084	8.07576e-06	10	322	79	0.48	0	1000	268	0.83	0	802	470	0.66	0	367	143	0.34	0	1193	561	0.71	0	1208	455	0.47	0	1822	570	0.83	0	1193	561
C27C7.1	C27C7.1	n/a		WP:CE19705	n/a	n/a	n/a	I	11447339	11448726					7	-1.6335	-3.10265	0.000341106	10	247	73	0.46	0	461	226	0.79	0	245	290	0.39	0	660	191	0.46	0	647	130	0.35	0	495	245	0.13	0	817	227	0.55	0	647	130
Y55D5A_391.B	Y55D5A.5	daf-2	n/a	WP:CE27499	C. elegans DAF-2 protein; contains similarity to Pfam domains PF00041 (Fibronectin type III domain), PF01030 (Receptor L domain), PF00069 (Eukaryotic protein kinase domain), PF00757 (Furin-like cysteine rich region)	n/a	Receptor L domain,Furin-like cysteine rich region,Fibronectin type III domain,Eukaryotic protein kinase domain,Tyrosine protein kinase,Eukaryotic protein kinase,Furin-like cysteine rich region,Fibronectin, type III,Epidermal growth-factor receptor (EGFR), L domain,H+-transporting two-sector ATPase, alpha/beta subunit, central region	III	3028797	2995753	-223		signaling	dauer--ins recept	23	-1.6373	-3.11083	3.72459e-06	10	13830	4834	0.95	0	10456	4056	0.97	0	21164	9915	0.98	0	10563	3691	0.94	0	17200	5993	0.94	0	16223	3790	0.87	0	28897	9180	0.95	0	17200	5993
T05D4.4	T05D4.4	n/a		WP:CE16344	n/a	n/a	n/a	III	13575653	13580068					1	-1.6381	-3.11256	8.86367e-06	10	792	238	0.83	0	486	237	0.87	0	650	406	0.62	0	577	105	0.24	0	1162	462	0.66	0	763	169	0.21	0	1739	460	0.8	0	1162	462
T01C3.7	T01C3.7	fib-1	n/a	WP:CE12920	Similarity to Xenopus fibrillarin protein (SW:FBRL_XENLA)	fibrillarin	Fibrillarin,Fibrillarin	V	15004693	15003261			ribosomal	ZK652.3 cluster	20	-1.641	-3.11882	1.0773e-05	10	4206	1150	0.93	0	9730	3268	0.95	0	9720	6113	0.95	0	3426	1138	0.74	0	11398	3428	0.93	0	13353	3031	0.81	0	15051	4746	0.96	0	11398	3428
T18H9.1	T18H9.1	grd-6	n/a	WP:CE30835	C. elegans GRD-6 protein; contains similarity to Saccharomyces cerevisiae Involved in pheromone response and pseudohyphal growth pathways; SGD:YHL007C	n/a	n/a	V	9224508	9226871			signaling	hog--ground only	16	-1.6433	-3.1238	0.000181545	10	2752	718	0.89	0	1679	976	0.92	0	1584	1315	0.9	0	1359	961	0.86	0	2400	454	0.67	0	2342	697	0.47	0	5602	1463	0.85	0	2400	454
C24A3.6	C24A3.6	twk-2	n/a	WP:CE24811	C. elegans TWK-2 protein; contains similarity to Pfam domain PF00520 (Ion transport proteins)	potassium channel protein	Ion transport proteins,K+ channel, pore region,K+ channel, two pore,Ion transport protein	X	8988119	8991404					25	-1.6433	-3.1238	0.000366176	10	353	119	0.65	0	1305	286	0.87	0	1070	561	0.7	0	572	441	0.62	0	1807	1200	0.88	0	2148	931	0.6	0	2737	883	0.84	0	1807	1200
T11F9.4	T11F9.4	n/a		WP:CE31995	Similarity to Schistosoma amino acid permease (TR:G407047)	amino acid permease like	Amino acid permeases	V	11473258	11469467					24	-1.6443	-3.12596	0.0013602	10	753	820	0.9	0	1411	1327	0.94	0	1509	1241	0.84	0	509	134	0.34	0	1227	364	0.66	0	1330	348	0.38	0	3067	501	0.84	0	1227	364
C44E4.4	C44E4.4	n/a		WP:CE08718	contains similarity to Pfam domain PF00076 (RNA recognition motif. (aka RRM, RBD, or RNP domain))	RNA-binding protein	RNA recognition motif. (aka RRM, RBD, or RNP domain),RNA-binding region RNP-1 (RNA recognition motif),RNA-binding protein Lupus Lal,Lupus La protein	I	4634102	4635616					20	-1.645	-3.12748	0.000111367	8	2328	935	0.91	0	9153	2998	0.96	0	5300	2649	0.94	0	2514	1041	0.88	0	-1	37	0.15	-50	-1	117	0.1	-50	11125	3002	0.96	0	-1	37
B0228.7	B0228.7	n/a		WP:CE01747	contains similarity to Pfam domain PF00896 (Phosphorylase family 2)	n/a	Phosphorylase family 2,Purine (and other) phosphorylase, family 2	II	7758295	7757145					1	-1.6456	-3.12878	5.69147e-07	10	2153	445	0.85	0	3088	938	0.95	0	3292	1656	0.93	0	1660	530	0.79	0	4555	1805	0.88	0	6170	1514	0.77	0	8638	2870	0.94	0	4555	1805
F53A9.8	F53A9.8	n/a		WP:CE02768	contains similarity to Synechocystis sp PROBABLE HYDROGENASE NICKEL INCORPORATION PROTEIN HYPB.; SW:HYPB_SYNY3	n/a	n/a	X	8718841	8718578					8	-1.646	-3.12965	0.00087677	10	2405	237	0.8	0	1240	350	0.88	0	2624	1486	0.93	0	2019	1382	0.66	0	8452	2182	0.93	0	7654	1214	0.72	0	12887	5233	0.96	0	8452	2182
R13A5.13	R13A5.12	n/a		WP:CE21123	contains similarity to Pfam domain PF00533 (BRCA1 C Terminus (BRCT) domain)	n/a	BRCA1 C Terminus (BRCT) domain,BRCT domain	III	7573265	7575182			signaling--cell cycle--BRCT only		45	-1.6463	-3.1303	7.48322e-06	10	1926	709	0.92	0	7930	3388	0.95	0	3599	1833	0.91	0	2616	791	0.83	0	8295	1976	0.92	0	8606	1069	0.7	0	13457	4800	0.96	0	8295	1976
T23F6.4	T23F6.4	rbd-1	n/a	WP:CE18963	contains similarity to Pfam domain: PF00076 (RNA recognition motif. (a.k.a. RRM, RBD, or RNP domain)), Score=294.3, E-value=4.8e-85, N=6	RNA recognition motif. (aka RRM, RBD, or RNP domain) (6 domains)	RNA-binding region RNP-1 (RNA recognition motif),RNA recognition motif. (aka RRM, RBD, or RNP domain)	IV	12724925	12730062			ribosomal		18	-1.6537	-3.1464	9.75068e-07	10	838	395	0.87	0	2743	1011	0.95	0	1029	378	0.59	0	3137	623	0.85	0	1939	828	0.83	0	1491	497	0.4	0	5772	1552	0.94	0	1939	828
F56F3.2	F56F3.2	ndg-4	n/a	WP:CE01015	n/a	n/a	Acyltransferase family,Nose resistant to fluoxetine-4, N-terminal,Acyltransferase 3 family	III	4467345	4462829			NRF-6 related--NRF4 and acyltransferase			-1.654	-3.14705	2.17491e-05	10	522	130	0.61	0	1358	365	0.92	0	1620	1416	0.89	0	525	115	0.28	0	1386	536	0.77	0	1476	634	0.48	0	3067	906	0.86	0	1386	536
W06E11.2	W06E11.2	n/a		WP:CE01427	n/a	n/a	n/a	III	640791	641537						-1.6541	-3.14727	1.44748e-06	10	946	333	0.87	0	691	380	0.9	0	552	196	0.43	0	769	220	0.46	0	1262	432	0.66	0	1459	452	0.07	0	2588	551	0.84	0	1262	432
Y97E10A_262.A	Y97E10AR.1	n/a		WP:CE33347	contains similarity to Pfam domain PF00651 (BTB/POZ domain)	n/a	BTB/POZ domain	V	8004049	8007315					12	-1.65889	-3.15773	0.000386804	9	257	41	0.28	0	600	245	0.83	0	356	296	0.49	0	177	96	0.28	-50	626	230	0.46	0	613	352	0.32	0	808	135	0.4	0	626	230
ZK381.1	ZK381.1	him-3	n/a	WP:CE07625	C. elegans HIM-3 protein; contains similarity to Pfam domain PF02301 (HORMA domain)	n/a	,HORMA domain	IV	6977507	6978748	-1524				7	-1.66067	-3.16163	0.000281662	9	379	128	0.67	0	625	276	0.86	0	222	291	0.45	-50	368	104	0.33	0	764	389	0.68	0	406	341	0.23	0	1515	196	0.58	0	764	389
C30G12.2	C30G12.2	n/a		WP:CE25799	contains similarity to Pfam domain PF00106 (Alcohol/other dehydrogenases, short chain type)	Alcohol dehydrogenase	Alcohol/other dehydrogenases, short chain type,Short-chain dehydrogenase/reductase SDR	II	7290305	7291645					22	-1.6614	-3.16323	0.000188105	10	690	138	0.67	0	1141	466	0.93	0	611	658	0.73	0	739	161	0.4	0	1406	482	0.76	0	1577	752	0.55	0	3381	582	0.86	0	1406	482
K10D11.1	K10D11.1	n/a		WP:CE16238	n/a	n/a	Domain of unknown function DUF141,Protein of unknown function DUF141	IV	12976283	12978202					19	-1.6618	-3.16411	8.78979e-05	10	802	410	0.84	0	810	193	0.81	0	697	367	0.61	0	1502	335	0.63	0	3658	1561	0.86	0	4718	3255	0.86	0	3460	999	0.92	0	3658	1561
T07A9.8	T07A9.8	n/a		WP:CE17217	contains similarity to Streptococcus pneumoniae BETA-N-ACETYLHEXOSAMINIDASE PRECURSOR (EC 3.2.1.52).; SW:STRH_STRPN	n/a	n/a	IV	396545	399027					2	-1.66187	-3.16428	7.66702e-06	8	1042	389	0.88	0	890	413	0.91	0	1197	543	0.78	0	485	146	0.29	0	10	0	0.07	-50	2	-76	-1	-50	1855	470	0.79	0	10	0
T04A8.6	T04A8.6	n/a		WP:CE01075	contains similarity to Pfam domain: PF00076 (RNA recognition motif. (a.k.a. RRM, RBD, or RNP domain)), Score=57.0, E-value=1.3e-13, N=1	ribonuleoprotein	RNA recognition motif. (aka RRM, RBD, or RNP domain),RNA-binding region RNP-1 (RNA recognition motif)	III	4693261	4692125					20	-1.662	-3.16455	7.04434e-05	10	1767	549	0.88	0	1396	513	0.94	0	2072	732	0.8	0	2374	635	0.82	0	3602	3074	0.92	0	4320	2597	0.89	0	6796	1979	0.89	0	3602	3074
	nolongerpredictedORF	n/a						n/a	n/a	n/a					23	-1.6633	-3.1674	2.76741e-06	10	13959	4692	0.95	0	11629	4847	0.95	0	23780	10506	0.98	0	9126	3161	0.94	0	23096	7574	0.95	0	20729	6338	0.88	0	27658	8022	0.95	0	23096	7574
R05A10.6	R05A10.6	n/a		WP:CE16292	n/a	n/a	,Protein of unknown function DUF23	IV	14165770	14168461					14	-1.66457	-3.17019	0.00651025	7	212	39	0.27	0	218	61	0.47	0	228	354	0.37	0	69	77	0.21	-50	111	3	0.03	-50	147	114	0.2	-50	533	99	0.25	0	111	3
F43H9.4	F43H9.4	n/a		WP:CE27381	n/a	n/a	n/a	V	8029289	8031326					15	-1.6678	-3.1773	0.000101872	10	1887	235	0.83	0	760	335	0.9	0	502	330	0.59	0	574	105	0.19	0	1233	642	0.8	0	1194	745	0.43	0	2627	687	0.87	0	1233	642
K07G5.5	K07G5.5	n/a		WP:CE06133	contains similarity to Pfam domain: PF01545 (Cation efflux family), Score=227.5, E-value=6.4e-65, N=1	n/a	Cation efflux family,Cation efflux protein	I	7178088	7180165						-1.668	-3.17774	8.52034e-05	10	656	92	0.53	0	855	350	0.9	0	407	330	0.39	0	314	215	0.2	0	858	203	0.4	0	808	148	0.14	0	1898	610	0.81	0	858	203
ZK484.2	ZK484.2a	haf-9	n/a	WP:CE27353	C. elegans HAF-9 protein; contains similarity to Pfam domains PF00664 (ABC transporter transmembrane region), PF00005 (ABC transporters)	transporter protein	AAA ATPase,ABC transporter, transmembrane region,ABC transporter,Antigen peptide transporter 2,Sugar transporter superfamily,ABC transporter transmembrane region,ABC transporters	I	6089951	6094083					27	-1.6705	-3.18325	0.000215892	10	10172	2123	0.95	0	9004	1868	0.96	0	15122	9146	0.97	0	5358	2309	0.92	0	9803	6682	0.92	0	9654	5169	0.81	0	22627	8745	0.94	0	9803	6682
R07B1.5	R07B1.5	n/a		WP:CE01631	contains similarity to Pfam domain: PF01681 (C6 domain), Score=103.7, E-value=1.2e-27, N=1	n/a	C6 domain,Domain of unknown function C6	X	9865017	9866295					14	-1.67075	-3.1838	0.00280796	8	191	33	0.35	0	211	73	0.51	0	231	154	0.33	0	82	77	0.04	-50	242	108	0.25	-50	321	345	0.21	0	519	57	0.11	0	242	108
F34D10.4	F34D10.4	n/a		WP:CE17770	contains a proline-rich domain, and partial similarity to RD protein	n/a	n/a	III	3736597	3739730					5	-1.6754	-3.19408	7.35151e-06	10	1029	440	0.9	0	1010	706	0.93	0	721	324	0.49	0	319	272	0.49	0	1271	870	0.86	0	1047	624	0.63	0	878	522	0.75	0	1271	870
R07G3.6	R07G3.6	n/a		WP:CE02025	contains similarity to Mus musculus WILLIAMS-BEUREN SYNDROME CHROMOSOME REGION 14 PROTEIN HOMOLOG (MLXsINTERACTOR).; SW:WS14_MOUSE	n/a	n/a	II	7605146	7604188					14	-1.6759	-3.19519	0.000689858	10	485	154	0.7	0	1412	633	0.95	0	709	382	0.66	0	951	147	0.34	0	1756	258	0.54	0	1589	238	0.3	0	3292	640	0.86	0	1756	258
C27C7.8	C27C7.8	n/a		WP:CE18538	contains similarity to Pfam domain: PF00104 (Ligand-binding domain of nuclear hormone receptor), Score=-1.7, E-value=0.0068, N=1	n/a	Ligand-binding domain of nuclear hormone receptors,Ligand-binding domain of nuclear hormone receptor	I	11444833	11445458			transcription--NHR		14	-1.6787	-3.20139	6.17103e-05	10	853	372	0.86	0	1023	161	0.8	0	699	319	0.52	0	513	384	0.47	0	1004	272	0.45	0	730	200	0.18	0	2519	1000	0.87	0	1004	272
T22D1.3	T22D1.3a	n/a		WP:CE30188	contains similarity to Pfam domains PF00478 (IMP dehydrogenase / GMP reductase), PF01574 (), PF00571 (CBS domain)	inosine monophosphate dehydrogenase	,IMP dehydrogenase/GMP reductase,,,,CBS domain,IMP dehydrogenase / GMP reductase	IV	6913526	6917100	-1386				2	-1.683	-3.21095	8.30263e-13	20	3226	1404	0.92	0	1426	440	0.9	0	1475	835	0.83	0	1410	255	0.55	0	3161	839	0.59	0	5928	1566	0.72	0	4644	1332	0.9	0	3161	839
ZC190.5	ZC190.5	n/a		WP:CE18428	n/a	n/a	n/a	V	8676140	8673962					1	-1.6917	-3.23037	1.52204e-05	10	599	157	0.74	0	1373	264	0.88	0	746	568	0.62	0	708	211	0.48	0	2345	1132	0.84	0	1934	441	0.38	0	845	356	0.67	0	2345	1132
D1007.6	D1007.6	rps-10	n/a	WP:CE09041	C. elegans RPS-10 protein; contains similarity to Pfam domain PF03501 (Plectin/S10 domain)	40S ribosomal protein S10	Plectin/S10 domain,Plectin/S10 domain	I	4584512	4583874			ribosomal		23	-1.694	-3.23553	3.6421e-06	10	6347	2129	0.92	0	5974	1929	0.97	0	17887	13834	0.96	0	2585	1314	0.89	0	17212	3913	0.95	0	18713	5562	0.86	0	12624	7191	0.84	0	17212	3913
C46F2.1	C46F2.1	n/a		WP:CE17557	n/a	n/a	n/a	X	8077684	8079825	-1025				24	-1.6966	-3.24136	0.0011689	10	374	111	0.61	0	612	277	0.59	0	617	385	0.79	0	275	122	0.4	0	519	542	0.65	0	478	255	0.29	0	1285	202	0.5	0	519	542
F28C6.7A	F28C6.7a	rpl-26	n/a	WP:CE03278	Similarity to Human ribosomal protein L26 (SW:RL26_HUMAN)	ribosomal protein L26 like	Ribosomal protein L24,Splicing factor motif	II	8602704	8603497	105		ribosomal		23	-1.6968	-3.24181	2.02828e-06	10	7591	2839	0.94	0	5974	2516	0.94	0	18586	9846	0.97	0	43	24	0.08	-50	13648	4746	0.93	0	12415	3517	0.78	0	79	37	0.03	-50	13648	4746
T07C4.1	T07C4.1	n/a		WP:CE00638	contains similarity to Pfam domain: PF00156 (Phosphoribosyl transferase domain), Score=108.1, E-value=5.5e-29, N=1; PF00215 (Orotidine 5-phosphate decarboxylases), Score=208.7, E-value=5.1e-60, N=1	UMP synthase	Purine/pyrimidine phosphoribosyl transferases,Orotidine 5'-phosphate decarboxylases,Phosphoribosyltransferase,Purine/pyrimidine phosphoribosyl transferase,Orotate phosphoribosyltransferase,Orotidine 5'-phosphate decarboxylase	III	10357487	10355636					20	-1.70063	-3.25042	0.0013469	8	1187	318	0.84	0	1470	986	0.95	0	1593	1290	0.85	0	1425	223	0.42	0	5165	845	0.83	0	5471	859	0.54	0	14178	9140	0.84	-100	5165	845
K04C2.2	K04C2.2	n/a		WP:CE00722	contains similarity to Interpro domain IPR007015 ()	n/a	DNA polymerase V	III	6889707	6895021					5	-1.704	-3.25803	5.02652e-06	10	687	340	0.85	0	631	210	0.84	0	526	359	0.57	0	1165	307	0.56	0	1186	330	0.5	0	1793	510	0.45	0	1662	440	0.8	0	1186	330
F21H7.1	F21H7.1	n/a		WP:CE15874	contains similarity to Pfam domain: PF00043 (Glutathione S-transferases.), Score=71.5, E-value=3.3e-21, N=1	glutathione S-transferase	Glutathione S-transferase, N-terminal domain,Glutathione S-transferases.,Glutathione S-transferase, N-terminal,Glutathione S-transferase, C-terminal	V	16234861	16233678	185		defen--GST	GST domain--Nem	4	-1.7061	-3.26278	9.14434e-05	10	1027	243	0.76	0	1018	200	0.83	0	2795	1184	0.88	0	709	709	0.83	0	1050	397	0.65	0	1225	514	0.39	0	3555	896	0.88	0	1050	397
Y113G7B.17	Y113G7B.17	n/a		WP:CE23297	n/a	n/a	SAM (and some other nucleotide) binding motif,	V	20267771	20265427			defen--heat shock--HSP70		5	-1.7138	-3.28024	6.98754e-06	10	5984	2095	0.9	0	5782	2006	0.96	0	9489	5194	0.96	0	3788	2065	0.51	0	7416	3007	0.95	0	6622	1293	0.78	0	13426	2689	0.96	0	7416	3007
C25F6.3	C25F6.3	n/a		WP:CE02496	contains similarity to Pfam domains PF00037 (4Fe-4S ferredoxins and related iron-sulfur cluster binding domains.), PF00070 (Pyridine nucleotide-disulphide oxidoreductases class-I), PF01180 (Dihydroorotate dehydrogenase)	n/a	Pyridine nucleotide-disulphide oxidoreductases class-I,Dihydroorotate dehydrogenase,4Fe-4S ferredoxins and related iron-sulfur cluster binding domains.,FMN/related compound-binding core,FAD-dependent pyridine nucleotide-disulphide oxidoreductase,Dihydroorotate dehydrogenase,4Fe-4S ferredoxin, iron-sulfur binding domain	X	5467762	5472633					27	-1.7166	-3.28661	0.000200081	10	4956	2828	0.93	0	4543	1199	0.95	0	3433	1629	0.9	0	4961	1846	0.91	0	7842	4770	0.9	0	7917	4793	0.85	0	11622	2851	0.95	0	7842	4770
Y19D10A.H	Y19D10A.8	n/a		WP:CE32238	n/a	n/a	n/a	V	2356233	2353187					1	-1.7178	-3.28934	8.43266e-07	10	677	205	0.81	0	960	300	0.86	0	467	252	0.48	0	348	146	0.28	0	1198	471	0.73	0	1248	310	0.31	0	2365	568	0.83	0	1198	471
C44C1.5	C44C1.5a	n/a		WP:CE04215	contains similarity to Interpro domains IPR000952 (Protein of unknown function UPF0017), IPR000379 (Esterase/lipase/thioesterase, active site)	n/a	Protein of unknown function UPF0017,Esterase/lipase/thioesterase, active site	X	978442	975523					24	-1.7204	-3.29528	0.000362335	10	428	142	0.71	0	1127	317	0.9	0	802	510	0.66	0	384	147	0.33	0	1471	1191	0.88	0	920	572	0.42	0	1490	356	0.76	0	1471	1191
H11L12.1	H11L12.1	n/a		WP:CE20957	contains similarity to Dictyostelium discoideum Hypothetical protein.; TR:Q8MXP0	n/a	n/a	X	17707162	17705974					7	-1.7226	-3.30031	0.000556321	10	223	76	0.43	0	252	130	0.73	0	276	290	0.41	0	630	227	0.33	0	801	417	0.7	0	519	228	0.24	0	629	96	0.1	0	801	417
F11A3.1	F11A3.1	n/a		WP:CE05585	contains similarity to Pfam domain: PF00501 (AMP-binding enzyme), Score=21.2, E-value=4.4e-17, N=1	4-coumarate-CoA ligase	AMP-binding enzymes,AMP-dependent synthetase and ligase	V	9510690	9512989			lipid metabolism--peroxisomal--oxidation		24	-1.7233	-3.30191	2.56369e-06	10	1874	369	0.89	0	4072	1063	0.96	0	3089	1957	0.93	0	2112	465	0.77	0	5960	2755	0.87	0	6524	2045	0.83	0	10194	3076	0.96	0	5960	2755
C45B2.1	C45B2.1	n/a		WP:CE27853	contains similarity to Arabidopsis thaliana Hypothetical 34.9 kDa protein.; TR:Q93XY4	n/a	n/a	X	6086099	6088293					22	-1.72667	-3.30962	0.00967676	6	352	212	0.79	0	234	133	0.63	0	333	158	0.37	0	824	1368	0.9	0	241	95	0.17	-50	186	31	-1	-50	2748	3261	0.96	0	241	95
D2092.8	D2092.8	n/a		WP:CE09107	contains similarity to Cricetulus longicaudatus GALECTIN-3 (GALACTOSE-SPECIFIC LECTIN 3) (MAC-2 ANTIGEN) (IGE-BINDINGsPROTEIN) (35 KDA LECTIN) (CARBOHYDRATE BINDING PROTEIN 35) (CBP 35)s(LAMININ-BINDING PROTEIN) (LECTIN L-29) (CBP30).; SW:LEG3_CRILO	n/a	n/a	I	6628747	6629289					16	-1.7276	-3.31176	0.00952184	10	4269	509	0.9	0	1610	2724	0.94	0	3605	4751	0.95	0	1193	531	0.73	0	4269	534	0.77	0	4349	300	0.37	0	7534	679	0.84	0	4269	534
T21C9.10	T21C9.10	n/a		WP:CE06479	Weak similarity to rabbit glycoprotein PIR accession number A45984	n/a	n/a	V	10593782	10593198					29	-1.72837	-3.31354	0.00544417	8	72	41	0.2	-100	78	60	0.92	0	143	173	0.28	-50	418	149	0.32	0	581	316	0.52	0	357	266	0.19	0	444	72	0.18	0	581	316
Y38F1A.3	Y38F1A.3	ptr-18	n/a	WP:CE21608	n/a	n/a	,Patched family,Patched family	II	12966564	12978046			signaling	patched--ptr	16	-1.7379	-3.33549	0.000186963	10	9945	1710	0.96	0	6253	3718	0.97	0	24997	18690	0.94	0	12550	6161	0.95	0	11833	2263	0.94	0	15155	2003	0.88	0	23592	6013	0.99	0	11833	2263
F55G11.5	F55G11.5	n/a		WP:CE18751	n/a	n/a	Domain of unknown function DUF141,Protein of unknown function DUF141	IV	12965411	12967293					8	-1.739	-3.33804	5.48479e-09	20	691	95	0.52	0	898	236	0.85	0	836	297	0.55	0	411	165	0.27	0	1401	776	0.8	0	1091	517	0.43	0	1235	306	0.71	0	1401	776
R02D3.1	R02D3.1	n/a		WP:CE18095	contains similarity to Pfam domains PF01262 (Alanine dehydrogenase/pyridine nucleotide transhydrogenase), PF03435 (Saccharopine dehydrogenase)	dehydrogenase	Alanine dehydrogenase/pyridine nucleotide transhydrogenase,Saccharopine dehydrogenase,Saccharopine dehydrogenase,Alanine dehydrogenase and pyridine nucleotide transhydrogenase	IV	245147	251916					5	-1.7418	-3.34452	0.000146053	10	3868	2543	0.96	0	7297	1292	0.95	0	4308	2622	0.94	0	2083	561	0.76	0	4787	3186	0.89	0	4213	1807	0.89	0	8142	1935	0.94	0	4787	3186
C26C6.3	C26C6.3	n/a		WP:CE05312	contains similarity to Pfam domain: PF00090 (Thrombospondin type 1 domain), Score=32.5, E-value=3.2e-06, N=1; PF00431 (CUB domain), Score=34.0, E-value=3.4e-07, N=1; PF01400 (Astacin (Peptidase family M12A)), Score=344.9, E-value=2.8e-100, N=1	zinc metalloprotease	Astacin (Peptidase family M12A),CUB domain,Thrombospondin type 1 domain,Neutral zinc metallopeptidases, zinc-binding region,Thrombospondin, type I,Neutral zinc metallopeptidase,EGF-like domain,CUB domain,Astacin	I	7535318	7539758					29	-1.7421	-3.34522	0.0014909	10	1712	110	0.65	0	1304	841	0.92	0	852	763	0.74	0	843	131	0.35	0	883	253	0.54	0	782	345	0.28	0	2013	324	0.7	0	883	253
F59E11.12	F59E11.12	n/a		WP:CE33120	contains similarity to Pfam domain PF00105 (Zinc finger, C4 type (two domains))	n/a	n/a	V	8979914	8978130	-1659		transcription--NHR		31	-1.74256	-3.34627	5.48057e-05	9	819	177	0.77	0	1316	392	0.92	0	602	304	0.6	0	166	84	0.23	-50	1050	484	0.77	0	821	528	0.37	0	2205	551	0.81	0	1050	484
F13G3.3	F13G3.3	n/a		WP:CE27124	contains similarity to Pfam domain: PF01697 (Domain of unknown function), Score=115.9, E-value=2.4e-31, N=1	n/a	Domain of unknown function,Protein of unknown function DUF23	I	7308024	7305007					14	-1.7466	-3.35567	0.000219413	10	249	52	0.36	0	692	123	0.71	0	213	123	0.13	0	232	180	0.32	0	409	163	0.39	0	471	324	0.19	0	688	148	0.47	0	409	163
ZK381.2	ZK381.2	n/a		WP:CE07626	contains similarity to Pfam domain PF01697 (Domain of unknown function)	n/a	,Domain of unknown function	IV	6965540	6967573					14	-1.74733	-3.35737	8.86484e-05	17	395	67	0.4	0	345	114	0.71	0	-16	56	0.16	-50	88	5	0.15	-50	399	287	0.59	0	392	341	0.23	0	392	95	0.25	0	399	287
C55B7.1	C55B7.1	glh-2	n/a	WP:CE09012	C. elegans GLH-2 protein; contains similarity to Pfam domains PF03093 (Nucleoporin FG repeat family), PF00098 (Zinc finger, CCHC class), PF00270 (DEAD and DEAH box helicases), PF00271 (Helicases conserved C-terminal domain), PF01469 (Pentapeptide repeats (8 copies))	RNA helicase	Nucleoporin FG repeat family,Pentapeptide repeats (8 copies),Zinc finger, CCHC class,DEAD and DEAH box helicases,Helicases conserved C-terminal domain,Zn-finger, CCHC type,Helicase, C-terminal,ATP-dependent helicase, DEAD-box,DEAD/DEAH box helicase	I	6522084	6525567	-1821		txn--not		11	-1.7491	-3.36149	0.000533303	10	846	619	0.84	0	929	834	0.93	0	1003	818	0.82	0	680	399	0.57	0	825	566	0.78	0	865	731	0.59	0	1179	468	0.75	0	825	566
C53D5.A	C53D5.6	imb-3	n/a	WP:CE26971	C. elegans IMB-3 protein; contains similarity to Interpro domain IPR001494 (Importin-beta, N-terminal)	Ran_GTP binding protein	Importin-beta, N-terminal	I	314992	310982					5	-1.7649	-3.3985	1.95748e-05	10	1689	725	0.87	0	3174	616	0.89	0	5707	3496	0.94	0	1645	1122	0.83	0	3657	926	0.67	0	5090	1121	0.71	0	3816	926	0.92	0	3657	926
ZK896.5	ZK896.5	n/a		WP:CE28276	n/a	n/a	,Domain of unknown function DUF141	IV	12879622	12876979					8	-1.7681	-3.40605	3.82651e-06	10	555	139	0.63	0	835	292	0.82	0	1605	692	0.83	0	374	166	0.41	0	797	289	0.56	0	671	210	0.19	0	1959	501	0.78	0	797	289
Y69E1A.5	Y69E1A.5	n/a		WP:CE22812	contains similarity to Pfam domain: PF01161 (Phosphatidylethanolamine-binding protein), Score=118.6, E-value=3.9e-32, N=1	Phosphatidylethanolamine-binding protein	,Phosphatidylethanolamine-binding protein	IV	10957619	10956935					8	-1.7756	-3.4238	0.000480902	10	1207	527	0.9	0	1113	406	0.9	0	765	541	0.76	0	520	246	0.54	0	3061	1363	0.91	0	3181	1610	0.59	0	9265	2217	0.93	0	3061	1363
C02D5.1	C02D5.1	n/a		WP:CE24778	contains similarity to Pfam domains PF02770 (Acyl-CoA dehydrogenase, middle domain), PF02771 (Acyl-CoA dehydrogenase, N-terminal domain), PF00441 (Acyl-CoA dehydrogenases)	Isovaleryl-CoA dehydrogenase	Acyl-CoA dehydrogenase, N-terminal domain,Acyl-CoA dehydrogenase, middle domain,Acyl-CoA dehydrogenases,Acyl-CoA dehydrogenase	III	8561085	8562872					14	-1.7763	-3.42547	0.00526921	10	1024	162	0.72	0	668	1670	0.95	0	802	667	0.76	0	710	89	0.25	0	1337	328	0.58	0	1408	186	0.2	0	3494	407	0.68	0	1337	328
R13A5.12	R13A5.12	n/a		WP:CE21123	contains similarity to Pfam domain PF00533 (BRCA1 C Terminus (BRCT) domain)	n/a	BRCA1 C Terminus (BRCT) domain,BRCT domain	III	7573265	7575182	-1618		signaling--cell cycle--BRCT only		45	-1.778	-3.4295	1.21802e-06	10	1623	503	0.91	0	6961	2474	0.96	0	3461	1575	0.91	0	2797	735	0.85	0	8566	1830	0.91	0	7417	1128	0.66	0	16135	7815	0.52	0	8566	1830
K05B2.4	K05B2.4	n/a		WP:CE02802	contains similarity to Interpro domains IPR006862 (), IPR000379 (Esterase/lipase/thioesterase, active site)	n/a	Esterase/lipase/thioesterase, active site,Acyl-CoA thioester hydrolase/bile acid-CoA amino acid N-acetyltransferase	X	4920947	4919023			lipid metabolism--peroxisomal--oxidation		21	-1.7818	-3.43855	0.000107143	10	775	153	0.72	0	1228	198	0.81	0	1905	730	0.79	0	677	384	0.48	0	817	278	0.58	0	824	545	0.47	0	1325	496	0.77	0	817	278
C08F1.5	C08F1.5	n/a		WP:CE31772	contains similarity to Interpro domain IPR002083 (Meprin/TRAF-like MATH)	n/a	Meprin/TRAF-like MATH	II	1782309	1778841					24	-1.7857	-3.44786	0.000130055	10	679	85	0.54	0	1049	217	0.83	0	1646	776	0.78	0	515	205	0.49	0	1431	997	0.81	0	1324	628	0.56	0	1630	566	0.78	0	1431	997
R12E2.11	R12E2.11	n/a		WP:CE18143	contains similarity to Pfam domain PF00156 (Purine/pyrimidine phosphoribosyl transferases)	purine/pyrimidine phosphoribosyl transferase	Purine/pyrimidine phosphoribosyl transferases,Phosphoribosyltransferase,Purine/pyrimidine phosphoribosyl transferase,Orotate phosphoribosyltransferase	I	4173627	4172777					2	-1.7861	-3.44881	2.60431e-06	10	3263	1177	0.95	0	2394	725	0.95	0	2788	2020	0.93	0	4898	1011	0.87	0	4434	1307	0.86	0	2793	548	0.48	0	11603	3440	0.92	0	4434	1307
R09B3.2	R09B3.2	n/a		WP:CE16307	contains similarity to Pfam domain: PF00076 (RNA recognition motif. (a.k.a. RRM, RBD, or RNP domain)), Score=112.7, E-value=2.2e-30, N=1	RNA recognition motif. (aka RRM, RBD, or RNP domain)	RNA recognition motif. (aka RRM, RBD, or RNP domain),RNA-binding region RNP-1 (RNA recognition motif)	I	11918998	11917409					18	-1.7872	-3.45144	4.53948e-05	10	1828	639	0.95	0	2436	863	0.95	0	2139	2135	0.92	0	130	188	0.34	-50	4277	745	0.88	0	5214	1138	0.58	0	520	939	0.87	0	4277	745
C34H4.3	C34H4.3	n/a		WP:CE27820	contains similarity to Pfam domain PF03409 (Protein of unknown function (DUF274))	n/a	Protein of unknown function (DUF274),Protein of unknown function DUF274	IV	1550951	1552940					8	-1.7878	-3.45288	1.07751e-06	10	676	237	0.83	0	1574	476	0.93	0	1698	762	0.83	0	735	232	0.58	0	1094	446	0.7	0	1903	579	0.5	0	3595	894	0.92	0	1094	446
K07C5.4	K07C5.4	n/a		WP:CE06114	Similarity to yeast hypothetical protein L8167.9 (PIR accession number S48550)	yeast protein L8167.9-like	Putative snoRNA binding domain,Pre-mRNA processing ribonucleoprotein, binding region	V	10355568	10353073			ribosomal		20	-1.7905	-3.45935	3.45798e-06	10	2820	744	0.93	0	3728	814	0.92	0	5655	3200	0.83	0	4148	1507	0.91	0	6417	3224	0.85	0	7908	2548	0.73	0	4179	954	0.89	0	6417	3224
F01D5.10	F01D5.10	n/a		WP:CE18567	n/a	n/a	n/a	II	14020830	14017850					14	-1.7936	-3.46679	4.36655e-05	10	563	94	0.55	0	425	250	0.86	0	428	159	0.31	0	470	150	0.31	0	981	420	0.66	0	766	369	0.28	0	1249	137	0.4	0	981	420
ZK662.2	ZK662.2	n/a		WP:CE15377	n/a	n/a	n/a	X	15696679	15697983						-1.794	-3.46775	0.00677906	8	453	73	0.4	0	255	468	0.83	0	145	153	0.38	-50	1069	223	0.42	0	587	245	0.47	0	230	124	0.05	-50	896	117	0.18	0	587	245
Y17G9B.E	E04A4.8	rpl-20	n/a	WP:CE21392	C. elegans RPL-20 protein; contains similarity to Pfam domain PF01775 (Ribosomal L18ae protein family)	ribosomal protein	Ribosomal L18ae protein family,Ribosomal L18ae protein	IV	4749779	4749009			ribosomal		23	-1.7944	-3.46871	3.00657e-06	10	12628	4559	0.95	0	12423	3791	0.96	0	28810	15581	0.98	0	18395	7211	0.95	0	31946	7255	0.94	0	23743	4590	0.86	0	32447	10116	0.95	0	31946	7255
F56A4.C	F56A4.10	n/a		WP:CE17005	contains similarity to Interpro domain IPR007114 (Major facilitator superfamily (MFS))	n/a	Major facilitator superfamily (MFS)	V	2464194	2461148				dauer--ins. recept?	21	-1.7953	-3.47088	1.09997e-05	10	1513	471	0.91	0	1336	395	0.88	0	1270	997	0.9	0	367	136	0.42	0	1410	243	0.5	0	2061	614	0.55	0	2716	562	0.86	0	1410	243
C09H5.2	C09H5.2a	n/a		WP:CE24797	contains similarity to Pfam domains PF00122 (E1-E2 ATPases), PF00689 (Cation transporting ATPase, C-terminus), PF00690 (Cation transporter/ATPase, N-terminus), PF00702 (haloacid dehalogenase-like hydrolase)	ATPase	ATPase, E1-E2 type,Cation transporting ATPase,Cation transporting ATPase, C-terminal,Cation transporting ATPase, N terminal,haloacid dehalogenase-like hydrolase,Cation transporter/ATPase, N-terminus,E1-E2 ATPases,haloacid dehalogenase-like hydrolase,Cation transporting ATPase, C-terminus,	V	8078690	8082493						-1.7956	-3.4716	0.000185521	10	1422	879	0.87	0	2429	1299	0.96	0	3480	2582	0.88	0	1548	454	0.73	0	3080	1221	0.87	0	2716	559	0.46	0	4799	923	0.89	0	3080	1221
W02F12.2	W02F12.2	n/a		WP:CE33333	contains similarity to Phytophthora infestans NADH dehydrogenase subunit 2 (EC 1.6.5.3).; TR:Q9T248	n/a	n/a	V	6700255	6697817					1	-1.7994	-3.48075	0.000117594	10	1598	219	0.77	0	1150	562	0.92	0	1462	1596	0.91	0	566	147	0.43	0	1715	587	0.79	0	1203	386	0.35	0	1401	202	0.55	0	1715	587
C25H3.10	C25H3.10	n/a		WP:CE27090	contains similarity to Pfam domain PF00646 (F-box domain)	n/a	F-box domain,Cyclin-like F-box	II	5698920	5696654	-163				15	-1.8061	-3.49696	0.000159786	10	5439	946	0.93	0	1616	618	0.93	0	1239	609	0.77	0	501	254	0.6	0	2485	1342	0.88	0	4094	1376	0.79	0	3240	1026	0.89	0	2485	1342
F56D12.5	F56D12.5a	n/a		WP:CE11254	contains similarity to Interpro domain IPR006861 (Hyaluronan/mRNA binding protein)	n/a	Hyaluronan/mRNA binding protein	II	1321153	1323205						-1.8097	-3.50569	2.01731e-05	10	7349	3026	0.91	0	17751	4223	0.93	0	18914	13028	0.97	0	6768	1908	0.87	0	16418	5218	0.91	0	21966	7172	0.92	0	25272	6317	0.95	0	16418	5218
F07C3.7	F07C3.7	n/a		WP:CE32853	contains similarity to Pfam domain PF00324 (Amino acid permeases)	amino acid permease	Amino acid permeases	V	9248943	9247271					24	-1.8142	-3.51665	1.79026e-05	10	2966	704	0.84	0	4222	1201	0.96	0	8578	4948	0.95	0	866	678	0.78	0	3268	807	0.78	0	4211	797	0.63	0	4686	1012	0.91	0	3268	807
F46F11.2	F46F11.2	n/a		WP:CE10598	contains similarity to Pfam domain PF00313 ('Cold-shock' DNA-binding domain containing proteins)	n/a	'Cold-shock' DNA-binding domain containing proteins,Cold-shock DNA-binding domain	I	5619570	5620668					7	-1.8145	-3.51738	0.00037668	10	287	235	0.79	0	455	332	0.87	0	275	242	0.37	0	296	266	0.5	0	876	701	0.39	0	640	600	0.35	0	771	494	0.75	0	876	701
VW02B12L.1	VW02B12L.1	vha-6	n/a	WP:CE18980	contains similarity to Pfam domain: PF01496 (V-type ATPase 116kDa subunit family), Score=1045.8, E-value=0, N=1	vacuolar ATP synthase	V-type ATPase, 116 kDa subunit,V-type ATPase 116kDa subunit family	II	11438362	11435110					27	-1.8154	-3.51957	2.32106e-05	10	4972	776	0.91	0	8734	2506	0.95	0	9514	5976	0.96	0	3886	1204	0.88	0	14352	6278	0.89	0	13179	3303	0.87	0	15564	5912	0.96	0	14352	6278
T25B6.2	T25B6.2a	n/a		WP:CE14174	contains similarity to Pfam domain PF01431 (Peptidase family M13)	zinc metalloprotease	,Neprilysin (CD10),N-6 Adenine-specific DNA methylase,Peptidase family M13	X	9034495	9038469	17				24	-1.817	-3.52348	8.88217e-05	10	2581	509	0.91	0	4250	750	0.94	0	5169	2067	0.94	0	3003	1491	0.91	0	4253	2642	0.91	0	4204	1455	0.75	0	9656	3094	0.97	0	4253	2642
F30B5.1	F30B5.1	dpy-13	dpy-16	WP:CE04462	C. elegans DPY-13 protein; contains similarity to Pfam domains PF01391 (Collagen triple helix repeat (20 copies)), PF01484 (Nematode cuticle collagen N-terminal domain)	cuticular collagen	Nematode cuticle collagen N-terminal domain,Collagen triple helix repeat (20 copies),Collagen triple helix repeat,Nematode cuticle collagen, N-terminal	IV	4235630	4236696			collagen		16	-1.8178	-3.52543	0.000143958	10	26699	7243	0.92	0	20740	10516	0.94	0	61929	52459	0.97	0	40405	11680	0.92	0	23222	2493	0.9	0	34172	7748	0.92	0	53846	12839	0.95	0	23222	2493
F56B6.4	F56B6.4a	uvt-5	n/a	WP:CE04664	C. elegans UVT-5 protein; contains similarity to Pfam domain PF01501 (Glycosyl transferase family 8)	glycogenin	Glycosyl transferase family 8,Glycosyl transferase, family 8	X	3537627	3540910					6	-1.8279	-3.5502	4.90611e-06	10	1683	449	0.88	0	2611	658	0.93	0	4068	2047	0.93	0	1361	582	0.75	0	3951	1370	0.82	0	5537	1831	0.79	0	5013	1290	0.92	0	3951	1370
F57F4.4	F57F4.4	n/a		WP:CE11344	contains similarity to Pfam domain PF01684 (ET module)	n/a	ET module,Domain of unknown function ET	V	6411383	6398113					27	-1.831	-3.55784	6.17449e-06	20	7613	878	0.91	0	15175	1680	0.93	0	13613	9600	0.96	0	2849	1519	0.8	0	12162	6995	0.91	0	16207	5990	0.84	0	15885	2789	0.94	0	12162	6995
K07E3.6	K07E3.7	n/a		WP:CE21026	contains similarity to Pfam domains PF00122 (E1-E2 ATPases), PF00702 (haloacid dehalogenase-like hydrolase)	n/a	E1-E2 ATPases,haloacid dehalogenase-like hydrolase,P-type ATPase of unknown pump specificity (type V),haloacid dehalogenase-like hydrolase,ATPase, E1-E2 type	X	8097124	8091269					24	-1.84144	-3.58369	3.03373e-05	9	436	145	0.66	0	768	173	0.83	0	620	458	0.7	0	236	103	0.26	-50	797	207	0.4	0	733	110	0.14	0	1253	373	0.52	0	797	207
C24G6.7	C24G6.7	n/a		WP:CE17463	contains similarity to Zea mays EXTENSIN PRECURSOR (PROLINE-RICH GLYCOPROTEIN).; SW:EXTN_MAIZE	n/a	n/a	V	5536440	5533467			signaling	hog--ground-like	14	-1.8516	-3.609	0.000598802	10	285	77	0.29	0	493	388	0.9	0	546	403	0.62	0	385	150	0.28	0	809	318	0.62	0	787	352	0.37	0	2035	320	0.68	0	809	318
K01C8.9	K01C8.9	n/a		WP:CE02270	contains similarity to Pfam domain: PF01926 (GTPase of unknown function), Score=367.6, E-value=4.1e-107, N=1	GTP-binding protein	GTPase of unknown function,Small GTP-binding protein domain,GTP-binding protein, HSR1-related,GTP1/OBG family,GTP-binding domain	II	8283127	8281095						-1.8587	-3.62681	5.98114e-07	10	2696	1014	0.95	0	7862	2462	0.96	0	4450	2092	0.92	0	3360	732	0.89	0	6515	1929	0.93	0	5633	1600	0.72	0	15595	3501	0.95	0	6515	1929
T08G5.3	T08G5.3	n/a		WP:CE18945	n/a	n/a	n/a	V	14030007	14028760					14	-1.8631	-3.63789	0.000144384	10	2176	248	0.86	0	706	410	0.89	0	951	670	0.79	0	776	216	0.46	0	582	128	0.25	0	822	152	0.11	0	2524	487	0.76	0	582	128
C32H11.4	C32H11.4	n/a		WP:CE19711	n/a	n/a	Domain of unknown function DUF141,Protein of unknown function DUF141	IV	12921295	12923204					19	-1.8638	-3.63965	2.7134e-05	10	341	72	0.49	0	155	84	0.6	0	418	191	0.31	0	465	69	0.14	0	814	182	0.43	0	1083	459	0.39	0	985	289	0.7	0	814	182
T02B5.1	T02B5.1	n/a		WP:CE27775	Similarity to Rat esterase PI 6.1 (SW:P16303)	carboxylesterase	Carboxylesterases,Esterase/lipase/thioesterase, active site,Carboxylesterase, type B	V	14169310	14165856					8	-1.865	-3.64268	1.95426e-08	20	1192	303	0.83	0	1071	406	0.91	0	1539	765	0.87	0	760	351	0.61	0	1380	847	0.86	0	1924	845	0.56	0	1654	484	0.8	0	1380	847
B0250.1	B0250.1	rpl-2	n/a	WP:CE18478	contains similarity to Pfam domain: PF00181 (Ribosomal Proteins L2), Score=441.6, E-value=2.3e-129, N=1	Ribosomal Proteins L2	Ribosomal Proteins L2, RNA binding domain,Ribosomal protein L2	V	20477742	20478866			ribosomal		23	-1.87013	-3.65564	3.60515e-05	8	18121	5797	0.96	0	18974	6118	0.97	0	62277	27427	0.98	0	67	76	0.24	-50	1	12	0.03	-50	1	110	0.07	-50	233	294	0.7	0	1	12
F10F2.3	F10F2.3	n/a		WP:CE00948	contains similarity to Pfam domain: PF01674 (Lipase), Score=493.7, E-value=4.6e-145, N=1	lipase (Bacillus subtilis)	Lipase (class 2),Esterase/lipase/thioesterase, active site,Lipase, class 2	III	4616838	4618737					14	-1.884	-3.69097	9.91088e-06	20	1053	145	0.65	0	459	767	0.92	0	1565	1335	0.88	0	309	80	0.18	0	1601	611	0.74	0	1916	528	0.45	0	737	85	0.39	0	1601	611
C32H11.10	C32H11.10	n/a		WP:CE19717	n/a	n/a	Domain of unknown function DUF141,Protein of unknown function DUF141	IV	12936727	12937923					19	-1.8854	-3.69455	0.000787282	10	573	152	0.66	0	355	60	0.5	0	509	268	0.53	0	3722	850	0.86	0	1605	1278	0.9	0	933	928	0.66	0	3214	576	0.76	0	1605	1278
D2096.8	D2096.8	n/a		WP:CE04306	contains similarity to Pfam domain PF00956 (Nucleosome assembly protein (NAP))	n/a	Nucleosome assembly protein (NAP),Nucleosome assembly protein (NAP)	IV	8379314	8377697					23	-1.8927	-3.7133	8.18911e-07	10	4123	1285	0.95	0	6721	2071	0.96	0	14870	7314	0.96	0	5147	1345	0.92	0	11046	3611	0.88	0	12264	2379	0.84	0	30652	6717	0.95	0	11046	3611
F09G8.6	F09G8.6	n/a		WP:CE00141	contains similarity to Pfam domains PF01391 (Collagen triple helix repeat (20 copies)), PF01484 (Nematode cuticle collagen N-terminal domain)	Cuticle collagen	Nematode cuticle collagen N-terminal domain,Collagen triple helix repeat (20 copies),Collagen triple helix repeat,Nematode cuticle collagen, N-terminal	III	8263542	8262379	-1915		collagen		16	-1.8963	-3.72257	9.38766e-05	10	2349	947	0.94	0	2759	1456	0.97	0	9481	8819	0.96	0	37	28	0.11	-50	5801	1654	0.87	0	6218	1166	0.81	0	192	395	0.66	0	5801	1654
F37B4.2	F37B4.2	ifc-1	Cel IF C1,CelIF c1	WP:CE27378	C. elegans IFC-1 protein; contains similarity to Pfam domain PF00038 (Intermediate filament proteins)	intermediate filament protein	Intermediate filament proteins,Intermediate filament protein	V	2881222	2883568					16	-1.89725	-3.72502	0.000368344	8	2250	452	0.9	0	5207	1115	0.96	0	4479	2911	0.94	0	1411	586	0.76	0	5	-4	0.04	-50	39	17	0.1	-50	13485	5095	0.86	0	5	-4
T23F2.1	T23F2.1	n/a		WP:CE28488	contains similarity to Pfam domain PF00534 (Glycosyl transferases group 1)	glycosyltransferase	Glycosyl transferase, group 1,Glycosyl transferases group 1	X	5492986	5495916					14	-1.8974	-3.72541	0.00124857	10	1875	429	0.88	0	6012	2604	0.96	0	3072	3935	0.94	0	1275	182	0.44	0	2651	389	0.69	0	2917	407	0.35	0	5578	705	0.83	0	2651	389
R11A5.7	R11A5.7	n/a		WP:CE32478	Similarity to carboxypeptidases	zinc carboxypeptidase	ShTK domain,Zinc carboxypeptidases,Carboxypeptidase activation peptide	I	7883617	7880119					16	-1.8981	-3.72722	0.00158669	10	6453	997	0.93	0	3983	2870	0.97	0	5045	3630	0.92	0	2409	862	0.64	0	4883	521	0.71	0	4601	324	0.2	0	10569	977	0.91	0	4883	521
Y24D9A.D	Y24D9A.4a	n/a		WP:CE27398	contains similarity to Pfam domain PF01248 (Ribosomal protein L7Ae/L30e/S12e/Gadd45 family)	n/a	Ribosomal protein L7Ae/L30e/S12e/Gadd45 family,Ribosomal protein L7AE,Ribosomal protein L7Ae/L30e/S12e/Gadd45	IV	4390608	4389134			ribosomal		23	-1.8984	-3.728	5.90421e-06	10	12715	3825	0.95	0	13533	3544	0.95	0	34811	16366	0.97	0	11082	4243	0.96	0	18366	3436	0.95	0	19760	3903	0.87	0	18881	6037	0.92	0	18366	3436
F58G1.4	F58G1.4	n/a		WP:CE17924	n/a	n/a	Endoplasmic reticulum targeting sequence	II	12931764	12933414					24	-1.8986	-3.72851	0.000134433	10	9625	1154	0.92	0	9985	1562	0.93	0	19115	6948	0.97	0	7854	5666	0.96	0	10039	4538	0.92	0	9564	3210	0.79	0	28379	9860	0.97	0	10039	4538
Y48A6B.3	Y48A6B.3	n/a		WP:CE19186	contains similarity to Pfam domain: PF01248 (Ribosomal protein L7Ae), Score=74.3, E-value=8.3e-19, N=1	Ribosomal protein L7Ae	Ribosomal protein L7AE,Ribosomal protein L7Ae/L30e/S12e/Gadd45,Ribosomal protein L7Ae/L30e/S12e/Gadd45 family	III	11008046	11008756			ribosomal	ZK652.3 cluster	20	-1.902	-3.73731	4.17369e-12	20	486	276	0.83	0	734	466	0.9	0	1055	743	0.82	0	1039	253	0.57	0	1932	697	0.83	0	2141	679	0.48	0	3530	1385	0.84	0	1932	697
C29F3.3	C29F3.3	n/a		WP:CE08437	n/a	n/a	n/a	V	15349981	15349317					14	-1.9072	-3.7508	0.000697454	10	283	99	0.53	0	267	192	0.78	0	461	224	0.36	0	392	119	0.12	0	519	167	0.36	0	397	266	0.06	0	949	48	0.08	0	519	167
F59A2.3	F59A2.3	n/a		WP:CE17940	n/a	Splicing factor-associated 32K chain	Mitochondrial glycoprotein,Mitochondrial glycoprotein	III	3396566	3397661					41	-1.9077	-3.7521	9.54644e-06	10	2746	661	0.9	0	6455	1155	0.94	0	7096	4192	0.94	0	6341	1751	0.88	0	11074	6139	0.92	0	13314	3466	0.84	0	12323	3798	0.95	0	11074	6139
C50D2.1	C50D2.1	n/a		WP:CE27874	contains similarity to Methanosarcina mazei Conserved protein.; TR:Q8PUH8	n/a	n/a	II	111687	114454					14	-1.9089	-3.75523	9.13112e-05	10	525	63	0.4	0	750	402	0.89	0	642	447	0.64	0	762	119	0.27	0	1566	584	0.74	0	1253	459	0.4	0	2019	266	0.69	0	1566	584
R07H5.8	R07H5.8	n/a		WP:CE12564	Similarity to Human adenosine kinase (SW:P55263)	adenosine kinase	pfkB family of carbohydrate kinases,Carbohydrate kinase, PfkB,Adenosine kinase	IV	11210810	11209283						-1.9118	-3.76278	5.8873e-07	10	5610	1250	0.93	0	12963	3069	0.95	0	12317	6813	0.98	0	9172	2269	0.94	0	23789	9055	0.86	0	31095	6759	0.89	0	27133	6528	0.96	0	23789	9055
T21E8.1	T21E8.1	pgp-6	n/a	WP:CE23998	Similarity to C.elegans p-glycoprotein (SW:MDR1_CAEEL)	p-glycoprotein	ABC transporter,ABC transporter, transmembrane region,AAA ATPase,ABC transporter transmembrane region,ABC transporters	X	10876176	10871146	-1147				21	-1.91256	-3.76475	0.000463277	9	1485	343	0.89	0	4247	568	0.84	0	153	96	0.9	-50	866	143	0.36	0	1586	1028	0.82	0	1335	1100	0.66	0	1315	480	0.81	0	1586	1028
F43H9.2	F43H9.2a	n/a		WP:CE07246	contains similarity to Pfam domain PF00155 (Aminotransferases class-I)	serine palmtoyltransferase	Aminotransferases class-I,Aminotransferase, class-II,Aminotransferase, class I and II	V	8021753	8024252					24	-1.9139	-3.76826	8.7498e-06	10	1574	332	0.86	0	6437	1232	0.95	0	2651	1400	0.91	0	1594	511	0.8	0	3134	1389	0.89	0	2579	1128	0.65	0	5764	1466	0.93	0	3134	1389
F10E7.4	F10E7.4	n/a		WP:CE32368	contains similarity to Pfam domains PF00090 (Thrombospondin type 1 domain), PF02014 (Reeler domain), PF00014 (Kunitz/Bovine pancreatic trypsin inhibitor domain)	F-spondin	Thrombospondin type 1 domain,Kunitz/Bovine pancreatic trypsin inhibitor domain,Reeler domain	II	7116540	7130407					5	-1.9143	-3.76931	3.36381e-06	10	1060	287	0.84	0	2253	706	0.96	0	2130	967	0.82	0	823	303	0.55	0	1679	697	0.79	0	1937	676	0.55	0	5533	1055	0.84	0	1679	697
T21E8.2	T21E8.2	pgp-7	n/a	WP:CE23999	Similarity to C.elegans p-glycoprotein (SW:MDR1_CAEEL)	p-glycoprotein	ABC transporter,ABC transporter, transmembrane region,AAA ATPase,ABC transporter transmembrane region,ABC transporters	X	10870159	10864891					21	-1.9153	-3.77192	2.71011e-05	10	1362	300	0.86	0	7351	1121	0.96	0	7006	1856	0.92	0	1095	264	0.53	0	1841	370	0.67	0	1993	748	0.55	0	2764	1194	0.9	0	1841	370
[truncated: 144 more rows]
[truncated: 32 more columns]
