# Supplementary material for: Regulation of signaling genes by TGFβ during entry into dauer diapause in C. elegans
Source: BMC Dev Biol. 2004 Sep 20;4:11. doi: 10.1186/1471-213X-4-11 (PMC524168; doi:10.1186/1471-213X-4-11)
Supplement: Additional File 3 — Regulated genes with putative DAF-16 binding sites. Table S3 can be found online at: All data in this table are taken from Table S1. The first 15 rows have data for downregulated genes that have a daf-16 binding site downstream of the stop codon. The next 134 rows have data for genes that are upregulated and have a daf-16 binding site upstream of the start codon. Column A, "SMD gene name" is the name given to the probe on the microarray in the Stanford Microarray Database. The probe is a PCR product from a pair of primers made to amplify the ORF named in this column (Reinke, V., Smith, H. E., Nance, J., Wang, J., Van Doren, C., Begley, R., Jones, S. J. M., Davis, E., Scherer, S., Ward, S., & Kim, S. K. (2000). Mol. Cell 6, 605–616). Many of these ORF predictions have changed, and the current match is in column B. Column B, "wormbase gene name" gives the current gene prediction that is complementary to the probe on the array. Columns C-G are annotations downloaded from Wormbase in 2003, from April to June. The column headings are defined in Wormbase. Columns H-J are optimal DAF-16 binding sites, which are the sequence TTGTTTAC. Negative numbers are sites upstream of the start of translation, and positive numbers are downstream of the stop codon. These sites were predicted in Fall 2002 using data and software from (van Helden, J., André, B., & Collado-Vides, J. (2000). Yeast 16,177–187.). All sites within 2000 bp upstream and 300 bp downstream are shown, except for a few (<2%) that we were not able to match because of different annotation in our database and the rsat database. Column K is our annotation of function based on sequence similarity, annotation from wormbase, and published reports. Our annotation of the following gene types is complete, to the best of our knowledge: G protein coupled receptors, glutathione S transferases, cytochrome p450s, heat shock proteins, peroxidases, UGTs, epoxide hydrolases, collagens, cuticlins, NRF6 related, scl-1 familly (aka CRIS [file 1471-213X-4-11-S3.xls]

## Sheet: up regulated
SMD gene	data downloaded from WormBase						DAF-16	DAF-16	DAF-16
name	Gene Model	gene name	Protein	Remarks	Brief ID	Protein Domains	binding site	binding site	binding site	type of gene	Mountain	Regulation, fold change	P value
B0222.7	B0222.7	n/a	WP:CE06698	sim. to Pfam domains PF01391 (Collagen triple helix repeat (20 copies)), PF01484 (Nematode cuticle collagen N-terminal domain)	n/a	Nematode cuticle collagen N-terminal domain,Collagen triple helix repeat (20 copies),Nematode cuticle collagen, N-terminal,Collagen triple helix repeat	79			collagen	16	-3.08613	0.000143884
B0513.3	B0513.3	rpl-29	WP:CE15559	sim. to Pfam domain: PF01779 (Ribosomal L29e protein family), Score=76.3, E-value=2e-19, N=1	60S ribosomal protein L29	Ribosomal L29e protein family,Ribosomal L29e protein	48			ribosomal	23	-2.32995	0.00017546
C06E7.1	C06E7.1a	n/a	WP:CE03957	sim. to Pfam domains PF00438 (S-adenosylmethionine synthetase), PF02772 (S-adenosylmethionine synthetase, central domain), PF02773 (S-adenosylmethionine synthetase, C-terminal domain)	S-adenosylmethionine synthetase	S-adenosylmethionine synthetase,S-adenosylmethionine synthetase, central domain,S-adenosylmethionine synthetase, C-terminal domain,S-adenosylmethionine synthetase	95				20	-2.93834	4.12188e-09
C16A3.6	C16A3.6	n/a	WP:CE04006	sim. to Interpro domain IPR006958 ()	n/a	Mak16 protein	140				2	-2.32818	9.72932e-05
E04A4.8	E04A4.8	rpl-20	WP:CE21392	C. e. RPL-20 protein;sim. to Pfam domain PF01775 (Ribosomal L18ae protein family)	ribosomal protein	Ribosomal L18ae protein family,Ribosomal L18ae protein	108			ribosomal	23	-2.45394	3.29557e-05
F08A8.3	F08A8.3	n/a	WP:CE17635	sim. to Pfam domain: PF01756 (Acyl-CoA oxidase), Score=892.6, E-value=3.9e-265, N=1	ACYL-COENZYME A OXIDASE, PEROXISOMAL (EC 1.3.3.6) (PALMITOYL-COA OXIDASE) (AOX)	Acyl-CoA dehydrogenases,Acyl-CoA oxidase,Acyl-CoA dehydrogenase, C-terminal,Acyl-CoA oxidase	70				19	-3.02115	2.32804e-05
F21H7.1	F21H7.1	n/a	WP:CE15874	sim. to Pfam domain: PF00043 (Glutathione S-transferases.), Score=71.5, E-value=3.3e-21, N=1	glutathione S-transferase	Glutathione S-transferase, N-terminal domain,Glutathione S-transferases.,Glutathione S-transferase, N-terminal,Glutathione S-transferase, C-terminal	185			defense--GST--nematode-specific group	4	-3.26278	9.14434e-05
F28C6.7A	F28C6.7a	rpl-26	WP:CE03278	sim. to Human ribosomal protein L26 (SW:RL26_HUMAN)	ribosomal protein L26 like	Ribosomal protein L24,Splicing factor motif	105			ribosomal	23	-3.24181	2.02828e-06
F29G6.3	F29G6.3a	n/a	WP:CE18654	n/a	n/a	YLP motif	145				27	-2.41429	0.000187165
F39E9.1	F39E9.1	n/a	WP:CE10098	sim. to Pfam domain PF03409 (Protein of unknown function (DUF274))	n/a	Protein of unknown function (DUF274),Protein of unknown function DUF274	117				24	-2.16941	0.000383254
K07H8.10	K07H8.10	n/a	WP:CE18030	sim. to Pfam domain PF00076 (RNA recognition motif. (aka RRM, RBD, or RNP domain))	RNA-binding protein	RNA recognition motif. (aka RRM, RBD, or RNP domain),RNA-binding region RNP-1 (RNA recognition motif)	8			ribosomal	20	-3.89926	8.61125e-06
R04E5.10	R04E5.10	ifd-1	WP:CE30100	C. e. IFD-1 protein;sim. to Pfam domain PF00038 (Intermediate filament proteins)	cytoplasmic intermeidate filament protein	Intermediate filament proteins,Intermediate filament protein	40				27	-8.05229	1.47463e-06
T25B6.2	T25B6.2	n/a	WP:CE14174	sim. to Pfam domain PF01431 (Peptidase family M13)	zinc metalloprotease	Neprilysin (CD10),N-6 Adenine-specific DNA methylase,Peptidase family M13	17				24	-3.52348	8.88217e-05
Y57G11C.16	Y57G11C.16	rps-18	WP:CE14956	sim. to Pfam domain: PF00416 (Ribosomal protein S13/S18), Score=253.9, E-value=6.8e-73, N=1	ribosomal protein S13	Ribosomal protein S13,Ribosomal protein S13	6			ribosomal	23	-2.67289	4.86581e-05
ZC8.3	ZC8.3	n/a	WP:CE26336	sim. to Pfam domain PF01753 (MYND finger)	n/a	MYND finger	24			zinc finger--MYND	1	-2.31996	0.000546982
AH10.1	AH10.1	n/a	WP:CE07655	sim. to Tobacco coumarate:coenzyme A ligase (TR:Q42943)	4-coumarate:coenzyme A ligase	AMP-binding enzymes,AMP-dependent synthetase and ligase	-957				4	3.03722	0.00174966
B0024.2	B0024.2	n/a	WP:CE05147	sim. to Pfam domain: PF01391 (Collagen triple helix repeat (20 copies)), Score=60.6, E-value=1.1e-14, N=2; PF01484 (Nematode cuticle collagen N-terminal domain), Score=87.7, E-value=7.5e-23, N=1	collagen	Nematode cuticle collagen N-terminal domain,Collagen triple helix repeat (20 copies),Nematode cuticle collagen, N-terminal,Collagen triple helix repeat	-291			collagen	16	3.42404	0.000694448
B0213.14	B0213.14	n/a	WP:CE16784	sim. to Pfam domain PF00067 (Cytochrome P450)	cytochrome P450	Cytochrome P450,Cytochrome P450	-251			cytochrome p450	4	2.28133	0.000401437
B0218.5	B0218.5	n/a	WP:CE06688	sim. to Pfam domain PF00069 (Eukaryotic protein kinase domain)	ser/thr kinase	Eukaryotic protein kinase domain,Eukaryotic protein kinase	-307			signaling	4	2.55664	0.235516
B0284.1	B0284.1	n/a	WP:CE00650	n/a	n/a	n/a	-654				15	9.05867	1.27263e-05
B0284.2	B0284.2	n/a	WP:CE00651	n/a	n/a	n/a	-405	-1969			15	9.76419	1.89703e-05
B0331.2	B0331.2	n/a	WP:CE15552	sim. to Pfam domain: PF01384 (Phosphate transporter family), Score=277.1, E-value=7.4e-80, N=1	phosphate permease like	Phosphate transporter family,Phosphate transporter	-1458				14	2.59692	0.00560622
B0462.1	B0462.1	n/a	WP:CE15554	n/a	n/a	n/a	-274				3	2.67184	0.00477236
B0554.1	B0554.1	n/a	WP:CE07773	sim. to Myrmecia pilosula Allergen Myr p 2 precursor (Myr p II).; SW:MYR2_MYRPI	n/a	n/a	-1275				17	2.66537	0.00185479
C03G6.6	C03G6.6	n/a	WP:CE07880	sim. to Pfam domain PF01482 (Domain of unknown function DUF13)	n/a	Domain of unknown function DUF13,Protein of unknown function DUF13	-1025				17	6.71599	0.000145595
C06C6.9	C06C6.9	n/a	WP:CE17373	n/a	n/a	n/a	-155				4	2.33999	0.30311
C08A9.1	C08A9.1	sod-3	WP:CE08002	C. e. SOD-3 protein;sim. to Pfam domains PF00081 (Iron/manganese superoxide dismutases (SODM)), PF02777 (Iron/manganese superoxide dismutases, C-terminal domain)	superoxide dismutase	Iron/manganese superoxide dismutases (SODM),Iron/manganese superoxide dismutases, C-terminal domain,Manganese and iron superoxide dismutase	-130	-393		defense	15	7.82993	7.6561e-13
C08A9.5	C08A9.5	n/a	WP:CE06787	n/a	n/a	n/a	-670	-933			0	3.47176	0.0253319
C08E3.12	C08E3.12	n/a	WP:CE08015	sim. to Pfam domain PF01827 (FTH domain)	n/a	FTH domain,Protein of unknown function DUF38	-412				17	4.41435	6.93934e-05
C08E3.4	C08E3.4	n/a	WP:CE32119	sim. to Pfam domain PF01827 (FTH domain)	n/a	FTH domain	-1087				15	7.14236	4.28702e-06
C08E8.4	C08E8.4	n/a	WP:CE17378	n/a	n/a	n/a	-48				17	8.18907	2.78932e-06
C08F11.3	C08F11.3	n/a	WP:CE17381	n/a	n/a	n/a	-857				17	3.17048	0.000134234
C11E4.2	C11E4.2	n/a	WP:CE08102	sim. to Dirofilaria glutathione peroxidase (TR:G452449)	glutathione peroxidase	Glutathione peroxidases,Glutathione peroxidase	-626			defense--peroxidase--glutathione--cuticular?	6	2.10906	0.000587085
C14C11.5	C14C11.5	n/a	WP:CE06824	sim. to Rattus norvegicus G protein-coupled receptor SNSR.; TR:Q8R4G1	n/a	n/a	-297			GPCR--Olfactory--srx type	0	2.05385	0.00964725
C15H9.1	C15H9.1	nnt-1	WP:CE08176	C. e. NNT-1 protein;sim. to Pfam domains PF01262 (Alanine dehydrogenase/pyridine nucleotide transhydrogenase), PF02233 (NAD(P) transhydrogenase beta subunit)	NAD(P) transhydrogenase, mitochondrial	Alanine dehydrogenase/pyridine nucleotide transhydrogenase,NAD(P) transhydrogenase beta subunit,Phosphopantetheine attachment site<br>,NAD(P) transhydrogenase beta subunit,NAD(P) transhydrogenase, alpha subunit,Alanine dehydrogenase and pyridine nucleotide transhydrogenase	-80	-829			17	2.25981	0.00114636
C17H1.2	C17H1.2	n/a	WP:CE15624	n/a	n/a	n/a	-407				0	3.52906	0.00522054
C17H1.3	C17H1.3	n/a	WP:CE15625	n/a	n/a	n/a	-794				13	2.6629	0.0045877
C18D4.4	C18D4.4	n/a	WP:CE15634	n/a	n/a	Vitelline membrane outer layer protein I (VOMI),Vitelline membrane outer layer protein I (VOMI)	-193	-495			15	2.75705	0.000627592
6C25E10.12	C25E10.12	n/a	WP:CE06874	sim. to Pfam domain PF00149 (Ser/Thr protein phosphatases)	n/a	Ser/Thr protein phosphatases,Serine/threonine-specific protein phosphatase,Metallo-phosphoesterase	-486			signaling	25	2.49666	0.000223001
C25F9.8	C25F9.8	n/a	WP:CE17472	n/a	n/a	n/a	-559				0	2.46314	0.108141
C30E1.6	C30E1.6	n/a	WP:CE08473	sim. to Trypanosoma brucei Hypothetical 22.7 kDa protein.; TR:Q9N8J2	n/a	n/a	-1393	-1417			6	3.80158	0.00624458
C30E1.7	C30E1.7	n/a	WP:CE08474	sim. to Helicobacter pylori Hypothetical protein HP0985.; TR:O25635	n/a	n/a	-582	-606			6	4.62595	0.0194686
C31H5.1	C31H5.1	n/a	WP:CE17482	n/a	n/a	Esterase/lipase/thioesterase, active site,Lipase	-155				9	2.0929	0.293879
C31H5.4	C31H5.4	n/a	WP:CE17484	n/a	n/a	n/a	-209				15	2.18753	0.0022228
C32D5.1	C32D5.1	n/a	WP:CE29207	n/a	n/a	n/a	-1230	-1322			15	3.20622	9.25989e-05
C39D10.4	C39D10.8a	n/a	WP:CE29713	n/a	n/a	n/a	-291				8	2.1536	0.0478125
C40D2.3	C40D2.3	n/a	WP:CE19375	sim. to Pfam domain PF00917 (MATH domain)	n/a	MATH domain,Meprin/TRAF-like MATH,Beta and gamma crystallin	-222				8	2.46092	0.00209158
C41C4.7	C41C4.7	n/a	n/a	n/a	n/a	n/a	-211				7	2.10716	6.37235e-06
C43G2.3	C43G2.3	n/a	WP:CE08692	n/a	n/a	n/a	-312				4	2.89788	0.0053772
C44F1.3	C44F1.3	lec-4	WP:CE02163	contains similarity to Pfam domain: PF00337 (Vertebrate galactoside-binding lectins), Score=135.0, E-value=2e-39, N=2	galactoside binding lectin	Vertebrate galactoside-binding lectins,Galectin, galactose-binding lectin	-181	-873				2.05974	0.000306487
C49G7.1	C49G7.1	n/a	WP:CE08859	sim. to Pfam domains PF00533 (BRCA1 C Terminus (BRCT) domain), PF00023 (Ank repeat)	n/a	Ank repeat,BRCA1 C Terminus (BRCT) domain,BRCT domain,Ankyrin	-96			signaling--cell cycle--BRCT only	4	3.13942	0.255143
C50F7.5	C50F7.5	n/a	WP:CE04243	sim. to Interpro domain IPR002965 (Proline-rich extensin)	n/a	Proline-rich extensin	-134				8	2.7102	0.00206646
C54D10.2	C54D10.2	n/a	WP:CE05498	n/a	glutathione S-transferase	Glutathione S-transferases.,Glutathione S-transferase, C-terminal	-180				3	2.9797	0.0244496
C54D10.3	C54D10.3	n/a	WP:CE05499	n/a	n/a	Metridin-like ShK toxin	-661	-1881			8	2.01066	0.00322977
C54F6.14	C54F6.14	ftn-1	WP:CE08986	sim. to Pfam domain PF00210 (Ferritins)	ferritin heavy chain	Ferritins,Ferritin	-164	243			15	2.06702	0.00559747
C54F6.4	C54F6.4	n/a	WP:CE08976	sim. to Pfam domain PF03083 (MtN3/saliva family)	n/a	MtN3/saliva family,MtN3 and saliva related transmembrane protein	-1423				3	2.47534	0.000139608
C54F6.6	C54F6.6	n/a	WP:CE30739	n/a	n/a	n/a	-136	-1249			8	2.0213	0.00722089
C56E6.2	C56E6.2	n/a	WP:CE30372	sim. to Pfam domain PF00071 (Ras family (contains ATP/GTP binding P-loop))	GTP-binding	Ras family (contains ATP/GTP binding P-loop),Small GTP-binding protein domain,Sigma-54 factor interaction domain,Ras GTPase superfamily,Ras small GTPase, Rab type	-390			signaling	12	2.57358	3.76463e-05
D1005.1	D1005.1	n/a	WP:CE06997	sim. to Pfam domains PF00549 (CoA-ligase), PF02629 (CoA binding domain)	ATP citrate lyase	CoA binding domain,CoA-ligaseCoA Binding Domain	-197				5	2.30282	0.000487682
D1086.3	D1086.3	n/a	WP:CE09061	sim. to Pfam domain: PF01579 (Domain of unknown function), Score=155.2, E-value=1e-52, N=1	n/a	Domain of unknown function DUF19,Protein of unknown function DUF19	-193				19	6.42145	9.67579e-05
D2023.1	D2023.1	n/a	WP:CE27750	sim. to Human cytochrome b5 (SW:CYB5_HUMAN)	cytochrome b5	Heme-binding domain in cytochrome b5 and oxidoreductases,Cytochrome b5	-156					2.32334	0.000108
D2062.11	D2062.10	sri-76	n/a	C. e. chemoreceptor pseudogene sri-76	chemoreceptor	n/a	-74			GPCR--olfactory--pseudogene	8	6.48272	0.000298455
F07C4.6	F07C4.6	n/a	WP:CE09205	sim. to Pfam domain PF01549 (ShTK domain)	n/a	ShTK domain,Metridin-like ShK toxin	-162				17	5.9954	8.42431e-05
F08H9.3	F08H9.3	n/a	WP:CE09267	sim. to C.elegans heat shock protein HSP16 (SW:HS12_CAEEL)	heat shock protein	Heat shock hsp20 proteins,Heat shock protein Hsp20	-1205	74		defen--heat shock--HSP20--Hsp16 group	15	5.2312	0.000599462
F09C6.6	F09C6.6	n/a	WP:CE15765	sim. to Pfam domain: PF00646 (F-box domain.), Score=28.2, E-value=6.1e-05, N=1; PF01827 (Domain of unknown function), Score=235.6, E-value=2.3e-67, N=1	n/a	F-box domain,FTH domain,Cyclin-like F-box,Protein of unknown function DUF38	-147	-1618			9	2.03172	0.00239775
F09G2.3	F09G2.3	n/a	WP:CE32858	sim. to Pfam domain PF01384 (Phosphate transporter family)	permease	Phosphate transporter family	-162				3	2.34465	0.0504057
F11G11.1	F11G11.1	gst-8	WP:CE07054	C. e. GST-8 protein;sim. to Pfam domains PF02798 (Glutathione S-transferase, N-terminal domain), PF00043 (Glutathione S-transferases.)	glutathione S-transferase	Glutathione S-transferase, N-terminal domain,Glutathione S-transferases.,Glutathione S-transferase, N-terminal,Glutathione S-transferase, C-terminal	-1004	-1054		defense--GST--nematode-specific group	0	2.657	1.83801e-05
F12B6.3	F12B6.3	n/a	WP:CE29757	sim. to Pfam domains PF02931 (Neurotransmitter-gated ion-channel ligand binding domain), PF02932 (Neurotransmitter-gated ion-channel transmembrane region)	ligand-gated ionic channel	Neurotransmitter-gated ion-channel ligand binding domain,Neurotransmitter-gated ion-channel transmembrane region,Neurotransmitter-gated ion-channel transmembrane region,Neurotransmitter-gated ion-channel ligand binding domain,Neurotransmitter-gated ion-channel	-630				0	2.24026	0.103764
F14F7.2	F14F7.2	n/a	WP:CE15822	sim. to Pfam domain: PF00067 (Cytochrome P450), Score=308.9, E-value=2e-89, N=2	cytochrome P450	Cytochrome P450,Cytochrome P450	-64			cytochrome p450	21	2.21214	0.00301723
F15B9.1	F15B9.1	far-3	WP:CE09406	sim. to Onchocerca antigen peptide (TR:G443683)	O.volvulus antigen peptide like	n/a	-410					11.831	5.37647e-07
F15B9.6	F15B9.6	n/a	WP:CE09411	sim. to Worm phospholipase A2 (WP:F35C11.5)	phospholipase A2	Phospholipase A2	-334			signaling--phospholipase A2	8	3.74327	0.000135831
F15H10.5	F15H10.5	n/a	WP:CE05642	n/a	n/a	n/a	-554				9	4.56622	0.0130728
F20D6.11	F20D6.11	n/a	WP:CE27373	sim. to Pfam domains PF00355 (Rieske iron-sulfur protein), PF00070 (Pyridine nucleotide-disulphide oxidoreductases class-I)	oxidoreductase	Rieske iron-sulfur protein,Pyridine nucleotide-disulphide oxidoreductases class-I,Rieske [2Fe-2S] domain,Pyridine nucleotide-disulphide oxidoreductase, class I,FAD-dependent pyridine nucleotide-disulphide oxidoreductase	-579	-862			15	3.04259	1.04992e-05
F21F3.3	F21F3.3	n/a	WP:CE09533	sim. to Saccharomyces cerevisiae sterol C-14 reductase; SGD:YNL280C	protein-S isoprenylsysteine O-methyltransferase	n/a	-97				4	2.00521	0.00261275
F25D7.5	F25D7.5	n/a	WP:CE09633	n/a	EGF-likedomain	EGF-likedomain,TypeIEGF,EGF-likedomain	-327				3	2.14008	0.190336
F26B1.1	F26B1.1	n/a	WP:CE30517	sim. to Halobacterium sp;Halobacterium salinarium HALOBACTERIAL TRANSDUCER PROTEIN V.; SW:HTR5_HALN1	n/a	n/a	-584				4	2.05196	0.367712
F26B1.6	F26B1.6	srg-14	WP:CE09678	C. e. SRG-14 protein;sim. to Pfam domain PF02118 (C.elegans Srg family integral membrane protein)	chemoreceptor	C.elegans Srg family integral membrane protein,Integral membrane protein Srg, nematode type	-328			GPCR--Olfactory--srg type	0	2.34852	0.0774225
F28A10.9	F28A10.9	n/a	WP:CE19414	sim. to Mus musculus Fukutin.; TR:Q8R507	n/a	n/a	-583				4	2.37924	0.439091
F31A9.2	F31A9.2	n/a	WP:CE07163	n/a	n/a	n/a	-426				0	2.45377	0.300214
F32H2.8	F32H2.8	n/a	WP:CE09883	n/a	glycosyltransferase	Protein of unknown function, DUF273,Protein of unknown function DUF273	-167				9	4.73709	0.018826
F35G2.4	F35G2.4	phy-2	WP:CE05811	sim. to Human Prolyl 4-hydroxylase alpha subunit (SW:P4HA_HUMAN)	prolyl 4-hydroxylase alpha subunit	2OG-Fe(II) oxygenase superfamily,Prolyl 4-hydroxylase, alpha subunit,2OG-Fe(II) oxygenase superfamily	-1003				14	2.14459	0.00260678
F35H10.3	F35H10.3	n/a	WP:CE04503	n/a	n/a	n/a	-912				6	2.2964	0.000892481
F36G9.7	F36G9.7	n/a	WP:CE15984	n/a	n/a	n/a	-54				15	5.72958	0.00342607
F38E11.1	F38E11.1	hsp-12.3	WP:CE03293	sim. to Human Alpha crystallin B chain (SW:CRAB_HUMAN)	alpha-B-crystallin	Heat shock hsp20 proteins,Heat shock protein Hsp20,Alpha crystallin	-856			defen--heat shock--HSP20--Hsp12.3A/Hsp12.3	15	2.36346	0.00538622
F39F10.5	F39F10.5	n/a	WP:CE07207	n/a	n/a	n/a	-662	-686			0	2.05053	0.232503
F39G3.6	F39G3.6	n/a	WP:CE32186	sim. to Pfam domain PF01757 (Acyltransferase family)	n/a	Acyltransferase family	-529	-1141	-1059		17	13.5239	0.000603551
F41B5.2	F41B5.2	n/a	WP:CE10218	sim. to Pfam domain PF00067 (Cytochrome P450)	cytochrome P450	Cytochrome P450,Cytochrome P450	-340			cytochrome p450	8	2.49234	0.000476385
F44C8.7	F44C8.7	n/a	WP:CE30797	sim. to Pfam domain PF00892 (Integral membrane protein DUF6)	n/a	Integral membrane protein DUF6,UDP-galactose transporter,Protein of unknown function DUF6	-1087				0	6.12765	0.000392842
F45F2.1	F45F2.1	n/a	WP:CE10518	sim. to Pfam domain PF03189 (Protein of unknown function, DUF270)	n/a	Protein of unknown function, DUF270,Protein of unknown function DUF270	-246				0	6.02586	0.00156263
F46F5.13	F46F5.13	n/a	WP:CE19429	sim. to Pfam domain PF03762 (Vitelline membrane outer layer protein I (VOMI))	membrane protein	Vitelline membrane outer layer protein I (VOMI),Vitelline membrane outer layer protein I (VOMI)	-349				0	2.32624	0.0952913
F47B10.5	F47B10.5	n/a	WP:CE03355	n/a	n/a	n/a	-484				8	2.04061	0.149061
F47B8.4	F47B8.4	n/a	WP:CE10638	Weak sim. to Yeast hypothetical protein YE04 (SW:YE04_YEAST)	n/a	n/a	-174				15	5.84013	5.00776e-09
F47H4.2	F47H4.2	n/a	WP:CE16063	sim. to Pfam domain: PF01827 (Domain of unknown function), Score=103.8, E-value=1.4e-28, N=3	n/a	F-box domain,FTH domain,Cyclin-like F-box,Protein of unknown function DUF38	-539	-1419			17	2.11477	4.98821e-07
F48B9.5	F48B9.5	n/a	WP:CE30277	sim. to Pfam domain PF00292 ('Paired box' domain)	paired box protein	'Paired box' domain,Paired box protein, N-terminal	-692			transcription/PAX	6	2.2697	0.0385337
F48D6.4	F48D6.4a	n/a	WP:CE28400	n/a	n/a	:n/a	-1426				8	2.38023	0.00439973
F49E11.9	F49E11.9	n/a	WP:CE05905	sim. to Human testis-specific protein TPX-1 (SW:TPX1_HUMAN)	testis-specific protein TPX-1 like	SCP-like extracellular Proteins,Allergen V5/Tpx-1 related	-112			SCP domain	17	5.1852	0.00638181
F49H12.E	F49H12.5	n/a	WP:CE20835	sim. to Interpro domains IPR006663 (Thioredoxin domain 2), IPR000886 (Endoplasmic reticulum targeting sequence)	n/a	Thioredoxin domain 2,Endoplasmic reticulum targeting sequence	-1221				14	2.36854	0.00419725
F53C3.12	F53C3.12	n/a	WP:CE32672	sim. to Pfam domain PF03055 (Retinal pigment epithelial membrane protein)	n/a	Retinal pigment epithelial membrane protein	-526				8	2.05594	1.75703e-06
Y116F11A.D	F55C9.7	n/a	WP:CE18739	sim. to Pfam domain: PF00646 (F-box domain.), Score=73.1, E-value=1.9e-18, N=2	n/a	F-box domain,Cyclin-like F-box	-241				0	3.08228	ND
F57H12.4	F57H12.4	n/a	WP:CE17125	sim. to Pfam domain PF00001 (7 transmembrane receptor (rhodopsin family))	seven trans-membrane receptor	7 transmembrane receptor (rhodopsin family),Rhodopsin-like GPCR superfamily,Asp/Glu racemase	-784			GPCR--srt-FMRFamide?	6	3.59552	0.000115203
F57H12.6	F57H12.6	n/a	WP:CE32447	sim. to Pfam domain PF02520 (Domain of unknown function DUF148)	n/a	Domain of unknown function DUF148	-675			signaling	16	6.6433	7.58101e-06
F59E11.7	F59E11.7	n/a	n/a	n/a	n/a	n/a	-129				15	2.6844	0.00297561
H03G16.4	H03G16.4	n/a	WP:CE19914	sim. to Pfam domain: PF01827 (Domain of unknown function), Score=35.8, E-value=1.8e-09, N=1	n/a	F-box domain,FTH domain,Cyclin-like F-box,Protein of unknown function DUF38	-619				3	2.29421	0.3211
H12D21.1	H12D21.1	n/a	WP:CE15223	n/a	n/a	n/a	-143				4	7.58553	0.000160008
K03B8.7	K03B8.7	n/a	WP:CE06081	n/a	n/a	n/a	-944			signaling--hog--ground-like	17	18.9077	0.000338779
K06A4.3	K06A4.3	n/a	WP:CE06107	sim. to Pfam domain: PF00626 (Gelsolin repeat.), Score=118.3, E-value=8.7e-33, N=4	gelsolin	Gelsolin repeat,Gelsolin	-521				8	2.05068	0.000871704
K07A1.7	K07A1.7	n/a	WP:CE11852	n/a	n/a	n/a	-1327			signaling	17	3.3908	0.00410844
K07B1.4	K07B1.4	n/a	n/a	n/a	n/a	n/a	-627				2	4.47659	3.39857e-05
K09A11.2	K09A11.2	n/a	WP:CE03473	sim. to Pfam domain: PF00067 (Cytochrome P450), Score=377.1, E-value=5.9e-110, N=1	cytochrome p450	Cytochrome P450,Cytochrome P450	-1049			cytochrome p450	9	4.82089	1.09617e-05
K09A11.3	K09A11.3	n/a	WP:CE03474	sim. to Pfam domain: PF00067 (Cytochrome P450), Score=385.0, E-value=2.4e-112, N=1	Cytochrome P450	Cytochrome P450,Cytochrome P450	-730			cytochrome p450	9	4.15745	1.41277e-05
M142.2	M142.2	n/a	WP:CE06204	sim. to Pfam domain: PF00092 (von Willebrand factor type A domain), Score=155.0, E-value=4.3e-43, N=1	cuticulin	von Willebrand factor type A domain,Von Willebrand factor, type A,Endoglin/CD105 antigen	-328			cuticlin	17	5.52586	1.27993e-05
M176.8	M176.8	n/a	WP:CE12474	sim. to Pfam domain: PF00704 (Glycosyl hydrolases family 18), Score=31.3, E-value=3.3e-09, N=3	chitinase	Glycosyl hydrolases family 18,Glycoside hydrolase, family 18	-546				15	2.68124	0.00281733
R03H4.2	R03H4.2	n/a	WP:CE07405	sim. to Delphinus delphis RHODOPSIN.; SW:OPSD_DELDE	n/a	n/a	-731			GPCR	0	2.5906	0.000543008
R03H4.4	R03H4.4	n/a	WP:CE07407	sim. to Pfam domain PF01748 (Domain of unknown function DUF32)	n/a	Domain of unknown function DUF32,Proteiin of unknown function DUF32	-724				0	3.9653	0.000742117
R13D7.7	R13D7.7	n/a	WP:CE28770	sim. to Pfam domains PF02798 (Glutathione S-transferase, N-terminal domain), PF00043 (Glutathione S-transferases.)	glutathione S-transferase	Glutathione S-transferase, N-terminal domain,Glutathione S-transferases.,Glutathione S-transferase, N-terminal,Glutathione S-transferase, C-terminal	-170			defense--GST--Pi type	17	4.64282	0.00815475
T01B10.1	T01B10.1	grd-4	WP:CE07455	C. e. GRD-4 protein	n/a	n/a	-421			signaling--hog--ground only	17	13.628	0.143237
T08E11.1	T08E11.1	n/a	WP:CE30167	sim. to Pfam domains PF00646 (F-box domain), PF01827 (FTH domain)	n/a	FTH domain,F-box domain,Cyclin-like F-box	-202				6	2.27363	0.00115854
T08G3.7	T08G3.7	n/a	WP:CE20039	sim. to Pfam domain: PF00023 (Ank repeat), Score=29.9, E-value=2e-05, N=1	Ank repeat, BRCA1 C Terminus (BRCT) domain	Ank repeat,BRCA1 C Terminus (BRCT) domain,Domain of unknown function WSN,BRCT domain,Ankyrin	-171			signaling--cell cycle--BRCT only	0	2.01252	ND
T12D8.8	T12D8.8	n/a	WP:CE16405	contains similarity to Pfam domain: PF00515 (TPR Domain), Score=61.1, E-value=7.9e-15, N=3	TPR Domain (2 domains)	TPR Domain,TPR repeat,Heat shock chaperonin-binding	-113			defense--heat shock		2.33036	ND
T14B1.1	T14B1.1	n/a	WP:CE01662	n/a	n/a	n/a	-946	-1548	-1094		17	8.10549	4.71369e-08
T23F1.5	T23F1.5	n/a	WP:CE14078	n/a	n/a	n/a	-1218			collagen	13	2.56739	0.00147371
T23F4.1	T23F4.1	n/a	WP:CE14084	contains similarity to Pfam domain PF01738 (Dienelactone hydrolase family)	n/a	Dienelactone hydrolase family,Dienelactone hydrolase	-79					2.18042	0.0181074
T27A1.1	T27A1.1	srh-105	WP:CE21209	C. e. SRH-105 protein	n/a	n/a	-690			GPCR--Olfactory--srh	0	2.1901	ND
T28H10.3	T28H10.3	n/a	WP:CE14367	sim. to Arabadopsis vacuolar processing enzyme (SW:VPEA_ARATH)	vacuolar processing enzyme like	Legumain, a C13 protease,Peptidase C13 family	-11				15	2.48027	0.00234203
W01A8.1	W01A8.1	n/a	WP:CE18303	n/a	n/a	n/a	-477				5	2.26718	0.0021001
W01B6.8	W01B6.8	n/a	WP:CE03760	n/a	n/a	n/a	-72				4	4.31542	0.197117
W01C9.2	W01C9.2	n/a	WP:CE02368	weak similarity with yeast transcription initiation factor IIA (Swiss Prot accession number P32773)	n/a	n/a	-17	-1025			17	3.05019	0.00520729
W02C12.1	W02C12.1	n/a	WP:CE14412	sim. to Pfam domains PF00008 (EGF-like domain), PF02494 (HYR domain)	EGF-like protein	Laminin-type EGF-like domainEGF-like calcium-bindingEGF-like domain,HYR domain	-482			signaling--notch pathway--notch	1	3.90075	0.000696885
Y105C5A.H	Y105C5A.9	n/a	WP:CE23190	n/a	n/a	n/a	-720				8	2.29803	0.000742961
Y38H6C.17	Y38H6C.17	n/a	WP:CE19111	sim. to Pfam domain: PF01490 (Transmembrane amino acid transporter protein), Score=302.3, E-value=1.9e-87, N=1	n/a	Amino acid/polyamine transporter, family II,Transmembrane amino acid transporter protein	-479				17	2.01981	0.00184531
Y39A3B.1	Y39A3B.1	n/a	WP:CE21642	sim. to Rattus norvegicus N-acetylated-alpha-linked acidic dipeptidase like proteins(EC 3.4.17.21) (NAALADase L) (Ileal dipeptidylpeptidase) (100 kDasileum brush border membrane protein) (I100).; SW:NLDL_RAT	n/a	n/a	-281				0	2.13022	0.00428159
Y116F11A.ZZ	Y43F8C.4	n/a	WP:CE21902	n/a	n/a	n/a	-525				0	2.79078	0.0616458
Y46B2A.D	Y46B2A.1	n/a	WP:CE21951	sim. to Xenopus laevis Nucleolar transcription factor 2 (Upstream binding factor-2) (UBF-2)s(xUBF-2).; SW:UBF2_XENLA	n/a	n/a	-119	-814		transcription	12	2.3633	0.0380982
Y51A2B.1	Y51A2B.1	n/a	WP:CE16655	n/a	n/a	Aldehyde dehydrogenase	-1334				8	4.49712	1.54939e-08
Y57E12_246.A	Y57E12B.3	n/a	WP:CE26551	sim. to Pfam domain PF00561 (alpha/beta hydrolase fold)	n/a	alpha/beta hydrolase fold,Esterase/lipase/thioesterase, active site,Lipase,Ab-hydrolase associated lipase region,Alpha/beta hydrolase fold	-1119				1	2.51909	0.00453888
Y57G11B.1	Y57G11B.1	n/a	WP:CE16665	n/a	n/a	n/a	-548	-883			9	5.13094	7.46402e-05
Y57G11C.23	Y57G11C.23	n/a	WP:CE14970	sim. to Pfam domain: PF00083 (Sugar (and other) transporter), Score=15.7, E-value=7.3e-08, N=1	transport protein	Sugar transporter superfamily,General substrate transporterSugar (and other) transporters	-82				0	5.50598	ND
Y119D3_465.G	Y82E9BL.7	n/a	WP:CE27549	sim. to Pfam domains PF00646 (F-box domain), PF01827 (FTH domain)	n/a	F-box domain,FTH domain,Cyclin-like F-box,Protein of unknown function DUF38	-198				8	3.32418	5.34266e-05
Y9C9A_54.A	Y9C9A.16	n/a	WP:CE25650	sim. to Acidianus ambivalens Ambineela (Fragment).; SW:AMBI_ACIAM	n/a	n/a	-280	-704			15	11.5354	2.20658e-05
ZC155.1	ZC155.1	nex-1	WP:CE01431	C. e. NEX-1 protein;sim. to Pfam domain PF00191 (Annexins)	n/a	Annexin,Annexins	-150	-163			8	2.18102	1.52791e-08
ZC196.2	ZC196.2	n/a	WP:CE15068	sim. to Pfam domain PF00635 (MSP (Major sperm protein) domain)	n/a	Major sperm protein (MSP) domain,MSP (Major sperm protein) domain	-143				15	6.77396	5.7859e-06
ZC239.12	ZC239.12	n/a	WP:CE15132	sim. to Pfam domain PF02214 (K+ channel tetramerisation domain)	n/a	K+ channel tetramerisation,BTB/POZ domain,K+ channel tetramerisation domain	-668				0	2.23535	0.000712833
ZC412.6	ZC412.6	n/a	WP:CE15221	n/a	n/a	n/a	-143				4	5.55197	0.000201124
ZC412.7	ZC412.7	n/a	WP:CE15223	n/a	n/a	n/a	-143				4	6.17901	3.49862e-07
ZC8.4	ZC8.4a	n/a	WP:CE31264	sim. to Pfam domains PF00170 (Basic region plus leucine zipper transcription factors), PF03915 (Actin interacting protein 3), PF00038 (Intermediate filament proteins), PF02524 (KID repeat), PF02370 (M protein repeat)	probable myofibrillar protein	Intermediate filament proteins,M protein repeat,Basic region plus leucine zipper transcription factors,KID repeat,Actin interacting protein 3,Tropomyosin	-614	-1642		transcription--bZIP	1	2.01684	0.00518029
M03F4.1	ZC8.6	n/a	WP:CE31265	sim. to Arabidopsis thaliana At1g13640/F21F23_7.; TR:Q8W4R8	n/a	n/a	-217	-1876			0	4.13103	0.156133
ZK1320.4	ZK1320.4	n/a	WP:CE30715	sim. to Pfam domain: PF00067 (Cytochrome P450), Score=282.1, E-value=2.4e-81, N=1	cytochrome P450	Cytochrome P450,Cytochrome P450	-868	286		cytochrome p450	9	2.53731	0.000135754
ZK380.2	ZK380.2	n/a	WP:CE18452	sim. to Mesocricetus auratus Myosin heavy chain, cardiac muscle beta isoform (MyHC-beta).; SW:MYH7_MESAU	n/a	n/a	-620				0	2.17196	ND
ZK666.6	ZK666.6	n/a	WP:CE02391	sim. to Pfam domain: PF00092 (von Willebrand factor type A domain), Score=-8.8, E-value=0.0014, N=1	von Willebrand factor type A domain	C-type lectin,von Willebrand factor type A domain,Lectin C-type domain short and long forms	-1398				17	3.33018	0.000171236
