# Supplementary material for: Regulation of signaling genes by TGFβ during entry into dauer diapause in C. elegans
Source: BMC Dev Biol. 2004 Sep 20;4:11. doi: 10.1186/1471-213X-4-11 (PMC524168; doi:10.1186/1471-213X-4-11)
Supplement: Additional File 4 — Regulated regulatory genes. This table lists all transcription factors, signaling molecules, possible hormone biosynthetic enzymes, and other regulatory genes that are significantly regulated in our data. [file 1471-213X-4-11-S4.xls]

## Sheet: Sheet1
Possible hormone biosynthetic enzymes
gene	type of gene	fold regulationa	p value
F08F3.7	cytochrome p450--C.e. clan--14A5	-2.3	9e-05
daf-9	cytochrome p450--C.e. clan--22A	-4.2	0.02
C12D5.7	cytochrome p450--C.e. clan--33A1	-1.8	0.0007
T10B9.7	cytochrome p450--clan 3--13A2	-2.3	0.002
Y5H2B.5	cytochrome p450--clan 4	-1.8	0.0006
C44C10.2	cytochrome p450--clan 4--29A1	-2.2	0.002
F01D5.9	cytochrome p450--clan 4--37A1	-1.9	0.0001
F28G4.1	cytochrome p450--clan 4--37B1	-2.3	0.003
F49E12.10	Sterol desaturase	-1.9	0.003
B0395.2	Sterol O-acyltransferase	-1.8	0.007
F19H6.4	3-oxo-5-alpha-steroid 4-dehydrogenase	1.9	0.005
F42F12.3	3-oxo-5-alpha-steroid 4-dehydrogenase	2.5	0.0002
K09A11.2	cytochrome p450--C.e. clan--14A1	4.8	1e-05
K09A11.3	cytochrome p450--C.e. clan--14A2	4.2	1e-05
K09A11.4	cytochrome p450--C.e. clan--14A3	2.1	0.001
F42A9.5	cytochrome p450--C.e. clan--33	2.4	0.0004
C25E10.2	cytochrome p450--C.e. clan--33B1	2.8	0.006
C45H4.2	cytochrome p450--C.e. clan--33C1	3.3	0.03
C45H4.17	cytochrome p450--C.e. clan--33C2	2	0.01
C45H4.17	cytochrome p450--C.e. clan--33C2	2.6	0.0001
F41B5.3	cytochrome p450--C.e. clan--33C5	1.8	0.004
F41B5.2	cytochrome p450--C.e. clan--33C7	2.5	0.0005
C50H11.15	cytochrome p450--C.e. clan--33C9	2.3	0.004
K05D4.4	cytochrome p450--C.e. clan--33D1	1.8	0.006
T09H2.1	cytochrome p450--C.e. clan--34A4	2.6	0.02
B0213.10	cytochrome p450--C.e. clan--34A5	3.6	0.0003
B0213.11	cytochrome p450--C.e. clan--34A6	3.4	1e-05
B0213.14	cytochrome p450--C.e. clan--34A8	2.3	0.0004
B0213.15	cytochrome p450--C.e. clan--34A9	4.4	4e-05
C03G6.14	cytochrome p450--C.e. clan--35A1	2.1	0.0008
K07C6.5	cytochrome p450--C.e. clan--35A5	2.1	0.001
K07C6.4	cytochrome p450--C.e. clan--35B1	3.2	0.0002
K07C6.3	cytochrome p450--C.e. clan--35B2	2.7	0.0006
C34B7.3	cytochrome p450--C.e. clan--36A1	2	0.003
T10B9.8	cytochrome p450--clan 3--13A1	2.4	0.02
ZK1320.4	cytochrome p450--clan 3--13A10	2.5	0.0001
F14F7.2	cytochrome p450--clan 3--13A11	2.2	0.003
F14F7.3	cytochrome p450--clan 3--13A12	1.8	0.01
T10B9.1	cytochrome p450--clan 3--13A4	2.6	0.002
T10B9.2	cytochrome p450--clan 3--13A5	2.7	0.002
T10B9.3	cytochrome p450--clan 3--13A6	2.7	0.0005
T10B9.10	cytochrome p450--clan 3--13A7	2.4	0.0001
C36A4.1	cytochrome p450--clan 3--25A1	2.5	0.001
C36A4.2	cytochrome p450--clan 3--25A2	1.8	0.004
C36A4.6	cytochrome p450--clan 3--25A4	2	0.0006
Y38C9B.1	cytochrome p450--clan 4--29A3	2.8	0.007
G proteins and chemosensation
gene	type of gene	fold regulationa	p value
Y71H2B.7	G protein alpha subunit	-1.8	0.0001
Y34D9B.1b	GPCR--frizzled	-1.9	0.003
npp-10	GPCR--nucleoporin	-1.8	0.001
T06E4.7	GPCR--OLF	-2.4	0.002
T19E7.5	GPCR--OLF--srd	-2	0.04
Y39C12A.4	GPCR--OLF--sre	-3.8	2e-05
srg-6	GPCR--OLF--srg	-2.1	0.002
F48G7.5	GPCR--OLF--srj	-1.8	0.02
str-7	GPCR--OLF--str	-1.8	0.05
tax-2	cyclic nucleotide gated channel beta subunit	3	0.02
gpa-10	G protein alpha subunit	2	0.003
R10D12.4	GPCR	3.1	0.0004
C06G4.5	GPCR--5ht.n group	2.6	0.01
ZK863.1	GPCR--hormone--adenosine A3 receptor??	2.9	0.001
C31B8.1	GPCR--OLF	1.9	0.004
Y40H7A.9	GPCR--OLF	1.9	0.01
T26H5.2	GPCR--OLF	2.3	0.03
K08G2.7	GPCR--OLF--new	1.8	0.002
sra-6	GPCR--OLF--sra	1.9	0.003
ZC455.8	GPCR--OLF--srb	1.8	0.05
F54B8.8	GPCR--OLF--srb	1.9	0.01
M01B2.4	GPCR--OLF--srb	1.9	0.02
T11A5.3	GPCR--OLF--srb	2.2	0.006
K09C6.5	GPCR--OLF--srb	4.2	0.003
srd-4	GPCR--OLF--srd	1.9	0.03
srd-31	GPCR--OLF--srd	2.6	0.01
F57G9.1	GPCR--OLF--sre	1.9	0.03
W07G1.2	GPCR--OLF--sre	1.9	0.04
F28H7.9	GPCR--OLF--sre	2.8	0.01
srg-17	GPCR--OLF--srg	1.8	0.05
srg-15	GPCR--OLF--srg	1.9	0.05
srh-264	GPCR--OLF--srh	1.8	0.03
srh-235	GPCR--OLF--srh	1.9	0.04
srh-275	GPCR--OLF--srh	2.5	0.03
srh-75	GPCR--OLF--srh	2.6	0.007
srh-195	GPCR--OLF--srh	2.6	0.0009
sri-53	GPCR--OLF--sri	1.9	0.01
srj-22	GPCR--OLF--srj	1.8	0.004
srj-20	GPCR--OLF--srj	2.1	0.006
srj-49	GPCR--OLF--srj	2.1	0.04
srj-19	GPCR--OLF--srj	2.4	0.02
srj-45	GPCR--OLF--srj	2.4	0.02
srj-32	GPCR--OLF--srj	5.8	0.002
sru-39	GPCR--OLF--sru	2.1	0.0005
sru-23	GPCR--OLF--sru	2.5	0.02
sru-21	GPCR--OLF--sru	6.3	0.0007
srv-10	GPCR--OLF--srv	2	0.01
srw-85	GPCR--OLF--srw	2.3	0.05
C14C11.5	GPCR--OLF--srx	2.1	0.01
F49C5.2	GPCR--OLF--srx	2.2	0.04
T06E6.3	GPCR--OLF--srx	2.6	1e-06
str-248	GPCR--OLF--str	1.9	0.01
R11F4.2	GPCR--rhodopsin family	1.9	0.0003
Y55H10A.2	GPCR--rhodopsin family	1.9	0.04
C54D10.5	GPCR--rhodopsin family	2	3e-05
F13D2.3	GPCR--rhodopsin family	2	0.0006
R03H4.2	GPCR--rhodopsin family	2.6	0.0005
F20A1.3	GPCR--rhodopsin family	2.6	0.03
C30B5.5	GPCR--srt	1.8	0.04
AH9.1	GPCR--srt	1.9	0.0004
ZC404.11	GPCR--srt	2	0.003
F53B7.2	GPCR--srt	2.1	0.02
K10C8.2	GPCR--srt	2.4	0.0008
F57H12.4	GPCR--srt	3.6	0.0001
lim-6	homeobox protein, functions to allow chemosensory neurons to sense different molecules	2	0.003
gcy-22	guanylate cyclase, receptor	2.7	0.03
F45B8.2	regulator of G-protein signaling domain	2.4	0.03
gcy-31	guanylate cyclase, soluble	1.8	0.01
gcy-34	guanylate cyclase, soluble	1.8	0.03
C30F12.6	GPCR--thyrotropin-releasing hormone receptor ortholog	1.8	0.002
hog and patched
gene	type of gene	fold regulationa	p value
grd-2	groundhog	-2.4	0.0005
grd-7	ground domain only	3.8	0.0003
grd-6	ground domain only	-3.1	0.0002
grd-14	ground domain only	-8.9	0.0002
wrt-7	warthog	6.7	0.01
wrt-1	warthog	-6.8	0.0001
wrt-4	warthog	-2.9	0.0003
wrt-6	warthog	-2.7	0.0005
wrt-8	warthog	-3.8	0.0005
wrt-2	wart domain only	-1.8	0.008
C56A3.1	ground-like	4.8	0.0001
K03B8.7	ground-like	18.9	0.0003
ZC487.4	ground-like	3.4	0.009
C24G6.7	ground-like	-3.6	0.0006
F42C5.7	ground-like	-2.4	0.0007
T02E9.2	ground-like	-7.7	0.0001
Y75B8A.20	ground-like	-13.3	0.0001
ZC168.5	ground-like	-4.6	0.0001
ptc-3	patched	-2.1	0.0001
ptr-6	patched related	-2.3	0.0008
ptr-11	patched related	-2.6	0.0002
ptr-16	patched related	-2.7	0.01
ptr-18	patched related	-3.3	0.0002
ptr-23	patched related	-2.5	0.0003
npc-2	patched family	-2.5	0.0004
Signaling
gene	type of gene	fold regulationa	p value
acy-2	signaling--adenylate cyclase	-1.9	0.002
C53H9.2a	signaling--HSR1-related,GTP-binding domain	-2.4	2e-05
gei-13	signaling--interacts with GEX-3, which is a G protein regulator that with a mutant phenotype of disorganized cell movements	-8.5	3e-06
nlp-26	signaling--neuropeptide	-4.3	9e-05
nlp-25	signaling--neuropeptide	-3	0.0003
nlp-32	signaling--neuropeptide	-2.3	0.0002
nlp-25	signaling--neuropeptide	-2.3	0.0005
H23N18.5	signaling--Phospholipase A2	-4.5	0.05
W10G6.2	signaling--protein kinase	-2.7	1e-06
T20F7.6	signaling--protein kinase	-2.2	0.0009
W06B3.2a	signaling--protein kinase	-2.2	0.004
C16A11.3	signaling--protein kinase	-2.2	0.006
K02E10.7	signaling--protein kinase	-2	0.02
E02D9.1a	signaling--protein kinase	-1.9	6e-05
C04A11.3	signaling--protein kinase	-1.9	0.003
T01G5.1	signaling--protein kinase	-1.9	0.008
R06B10.1	signaling--protein phosphatase	-2.6	5e-05
F38H4.4	signaling--protein phosphatase	-2	0.04
F42G9.1a	signaling--protein phosphatase	-1.8	0.0005
B0252.2	signaling--protein phosphatase	-1.8	0.0009
ran-1	signaling--Ras family	-2	7e-05
pes-7	signaling--RasGAP protein	-2.7	0.0002
F47A4.3	signaling--RhoGAP domain	-1.9	0.003
F49E11.10	signaling--SCP domain--scl-1 family	-2.5	0.02
M110.5a	signaling--similar to Drosophila disabled	-2.2	1e-06
F18C5.3	signaling--similar to human DRIM, down regulated in metastasis	-2.5	0.0001
E02A10.3	signaling--calmodulin-like protein	2.7	0.0001
W02C12.1	signaling--EGF repeats	3.9	0.0007
F47C12.1	signaling--EGF repeats	7.4	0.0003
nlp-18	signaling--neuropeptide	1.8	0.001
nlp-11	signaling--neuropeptide	1.8	0.002
nlp-4	signaling--neuropeptide	1.8	0.03
nlp-26	signaling--neuropeptide	2.8	0.03
apx-1	signaling--notch pathway--DSL	1.8	0.02
C56A3.8	signaling--Phosphatidylinositol 3- and 4-kinase	3.5	0.007
F15B9.6	signaling--Phospholipase A2	3.7	0.0001
K09C6.1	signaling--protein kinase	1.8	0.01
Y4C6A.1	signaling--protein kinase	1.8	0.04
T19D12.5	signaling--protein kinase	1.9	0.007
F26A1.3	signaling--protein kinase	2.1	0.03
R03D7.5	signaling--protein kinase	2.2	0.002
C27D8.1	signaling--protein kinase	2.2	0.002
Y51B9A.9	signaling--protein kinase	2.2	0.004
R09D1.12	signaling--protein kinase	2.5	0.003
C41G11.1	signaling--protein phosphatase	1.8	0.01
F21A3.2	signaling--protein phosphatase	2.1	0.008
T28F4.3	signaling--protein phosphatase	2.2	0.05
C25E10.12	signaling--protein phosphatase	2.5	0.0002
ZC477.2	signaling--protein phosphatase	2.6	0.02
F20B6.1	signaling--protein phosphatase	4.4	0.005
Y32F6B.3	signaling--Ras family	1.9	0.002
D1081.4	signaling--Ras family	1.9	0.004
C56E6.2	signaling--Ras family	2.6	4e-05
F13E6.6	signaling--RhoGEF domain	1.9	0.002
F49E11.9/scl-1	signaling--SCP domain--scl-1 family	5.2	0.006
transcription factors
gene	type of gene	fold regulationa	p value
C56C10.8	Transcription factor BTF3	-2.3	1e-05
F10D11.6	basic helix-loop-helix	-4.7	0.004
F46G10.6	basic helix-loop-helix	-1.9	0.003
F40G9.11	basic helix-loop-helix	-1.8	0.0002
B0304.1	basic helix-loop-helix	-1.8	0.0002
dpy-20	BED zinc finger protein required for cuticle formation	-6.9	0.0003
K11H12.1	BolA-like protein	-2.2	2e-05
R06C1.1	chromatin regulator	-2	0.0005
fkh-7	forkhead transcription factor	-2.2	0.02
lin-29	heterochronic gene, zinc finger transcription factor	-1.9	0.0002
C32E12.3	HMG-box	-2.4	0.001
hmg-12	HMG-box	-1.9	0.0007
F54A5.1	homeobox	-4.9	6e-05
dnj-11	MYB-type DNA binding domain	-2.5	0.0001
ZK1025.6	nuclear homorne receptor	-8.7	9e-05
F59E11.12	nuclear homorne receptor	-3.3	5e-05
C27C7.8	nuclear homorne receptor	-3.2	6e-05
F10G2.9	nuclear homorne receptor	-2.7	0.02
C03G6.10	nuclear homorne receptor	-2.4	0.03
C14C6.4	nuclear homorne receptor	-2.3	0.002
nhr-58	nuclear homorne receptor	-2.2	0.001
T05C3.1	nuclear homorne receptor	-2.1	9e-05
C17E7.1	nuclear homorne receptor	-2.1	0.0009
nhr-60	nuclear homorne receptor	-2	0.004
nhr-121	nuclear homorne receptor	-1.8	0.0002
F57G8.6	nuclear homorne receptor	-1.8	0.002
T09E11.2	nuclear homorne receptor	-1.8	0.02
C15H11.5	SET domain	-2.3	0.0001
F53F8.1	similar to human basic transcription element binding protein 2	-2.4	0.02
mua-1	similar to human basic transcription element binding protein 2	-1.9	0.0004
F10E9.4	similar to Mus musculus alpha-fetoprotein enhancer binding protein	-2.8	7e-06
F23H11.5	similar to Mus musculus transcription factor SOX-7	-1.8	0.0005
M02F4.1	similar to Mus musculus transcriptional regulator ATRX	-2.3	0.0004
B0416.5a	similar to P. aeruginosa transcription regulatory protein opdE	-1.8	0.0003
F48D6.3	basic helix-loop-helix	1.8	0.03
ZC8.4a	bZIP DNA binding domain	2	0.005
T27F2.4	bZIP DNA binding domain	2	0.01
R07H5.10	bZIP DNA binding domain	2.5	0.0003
C16A3.1a	chromatin regulator	1.9	0.009
taf-1	chromatin regulator	2.7	0.04
C34D1.1	DM DNA binding domain	3.6	3e-05
hmg-5	HMG box, RNAi causes embryonic defect leading to sterility	2.5	2e-05
lin-28	heterochronic gene, cold-shock domain	1.8	0.0001
C50H2.6	homeobox	1.8	0.03
C17H12.9	homeobox	1.9	0.0001
C07E3.7	homeobox	1.9	0.003
C12D12.4	homeobox	1.9	0.04
C02F12.5	homeobox	2	0.009
C07E3.5	homeobox	2	0.01
T19C3.3	homeobox	2.2	0.002
zag-1	multiple roles in development	2.1	0.002
K08D9.2	MYB-type DNA binding domain	12	0.0002
nhr-113	nuclear homorne receptor	1.8	0.002
C49D10.9	nuclear homorne receptor	1.8	0.03
ZK455.6	nuclear homorne receptor	1.9	0.0003
C03G6.8	nuclear homorne receptor	2	0.0008
nhr-43	nuclear homorne receptor	2.2	7e-06
Y32B12B.6	nuclear homorne receptor	2.3	0.02
T24A6.8	nuclear homorne receptor	2.6	0.01
C29F9.13	nuclear homorne receptor	2.8	0.006
C03G6.12	nuclear homorne receptor	3.7	0.007
F48B9.5	PAX domain	2.3	0.04
Y46B2A.1	similar to X. laevis Upstream binding factor-2	2.4	0.04
lim-6	homeobox protein, functions to allow chemosensory neurons to sense different molecules	2	0.003
nhr-73	member of a family of NHR genes expressed exclusively in lateral hypodermis (seam cells)	-4.4	2e-05
nhr-74	member of a family of NHR genes expressed exclusively in lateral hypodermis (seam cells)	-5.5	5e-05
nhr-25	similar to NHR in Drosophila ecdysone regulatory cascade, required for embryogenesis and molting	-2.4	0.001
fkh-6	forkhead transcription factor, RNAi causes defects in gonad structure	3.1	0.0002
dauer growth arrest and cell cycle
gene	type of gene	fold regulationa	p value
R13A5.12	BRCA C terminus domain	-3.4	1e-06
R13A5.12	BRCA C terminus domain	-3.1	7e-06
K02F6.4	BRCA C terminus domain	-1.8	0.008
cdk-4	cyclin dependent kinase	-1.9	0.006
nhr-74	member of a family of NHR genes expressed exclusively in lateral hypodermis (seam cells)	-5.5	5e-05
nhr-73	member of a family of NHR genes expressed exclusively in lateral hypodermis (seam cells)	-4.4	2e-05
pcn-1	proliferating cell nuclear antigen	-1.8	0.007
nhr-25	similar to NHR in Drosophila ecdysone regulatory cascade, required for embryogenesis and molting	-2.4	0.001
plk-2	similar to polo kinase	-2.1	0.002
F55G1.8	similar to polo kinase	-1.9	0.02
C04G2.6	similar to S. pombe mitotic control protein DIS3	-2.3	1e-06
dbl-1	TGFb ligand, regulates growth and body size	-2.4	0.001
skr-5	skp1 domain	5.6	1e-06
skr-12	skp-1 domain	2.9	0.007
skr-13	skp-1 domain	2.5	0.005
skr-21	skp-1 domain	2.3	8e-05
germline development
gene	type of gene	fold regulationa	p value
air-1	aurora A like kinase	-1.8	0.005
moe-3	CCCH zinc finger, RNAi causes defects in oocyte maturation	-2.2	0.004
plk-1	polo-like kinase, RNAi causes defects in oocyte development	-2	0.0002
apc-10	subunit of anaphase promoting complex, required for germline development	-1.8	0.01
fkh-6	forkhead transcription factor, RNAi causes defects in gonad structure	3.1	0.0002
